# Supplementary material for: Localisation-Dependent Variations in Articular Cartilage ECM: Implications for Tissue Engineering and Cartilage Repair
Source: Int J Mol Sci. 2025 Sep 24;26(19):9331. doi: 10.3390/ijms26199331 (PMC12524475; doi:10.3390/ijms26199331)
Supplement: Supplementary file 1 [file ijms-26-09331-s001.zip]

Archive with 2 entries (2 files):
- ijms-3853748-supplementary/Supplement S1 - Proteome.xlsx
- ijms-3853748-supplementary/Supplement S2 - homology human vs porcine protein sequences.pdf
