# Supplementary material for: Localisation-Dependent Variations in Articular Cartilage ECM: Implications for Tissue Engineering and Cartilage Repair
Source: Int J Mol Sci. 2025 Sep 24;26(19):9331. doi: 10.3390/ijms26199331 (PMC12524475; doi:10.3390/ijms26199331)
Supplement: Supplementary file 1 [file ijms-26-09331-s001.zip › ijms-3853748-supplementary/Supplement S1 - Proteome.xlsx]

## Sheet: Legend
	Sample name raw data	Samples name publication
	01	M1
	02	M2
	03	M3
	04	M4
	05	L1
	06	L2
	07	L3
	08	L4

## Sheet: Unfiltered raw data
Protein.Group	Genes	Protein.Names	First.Protein.Description	Lib.PG.Q.Value	PG.Quantity_AGZ_pigA_01_Slot1-01_1_2010	PG.Quantity_AGZ_pigA_07_Slot1-07_1_2020	PG.Quantity_AGZ_pigB_02_Slot1-10_1_2021	PG.Quantity_AGZ_pigB_03_Slot1-11_1_2005	PG.Quantity_AGZ_pigB_08_Slot1-16_1_2015	PG.Quantity_AGZ_pigC_02_Slot1-18_1_2017	PG.Quantity_AGZ_pigC_03_Slot1-19_1_2004	PG.Quantity_AGZ_pigA_02_Slot1-02_1_2002	PG.Quantity_AGZ_pigA_03_Slot1-03_1_2008	PG.Quantity_AGZ_pigA_04_Slot1-04_1_2014	PG.Quantity_AGZ_pigB_06_Slot1-14_1_2012	PG.Quantity_AGZ_pigC_01_Slot1-17_1_2003	PG.Quantity_AGZ_pigC_07_Slot1-23_1_2019	PG.Quantity_AGZ_pigA_05_Slot1-05_1_2023	PG.Quantity_AGZ_pigA_06_Slot1-06_1_2016	PG.Quantity_AGZ_pigB_01_Slot1-09_1_2013	PG.Quantity_AGZ_pigB_05_Slot1-13_1_2022	PG.Quantity_AGZ_pigC_06_Slot1-22_1_2007	PG.Quantity_AGZ_pigB_04_Slot1-12_1_2011	PG.Quantity_AGZ_pigB_07_Slot1-15_1_2006	PG.Quantity_AGZ_pigA_08_Slot1-08_1_2009	PG.Quantity_AGZ_pigC_08_Slot1-24_1_2001	PG.Quantity_AGZ_pigC_05_Slot1-21_1_2018	PG.Quantity_AGZ_pigC_04_Slot1-20_1_2024	PG.Normalised_AGZ_pigA_01_Slot1-01_1_2010	PG.Normalised_AGZ_pigA_07_Slot1-07_1_2020	PG.Normalised_AGZ_pigB_02_Slot1-10_1_2021	PG.Normalised_AGZ_pigB_03_Slot1-11_1_2005	PG.Normalised_AGZ_pigB_08_Slot1-16_1_2015	PG.Normalised_AGZ_pigC_02_Slot1-18_1_2017	PG.Normalised_AGZ_pigC_03_Slot1-19_1_2004	PG.Normalised_AGZ_pigA_02_Slot1-02_1_2002	PG.Normalised_AGZ_pigA_03_Slot1-03_1_2008	PG.Normalised_AGZ_pigA_04_Slot1-04_1_2014	PG.Normalised_AGZ_pigB_06_Slot1-14_1_2012	PG.Normalised_AGZ_pigC_01_Slot1-17_1_2003	PG.Normalised_AGZ_pigC_07_Slot1-23_1_2019	PG.Normalised_AGZ_pigA_05_Slot1-05_1_2023	PG.Normalised_AGZ_pigA_06_Slot1-06_1_2016	PG.Normalised_AGZ_pigB_01_Slot1-09_1_2013	PG.Normalised_AGZ_pigB_05_Slot1-13_1_2022	PG.Normalised_AGZ_pigC_06_Slot1-22_1_2007	PG.Normalised_AGZ_pigB_04_Slot1-12_1_2011	PG.Normalised_AGZ_pigB_07_Slot1-15_1_2006	PG.Normalised_AGZ_pigA_08_Slot1-08_1_2009
A0A286ZUY9	A1BG	A0A286ZUY9_PIG	Alpha-1-B glycoprotein	0.000568828	9860.87	54921.5	62357.7	48834.1	7467.29	34893	18132	19592.3	30430.8	46438.2	9141.22	16969.4	17927	109575	29573.5	7700.36	16154.9	5453.52	61749.8	7654.47	9793.82	2509.74	3086.35	NA	6893.36	23840.7	30571.5	29544	5436.02	21435.9	17959.2	21707.1	18041.7	28178.7	7903.94	15562.5	10422.1	29784.5	28215	13288.7	11160.4	18953.7	18476.8	5914.2	10600.3
A0A5G2Q8I9	A2M	A0A5G2Q8I9_PIG	Alpha-2-macroglobulin	0.000568828	40753.2	113974	82986.3	88574.9	15593.4	54134.1	61998.4	60925	122070	69511.9	53313.8	21566.4	31690	321678	125026	7028.36	65047.6	5227.81	59573.1	40302.6	92663	6337.08	2935.37	4670.52	27244.4	64740.4	56137	46830	22254	49272.9	62286.9	58246.2	76090	50596.1	50078.7	24286.2	16278.5	127495	139486	14452.4	50496.2	23792.2	26966.1	41968.3	104463
F1SLW8	A2ML1	F1SLW8_PIG	Alpha-2-macroglobulin like 1	0.0492933	NA	NA	NA	NA	NA	NA	NA	NA	NA	NA	NA	NA	NA	NA	2818.1	NA	NA	NA	NA	NA	NA	3836.43	NA	NA	NA	NA	NA	NA	NA	NA	NA	NA	NA	NA	NA	NA	NA	NA	3635.55	NA	NA	NA	NA	NA	NA
A0A4X1UBD1	AAMDC	A0A4X1UBD1_PIG	Adipogenesis associated Mth938 domain containing	0.000568828	13313	17352.2	NA	28075.1	12385.5	17587.5	13008	NA	NA	11648.6	6856.63	11407.5	8564.86	22865.2	NA	6209.59	13429.5	NA	29536	8866.35	8945.84	10988	NA	NA	11028.2	7276.71	NA	10956.2	8825.14	10827.6	9058.82	NA	NA	7008.2	9739.27	10303.3	4862.01	6194.24	NA	11578.9	9346.03	NA	8420.35	6607.04	9744.59
F1S431	AARS1	F1S431_PIG	Alanine--tRNA ligase	0.000568828	8411.55	12246.4	8452.21	15425.8	10929.5	4343.76	18560.7	5288.95	10651.5	11126.6	9242.96	4042.84	7307.03	29060.5	6421.41	NA	15797.8	NA	17643.5	9726.78	9796.03	4693.91	NA	NA	6987.64	6159.69	4348.13	6853.73	8284.76	3974.32	13330	8649.35	6380.06	6937	12741	3836.37	4083.02	8738.6	6128.24	NA	11166.9	NA	5637.56	5764.4	6948.26
A0A287BF30	AARSD1	A0A287BF30_PIG	Alanyl-tRNA editing protein Aarsd1	0.000568828	NA	35263.8	NA	8328.32	NA	NA	48355.5	NA	NA	62268.9	5508.46	NA	NA	14927.5	22569.1	NA	68730.1	NA	NA	NA	41800.8	NA	NA	NA	NA	17737	NA	3137.79	NA	NA	49023.7	NA	NA	39774.4	7664.56	NA	NA	3967.96	29358.8	NA	50360.6	NA	NA	NA	37027.7
F1SR85	ABCB6	F1SR85_PIG	ATP-binding cassette sub-family B member 6	0.000568828	NA	48267.9	NA	59078.2	23860.8	24215.8	29360.1	30861.4	11585	30804.9	19644.3	23564.5	42478.8	24508.6	18808.2	NA	24634.6	NA	NA	35257.1	NA	NA	NA	NA	NA	20200.5	NA	24855.4	20580.5	14209.4	18102.6	30864.4	5995.69	19067.4	16985.4	22364.3	22937.8	9235.76	17960.7	NA	25179.4	NA	NA	26591.2	NA
A0A5K1V8K4	ABCE1	A0A5K1V8K4_PIG	ATP binding cassette subfamily E member 1	0.000568828	NA	NA	NA	2924.85	9632.56	NA	4970.16	NA	NA	26687.3	NA	NA	9057.51	850.456	NA	NA	8181.29	NA	NA	4545.94	NA	1120.37	NA	NA	NA	NA	NA	1509.88	7511.39	NA	3614.09	NA	NA	19314.1	NA	NA	5216.98	370.528	NA	NA	5777.84	NA	NA	4731.57	NA
Q767L0	ABCF1	ABCF1_PIG	ATP-binding cassette sub-family F member 1	0.00106496	NA	NA	NA	NA	NA	NA	NA	1024.66	NA	NA	NA	NA	NA	1036.8	NA	NA	NA	NA	NA	470.686	NA	905.592	NA	NA	NA	NA	NA	NA	NA	NA	NA	904.126	NA	NA	NA	NA	NA	365.113	NA	NA	NA	NA	NA	316.149	NA
I3LB03	ABCF3	I3LB03_PIG	ATP binding cassette subfamily F member 3	0.00479157	NA	NA	NA	NA	NA	NA	NA	NA	NA	NA	NA	NA	NA	NA	NA	NA	NA	NA	NA	NA	NA	8087.23	NA	NA	NA	NA	NA	NA	NA	NA	NA	NA	NA	NA	NA	NA	NA	NA	NA	NA	NA	NA	NA	NA	NA
A0A287A5T1	ABHD14B	A0A287A5T1_PIG	Putative protein-lysine deacylase ABHD14B	0.000568828	18805.4	27524.4	13552.6	27055.8	24471.3	5070.59	11624.9	8289.68	17325.6	22620.9	11512.8	6387.63	19622.8	39604.4	16556.8	6337.83	25332.5	1550.97	50150.3	18568.1	9923.51	3799.72	3196.48	NA	13849.8	14973.4	9552.62	14551.8	20324.9	4267.46	11461.1	9995.14	13083.3	15388.3	18754	8860.28	13103.9	13126.8	16493.9	12560.9	19381.1	6180.47	14945.2	18729.3	11130.2
F1RTW7	ABI1	F1RTW7_PIG	Abl interactor 1	0.000568828	NA	9817.12	NA	NA	NA	NA	NA	NA	6549.65	11303.9	NA	NA	4309.88	27388.5	NA	NA	NA	NA	NA	NA	NA	NA	NA	NA	NA	4515.38	NA	NA	NA	NA	NA	NA	5477.89	6835.16	NA	NA	2298.81	8051.23	NA	NA	NA	NA	NA	NA	NA
A0A5G2QWN3	ABI3BP	A0A5G2QWN3_PIG	ABI family member 3 binding protein	0.000568828	8896.12	20075.1	16599	45740.5	8413.01	25003.8	18196.8	7510.21	13305.3	21381.4	NA	14729.8	31434.8	20751.7	2068.94	2449.17	NA	970.581	62005.1	9345.35	6486.75	18227.5	NA	NA	7384.1	10615.1	9039.4	22736.7	6912.22	14588	11790	11465.5	11958.3	15139	NA	12826.8	18359.7	6351.19	1899.67	5010.65	NA	1941.79	18868.8	6325.18	6952.04
A0A8D0SAU2	ACAA1	A0A8D0SAU2_PIG	Acetyl-CoA acyltransferase 1	0.000568828	9032.8	10821	7526	4143.57	NA	2492.89	3358.51	4438.08	12096.1	7703.97	2810.79	1707.59	3508.07	12767.2	5120.23	NA	5822.56	NA	4645.42	2261.81	7486.43	NA	NA	NA	5879.21	5442.73	3873.7	1841.29	NA	2280.86	3404.92	3855.37	7546.9	4920.92	4405.37	1644.42	2604.62	4801.42	6660.62	NA	4266.36	NA	1796.88	1691.51	6776.81
D0G0B3	ACAA2	D0G0B3_PIG	3-ketoacyl-CoA thiolase, mitochondrial	0.000568828	NA	NA	NA	11722.8	6839.54	3786.41	2966.33	37121.1	8867.4	NA	NA	21099	4150	7286.25	8097.51	6013.36	3851.53	6032.24	5558.53	NA	11388.4	76919.1	2678.67	3253.29	NA	NA	NA	5825.06	7701.87	3215.08	2848.76	30931.3	5934.66	NA	NA	21104.2	2965.34	2480.54	9833.78	14455.5	3326.26	27923	1747.51	NA	12805.5
A0A287BBE6	ACACA	A0A287BBE6_PIG	Acetyl-CoA carboxylase 1	0.0244769	NA	NA	NA	5175.77	3749.12	NA	NA	NA	NA	NA	NA	NA	NA	NA	NA	NA	NA	NA	NA	NA	NA	NA	NA	NA	NA	NA	NA	3371.36	3060.19	NA	NA	NA	NA	NA	NA	NA	NA	NA	NA	NA	NA	NA	NA	NA	NA
A0A8W4FBI6	ACAD8	A0A8W4FBI6_PIG	Acyl-CoA dehydrogenase family member 8	0.022673	NA	NA	NA	NA	NA	3123.37	NA	NA	NA	NA	NA	NA	3537.04	6145.18	NA	NA	NA	NA	6344.51	NA	NA	NA	NA	NA	NA	NA	NA	NA	NA	2087.33	NA	NA	NA	NA	NA	NA	2254.29	1821.42	NA	NA	NA	NA	1722.08	NA	NA
I3LUR5	ACAD9	I3LUR5_PIG	Acyl-CoA dehydrogenase family member 9	0.00106496	NA	NA	NA	2988.1	NA	NA	NA	3254.06	3287.37	NA	NA	NA	NA	NA	NA	NA	NA	3081.19	3315.94	NA	1849.41	5537.58	NA	1794.08	NA	NA	NA	1327.83	NA	NA	NA	2826.82	2051.04	NA	NA	NA	NA	NA	NA	NA	NA	10358.8	1282.63	NA	1638.24
P79274	ACADL	ACADL_PIG	Long-chain specific acyl-CoA dehydrogenase, mitochondrial	0.000568828	8122.69	9879.71	6034.38	29511.9	4896.03	7089.98	18754	45816.8	17735.1	12147.3	8779.25	45303.3	8464.35	NA	8117.65	7619.67	9587.9	13154.3	18010.1	17674.1	10396.4	28368.3	5065.89	5602.24	6813.12	4288.65	2893.18	15570.6	6766.87	6020.18	17768.7	79344.2	15647.9	7222.13	14418	45194.5	6284.47	NA	7668.94	18634.9	6668.73	48615.9	5221.08	13381.4	11302
P41367	ACADM	ACADM_PIG	Medium-chain specific acyl-CoA dehydrogenase, mitochondrial	0.000568828	4798.78	7685.65	NA	NA	5205.51	2895.41	NA	3513.4	5822.77	4437.14	NA	NA	NA	6050.95	2758.08	NA	1535.94	NA	NA	NA	7466.9	4641.98	NA	NA	3131.42	3566.89	NA	NA	3902.23	1849.33	NA	5845.44	4307.03	3153.06	NA	NA	NA	1848.87	2691.22	NA	1069.88	NA	NA	NA	9685.46
A0A287AP64	ACADS	A0A287AP64_PIG	Short-chain specific acyl-CoA dehydrogenase, mitochondrial	0.000568828	6027.12	4728.93	NA	NA	5502.31	NA	7243.83	11070.6	9726.91	NA	NA	10245.5	NA	4694.82	5577.48	2804.45	NA	NA	NA	NA	10438.7	3274.08	NA	NA	4967.29	2131.83	NA	NA	8121.37	NA	7343.94	9617.1	6068.75	NA	NA	9866.41	NA	1279.11	7255.42	6408.85	NA	NA	NA	NA	9246.78
P79273	ACADS	ACADS_PIG	Short-chain specific acyl-CoA dehydrogenase, mitochondrial	0.00253678	NA	NA	NA	5732.95	3466.36	NA	NA	4814.46	4601.62	NA	NA	6004.68	NA	NA	3625.22	NA	NA	1129.21	4827.63	NA	4482.63	4313.81	NA	NA	NA	NA	NA	2194.95	2917.08	NA	NA	7818.04	3051.6	NA	NA	5567.17	NA	NA	3554.6	NA	NA	2935.03	1855.61	NA	4165.44
F1SED0	ACADSB	F1SED0_PIG	Short/branched chain specific acyl-CoA dehydrogenase, mitochondrial	0.000568828	6217.87	NA	NA	NA	5696.53	6417.02	NA	1557.85	NA	5320.59	4603.01	NA	NA	NA	6680.9	NA	NA	NA	2397.47	5101.84	8570.24	NA	NA	NA	4462.14	NA	NA	NA	4512.01	4549.59	NA	2704.67	NA	3627.07	4577.87	NA	NA	NA	5857.44	NA	NA	NA	781.568	2839.57	6086.1
F1ST43	ACADVL	F1ST43_PIG	Very long-chain specific acyl-CoA dehydrogenase, mitochondrial	0.000568828	10180.8	11667.6	NA	22248.1	NA	6982.4	19699	47537.7	9710.74	9433.92	6058.63	31120.4	NA	NA	7603.49	7317.38	NA	NA	NA	11342.8	NA	79386.1	4413.15	4218.91	7747.87	5352.84	NA	9886.46	NA	6388.54	19971.2	41296.2	8205.12	6025.93	9495.73	29969.1	NA	NA	6921.89	16722	NA	NA	NA	10620.2	NA
A0A287B863	ACAN	A0A287B863_PIG	Aggrecan core protein	0.000568828	5226290	5755030	7702000	9467190	974050	7145470	5802310	2722740	6223780	5252310	801444	5542820	7467770	7515590	1333770	745887	1162450	626829	7993420	1269600	1618000	474748	400945	49266.3	3893640	2961410	3891570	3851130	867289	4325930	4183710	4089380	3707660	3424910	795212	5737670	4834710	3187620	1159210	1408220	1008010	1507050	3518440	715502	1286190
I3LP02	ACAT1	I3LP02_PIG	Acetyl-CoA acetyltransferase, mitochondrial	0.000568828	8500.15	13861.8	3662.94	6492.44	4253.8	2058.91	13558.9	NA	11725.4	13890.1	3796.58	20743.9	6394.76	12613.1	6403.77	3326.55	7418.38	10479.4	6869.76	9435.4	5056.55	48304.8	2219.6	NA	5546.73	7164.11	2029.29	3020.75	6314.57	1883.8	13746.3	NA	7300.11	10042.8	5950.41	19976.4	4865.23	4959.36	8277	7601.97	5555.19	35231.3	2657.28	7056.34	6162
A0A287AHQ0	ACAT2	A0A287AHQ0_PIG	acetyl-CoA C-acetyltransferase	0.000568828	12852.1	17217.1	13115.2	10481.4	12304.3	9123.01	10627.6	NA	14073.3	10515.1	2980.36	NA	12141.7	20283.3	3848.48	NA	10379.4	2347.55	17312.6	6678.34	6114.62	NA	2887.59	NA	8934.93	8990.06	7434.55	6564.68	9579.51	6785.88	8468.82	NA	7984.17	7349.17	6345.45	NA	7821.69	6477.94	3755.41	NA	7167.39	8928.73	4613.1	6824.27	7612.61
I3LPF1	ACBD3	I3LPF1_PIG	Acyl-CoA binding domain containing 3	0.000568828	NA	1774.22	NA	1609.89	7299.12	NA	NA	NA	NA	NA	NA	NA	2343.21	12877.9	1159.59	4346.47	NA	1553.79	8395.27	4830.13	4933.79	NA	NA	NA	NA	965.72	NA	705.236	7887.61	NA	NA	NA	NA	NA	NA	NA	1216.97	4897.53	1146.38	10172.9	NA	5904.95	2544.07	4297.15	5413.44
A0A8D0NPF0	ACLY	A0A8D0NPF0_PIG	ATP-citrate synthase	0.000568828	47983.1	55055.3	20390.4	36916.2	33745.7	25176.6	23431.7	24125.4	47689	41959.2	23029.4	28560.9	36971.9	78573.7	28556.3	24200.2	53526	13357.4	44479.6	73354.5	46656.8	10317	9747.18	NA	31822.5	27986.3	11268.5	20443.7	46270.9	18808.9	23827.8	20994.5	27538.7	30782.6	35493.1	28911.8	26795.7	29186.4	35024.5	42880.8	40092.9	26030.9	16199	60918.8	43435.9
A0A287BQT2	ACO1	A0A287BQT2_PIG	Cytoplasmic aconitate hydratase	0.000568828	10575.6	14504.3	5399.44	9104.3	3267.83	4836.71	1866.15	3663.18	8075.44	5304.12	2154.29	4870.3	4512.11	10991.3	1295.83	1772.66	4966.78	1712.2	11667.8	2917.81	4648.21	2152.39	NA	5716.75	6883.36	6598.27	2779.14	4442.35	4559.95	2845.92	1676.24	3204.92	4460.25	3875.09	3542.37	5217.83	2982.06	4133.57	1612.2	4510.81	3705.27	5756.35	3553.81	3111.97	4307.99
A0A8W4FBS4	ACO2	A0A8W4FBS4_PIG	Aconitate hydratase, mitochondrial	0.00606626	NA	NA	NA	11852.5	NA	NA	NA	34841.3	NA	NA	21357.4	NA	NA	NA	NA	NA	NA	NA	20302.3	13453.4	14523.4	14132.6	NA	NA	NA	NA	NA	5377.15	NA	NA	NA	39408.2	NA	NA	19716	NA	NA	NA	NA	NA	NA	NA	5814.91	10480.2	10171
P16276	ACO2	ACON_PIG	Aconitate hydratase, mitochondrial	0.000568828	17751.9	20085.9	10068.6	35700.4	12910.9	15347.8	30118.2	65074.2	24176.9	25581.4	12889	44686.4	20156.7	32493	22660	24727.2	19264.5	27450.3	29009.5	31905.6	29411.7	95546.6	21052.2	19146.7	19607.6	8719.04	7022.91	15039.6	19056.5	14042.4	28041.8	66728.5	19783.7	14829.5	20200.9	50162.1	10882.4	9175.24	29477.1	56507.6	19381	92286.8	8708.54	24854.4	26053.3
A0A8W4FG64	ACOT9	A0A8W4FG64_PIG	Acyl-CoA thioesterase 9	0.000568828	3041.23	30931.1	NA	NA	2007.05	NA	NA	NA	3424.08	4689.23	NA	NA	NA	5616.32	NA	NA	16837.4	NA	NA	3675.1	19231	NA	NA	NA	1979.45	15986.3	NA	NA	1664.02	NA	NA	NA	2575.84	3021.72	NA	NA	NA	2112.16	NA	NA	12436.9	NA	NA	3550.36	17920.7
P81693	ACP1	PPAC_PIG	Low molecular weight phosphotyrosine protein phosphatase	0.000568828	10132	NA	9275.54	10235.1	NA	NA	NA	NA	NA	14920.4	NA	NA	NA	NA	NA	NA	NA	NA	7291.24	2418.81	6056.81	NA	NA	NA	7338.95	NA	4610.2	3908.94	NA	NA	NA	NA	NA	9105.95	NA	NA	NA	NA	NA	NA	NA	NA	2023.89	2321.95	6389.74
P09889	ACP5	PPA5_PIG	Tartrate-resistant acid phosphatase type 5	0.000568828	100975	137467	98148.8	156550	12478.9	97097.4	70354.4	57790.1	109730	45745	32481	28179	97449.4	198949	76038.3	23048.5	53794.3	13117.2	307799	61028.8	51729.2	19213.6	11828.2	904.569	66555.1	64854.8	60118.7	74932.5	9471.85	68205.6	56231	92050.5	80492.1	29790.9	45726.6	31840.4	60836.7	61907.3	68908.6	39339.8	38142.2	26060.6	83006.5	34545.2	64690.3
A0A287B956	ACSF2	A0A287B956_PIG	Medium-chain acyl-CoA ligase ACSF2, mitochondrial	0.00521327	3279.93	NA	1702.89	1213.03	7823.6	1495.24	3382.41	NA	1023.91	8075.75	3124.73	NA	NA	NA	4744.03	NA	3390.46	NA	3746.44	NA	5547.98	NA	NA	NA	2478.1	NA	1148.25	627.092	6678.11	1337.85	3349.44	NA	837.055	5442.5	4836.37	NA	NA	NA	5036.74	NA	2674.33	NA	1097.76	NA	5979.98
A0A287AIP7	ACSL1	A0A287AIP7_PIG	Long-chain-fatty-acid--CoA ligase	0.000568828	1909.35	NA	NA	NA	NA	NA	2274.76	9047.21	NA	NA	NA	12601.5	NA	NA	NA	4354.56	NA	3797.25	NA	NA	1832.25	10338.6	NA	2709.53	1332.76	NA	NA	NA	NA	NA	2306.2	14908.2	NA	NA	NA	14215.6	NA	NA	NA	8228.41	NA	15950	NA	NA	2255.22
F1S5J8	ACSL5	F1S5J8_PIG	Long-chain-fatty-acid--CoA ligase	0.0165816	3888.63	13815.5	NA	NA	18099.8	NA	NA	7878.52	NA	NA	NA	3353.2	9044.23	NA	2302.27	NA	NA	NA	NA	NA	NA	7989.26	NA	NA	2839.83	7680.54	NA	NA	24350.6	NA	NA	6120.01	NA	NA	NA	2956.91	6956.25	NA	2894.26	NA	NA	NA	NA	NA	NA
A0A480ZTJ9	ACSL6	A0A480ZTJ9_PIG	Long-chain-fatty-acid--CoA ligase	0.0518241	NA	NA	NA	NA	NA	NA	3037.58	10399.3	NA	NA	774.413	4861.82	NA	NA	NA	NA	NA	NA	NA	1447.47	NA	14366.9	NA	922.395	NA	NA	NA	NA	NA	NA	2647.14	7982.44	NA	NA	1308.93	4480.33	NA	NA	NA	NA	NA	NA	NA	1744.53	NA
P68137	ACTA1	ACTS_PIG	Actin, alpha skeletal muscle	0.000568828	554225	562216	374156	861580	316660	344377	379690	1256460	805086	494502	257557	695199	272016	774409	264073	148616	375025	208206	816894	354287	291109	731506	124585	119859	462407	243288	203671	335120	251738	206472	272390	1381430	474634	348985	237521	661555	181020	254932	249768	285188	262865	492137	233971	275990	333382
A0A287ANW0;B6VNT8	ACTA2;ACTC1	A0A287ANW0_PIG;B6VNT8_PIG	Actin, aortic smooth muscle	0.000568828	33677.6	16833.7	26957.1	100257	36619	30961.9	109981	224703	59281	23269	40495.3	144910	25182.4	7023.74	34553.1	35624.1	NA	57761.2	61758.5	44823.4	44394.9	501670	26065.4	NA	26276.6	9454.39	20330.9	47353.1	44245.1	25805.5	93500.6	173330	38784.5	17397.8	57721.3	134624	20514.2	2455.96	43423.3	88966.2	NA	213624	19169.1	54356.2	43111.8
Q6QAQ1	ACTB	ACTB_PIG	Actin, cytoplasmic 1	0.000568828	1811510	1491640	808090	1360430	887920	490295	493005	707795	2312200	434779	348879	659589	639348	970123	1251260	203557	1008710	255529	1010160	1130350	2050050	807646	172894	9475.8	1402980	798733	441576	668235	672648	295795	359372	1035530	1368080	297016	334449	646248	404125	281089	1127290	409670	846454	493046	284708	616406	1602810
A0A287A4R1	ACTBL2	A0A287A4R1_PIG	Actin beta like 2	0.000568828	585873	825663	401004	433355	553311	645986	623715	1178970	1171290	1059010	729328	809946	507345	561818	756711	173156	737298	274519	304156	861805	1254630	456017	121189	13485	671994	394907	186968	196602	476429	410497	436192	1238360	635238	653913	641208	828978	366764	170725	739064	359555	748330	616053	87230.4	537646	862218
A0A286ZWY2	ACTMAP	A0A286ZWY2_PIG	Actin maturation protease	0.000568828	2928830	NA	NA	1898750	NA	NA	1262520	613088	2736070	NA	562586	NA	NA	3243110	1678080	758073	NA	341081	2783460	1501140	NA	NA	61059.8	NA	2581490	NA	NA	902607	NA	NA	900312	950583	1590970	NA	629352	NA	NA	1294230	1584340	1350080	NA	665580	1155740	827454	NA
I3LLY3	ACTN1	I3LLY3_PIG	Alpha-actinin-1	0.000568828	27161.1	19325.5	12923.3	16163.1	3932.08	6021.63	12343.3	16218.3	17538.5	29140.9	5982.48	7978.49	5681.88	28649.9	11302	2138.37	8558.57	NA	22611.7	4067.3	11531.8	10990.8	NA	NA	21030.2	8868.62	6320.23	6189.14	3137.36	3717	8638.97	14940.2	15183.5	19705.6	8350.45	7133.55	3069.1	8120.86	11327.4	3973.16	5935.05	NA	6121.28	3618.49	12697.7
F1RHL9	ACTN2	F1RHL9_PIG	Actinin alpha 2	0.000568828	54358.6	57586.7	34896.2	45655.4	30697.3	26351.9	46252.7	78435.7	32618.3	36848.1	28671.4	71106.3	37294.1	86525.1	24789.5	23322	28599.7	37098.6	35890.3	38999.1	32561.6	175234	23305.5	22318.2	37029.2	27007	21536.3	20288	45309	24110.6	46891.9	68137.4	24030.3	24626.8	44936.8	68475.7	21156.8	26281.3	32247.3	53296.5	19997.3	124724	13474.2	29165.8	40438.4
A0A287A4Q7	ACTN4	A0A287A4Q7_PIG	Alpha-actinin-4	0.000568828	165298	109491	79297.9	332502	20308.9	198596	48701.8	64584.8	97467.9	212966	35808.2	125377	35490.2	510206	35800.8	62098.6	59031.8	10180	214804	118666	67830.4	18604.4	63439.5	2422.87	123715	49048	40815.3	142458	29679.9	124705	49374.9	57972.1	60660.7	129224	35958.5	109564	26350.2	141431	46571.3	116962	43254.4	20362.8	58150	99018.2	60085.1
A0A5G2QNY6	ACTR1B	A0A5G2QNY6_PIG	Actin related protein 1B	0.000568828	12897.8	18153.7	12274.6	15633.4	NA	NA	8017.61	7644.87	13978.6	12536.4	4502.78	NA	NA	31726.1	NA	NA	NA	NA	18838.4	11716.2	NA	14998.7	NA	2338.63	8394.83	9130.95	6317.85	6947.04	NA	NA	8128.41	6641.13	8721.41	8007.66	7057.24	NA	NA	11931.4	NA	NA	NA	NA	7286.84	6462.97	NA
A0A5G2RE71	ACTR2	A0A5G2RE71_PIG	Actin-related protein 2	0.000568828	7517.45	45126.7	9020.82	14848.3	13024.6	9325.74	8457.69	3910.3	12049.9	39450.7	NA	11903.1	14154.5	49777.9	11948.8	7416.66	NA	1810.37	18726.3	17340.1	33982	2911.08	2131.47	2556.12	5535.69	18318.7	4854.17	7033.8	9542.86	5429.56	6158.65	6415.58	10478.8	24433.8	NA	10495.1	8477.7	17054.1	11010	13393.2	NA	7516.64	4955.46	15707.1	23947.6
A0A286ZIH7	ACTR3	A0A286ZIH7_PIG	Actin-related protein 3	0.000568828	18811.7	39671.8	34083.8	30452.3	24626.1	14533.2	20832.4	20489	35566.5	18708.9	22603.1	17115.2	13471.8	28063.1	20836.4	7021.91	19233.7	11212.8	35701.5	16910.4	17579.6	32581.4	2514.06	NA	12319	16789.1	10717.8	13847.2	19648.9	8499.83	12614.3	23174.7	22134.6	13649.4	20865.9	17983.8	9640.09	10553.8	19998.1	14229.3	19350.1	26503.8	10225.5	11636.5	12376.7
P37111	ACY1	ACY1_PIG	Aminoacylase-1	0.000568828	NA	NA	NA	NA	8501.18	6286.92	4601.96	NA	6289.48	7412.43	NA	2984.64	6799.91	9030.78	NA	NA	NA	NA	12781.8	3234.78	2321.54	NA	NA	NA	NA	NA	NA	NA	7315.95	5495.95	4602.27	NA	4185.19	4877.23	NA	2848.95	4331.92	2777.54	NA	NA	NA	NA	4309.93	3408.24	3020.7
P24540	ACYP1	ACYP1_PIG	Acylphosphatase-1	0.000568828	NA	12879.3	NA	13607.1	NA	5881.47	6389.81	NA	6118.92	11210.7	3730.51	NA	NA	NA	NA	NA	NA	NA	15997	6469.98	NA	NA	NA	NA	NA	5710.75	NA	5670.38	NA	3736.24	5777.63	NA	4504.09	6570.18	5298.88	NA	NA	NA	NA	NA	NA	NA	4664.35	4623.89	NA
A0A287AVV9	ADAMTSL3	A0A287AVV9_PIG	ADAMTS like 3	0.00521327	NA	NA	4564.15	11077.3	NA	NA	NA	1530.43	NA	NA	NA	NA	NA	39440	NA	NA	NA	NA	NA	NA	NA	NA	NA	NA	NA	NA	2278	5032.28	NA	NA	NA	2350.01	NA	NA	NA	NA	NA	16107.2	NA	NA	NA	NA	NA	NA	NA
K7GMF6	ADGRE5	K7GMF6_PIG	Adhesion G protein-coupled receptor E5	0.0147698	3275.1	3311.81	2874.65	3547.08	NA	2411.49	NA	NA	3700.71	3415.86	NA	NA	NA	7320.86	1466.53	NA	NA	NA	4677.54	NA	NA	NA	NA	NA	2131.68	1665.77	1479.61	1576.23	NA	2206.39	NA	NA	2308.92	2181.89	NA	NA	NA	2753.19	1907.73	NA	NA	NA	1809.31	NA	NA
A0A8W4FD62	ADGRF5	A0A8W4FD62_PIG	Adhesion G protein-coupled receptor F5	0.0554627	3476.9	NA	NA	NA	20923.1	NA	NA	NA	NA	22255	NA	NA	NA	42464.5	NA	NA	13253.4	NA	NA	NA	NA	NA	NA	NA	2732.18	NA	NA	NA	15962.6	NA	NA	NA	NA	13398.5	NA	NA	NA	12711.6	NA	NA	9495.3	NA	NA	NA	NA
A0A8D1NTY0	ADGRL2	A0A8D1NTY0_PIG	Adhesion G protein-coupled receptor L2	0.0315197	NA	NA	NA	10768.8	NA	NA	NA	12574	NA	NA	NA	11138.8	NA	NA	NA	NA	NA	NA	NA	NA	NA	NA	NA	NA	NA	NA	NA	4639.55	NA	NA	NA	20535.9	NA	NA	NA	10013.6	NA	NA	NA	NA	NA	NA	NA	NA	NA
A0A287AZV4	ADH5	A0A287AZV4_PIG	S-(hydroxymethyl)glutathione dehydrogenase	0.000568828	10122.4	15471.9	NA	NA	12500.3	NA	NA	4446.61	5064.92	21879	NA	NA	12479.8	2754.92	5496.94	4748.57	24318.6	NA	NA	39759	6975.91	NA	2590.64	NA	9148.5	7839.37	NA	NA	10130.5	NA	NA	6208.09	3815.99	13485.2	NA	NA	7759.12	915.783	5193.68	8317.28	17957.7	NA	NA	22543.8	8971.1
I3LEI8	ADI1	I3LEI8_PIG	Acireductone dioxygenase	0.00106496	6007.31	NA	NA	12937.6	NA	7069.83	7200.85	NA	7391.24	7580.04	NA	NA	NA	12094.9	NA	NA	NA	NA	13547.3	NA	NA	NA	NA	NA	4282.54	NA	NA	6911.34	NA	6013.17	7221.03	NA	5613.35	5040.59	NA	NA	NA	3719.95	NA	NA	NA	NA	4194.39	NA	NA
Q6PP07	ADIPOQ	Q6PP07_PIG	Adiponectin	0.000568828	11219.4	NA	16964.5	40322.2	17700.4	19716.7	16041.2	5732.82	10118.4	20041	6304.17	NA	23779.9	54854.9	15860.6	NA	9569.43	2844.43	49504.3	10254.5	11020.8	4112.93	NA	NA	9129.68	NA	8545.93	16824.9	13041.3	13606	10460.4	9975.08	8479.66	13669	8803.96	NA	13683.6	14732.4	15234.2	NA	6610.93	9944.36	14434.3	8123.72	12272.5
A0A5G2R0F5	ADK	A0A5G2R0F5_PIG	Adenosine kinase	0.000568828	19633.9	NA	NA	NA	NA	NA	NA	NA	12491	NA	11318.6	NA	NA	NA	NA	NA	11052.6	NA	17225.6	NA	7999.43	NA	NA	NA	15390.7	NA	NA	NA	NA	NA	NA	NA	7003.19	NA	11105.5	NA	NA	NA	NA	NA	9357.84	NA	5277.24	NA	8304.08
A0A5G2QK01	ADPGK	A0A5G2QK01_PIG	ADP dependent glucokinase	0.000568828	6284.54	NA	NA	NA	NA	7601.76	NA	NA	7960.37	10959.2	NA	NA	NA	21558.8	9858.64	NA	NA	NA	NA	9282.25	NA	NA	NA	NA	5054.96	NA	NA	NA	NA	4248.74	NA	NA	7182.88	6374.24	NA	NA	NA	5879.04	8806.23	NA	NA	NA	NA	7222.55	NA
F1SV59	ADPRS	F1SV59_PIG	ADP-ribosylserine hydrolase	0.0380159	NA	4157.91	3576.62	NA	4508.23	NA	NA	NA	NA	NA	NA	NA	NA	7557.99	NA	NA	NA	NA	NA	NA	NA	NA	NA	NA	NA	2256.41	2061.16	NA	3576.42	NA	NA	NA	NA	NA	NA	NA	NA	2292.55	NA	NA	NA	NA	NA	NA	NA
A0A8W4F877	ADSL	A0A8W4F877_PIG	Adenylosuccinate lyase	0.0106336	NA	5672.39	NA	NA	1322.69	NA	NA	NA	NA	NA	NA	NA	NA	NA	1944	NA	NA	NA	NA	NA	NA	NA	NA	NA	NA	2568.53	NA	NA	1037.95	NA	NA	NA	NA	NA	NA	NA	NA	NA	1750.82	NA	NA	NA	NA	NA	NA
F1SSF7	AEBP1	F1SSF7_PIG	AE binding protein 1	0.000568828	51303.8	68769.3	67545.3	108228	14944.6	54813.7	64939.8	31498.1	62033.1	85765.3	10309.7	32125.2	77143.4	160265	20212.4	5543.17	12800.6	7296.12	315962	23220.7	37511.5	3704.42	2498.68	NA	38962.8	36824.2	39354.5	55962.9	12582.5	33069.2	46712.3	45547.2	36703.7	56701.3	9517.38	31959.3	49346.5	52758.7	17465.6	10422.3	10878.6	14466.4	90496.7	12642.5	29551.7
A0A8W4F7C8	AFG3L2	A0A8W4F7C8_PIG	AFG3 like matrix AAA peptidase subunit 2	0.000568828	3336.16	NA	5582.85	NA	NA	NA	NA	NA	NA	7884.3	NA	NA	NA	15176.7	NA	NA	NA	NA	NA	NA	NA	3402.09	NA	NA	2281.99	NA	3129.52	NA	NA	NA	NA	NA	NA	5162.18	NA	NA	NA	4498.64	NA	NA	NA	NA	NA	NA	NA
F1RUM1	AFM	F1RUM1_PIG	Afamin	0.000568828	5329.17	13550.2	NA	10513.6	NA	7780.27	5705.08	4163.46	14892.4	NA	3141.36	5949.49	NA	22301.1	6205.51	NA	NA	1632.61	6397.83	2098.21	4806.25	NA	NA	NA	3763.57	7361.17	NA	4671.97	NA	6215.65	4827.66	6625.31	8862.01	NA	5207.82	5487.92	NA	7297.69	8072.4	NA	NA	6500.56	2096.84	2591.79	4077.56
A0A4X1TV38	AGL	A0A4X1TV38_PIG	Glycogen debranching enzyme	0.000568828	NA	3986.06	NA	7049.85	3277.92	NA	3019.95	17839.6	4075.24	4273.3	NA	14255.2	5254.42	8268.11	NA	3017.4	NA	1011.32	9671.74	NA	NA	31170.7	NA	NA	NA	1854.34	NA	3240.13	2664.17	NA	3061.69	15497.4	3041.77	2966.26	NA	13727.8	3396.74	2465.73	NA	6895.49	NA	4289.38	2638.68	NA	NA
A0A287AY99	AGO2	A0A287AY99_PIG	Protein argonaute-2	0.0320179	3130.72	7599.9	NA	5312.27	NA	NA	NA	NA	3223.9	4341.58	NA	NA	NA	NA	NA	NA	4708.03	NA	NA	NA	NA	NA	NA	NA	2131.28	3523.97	NA	2459.6	NA	NA	NA	NA	2404.88	2792.99	NA	NA	NA	NA	NA	NA	3139.77	NA	NA	NA	NA
A0A8D0MTW9	AGO3	A0A8D0MTW9_PIG	Argonaute RISC component 1	0.0211726	NA	NA	NA	NA	NA	NA	NA	NA	NA	2147.4	NA	NA	NA	5064.4	2308.89	NA	NA	NA	4757.6	NA	1586.48	1198.7	NA	NA	NA	NA	NA	NA	NA	NA	NA	NA	NA	1349.98	NA	NA	NA	1667.95	2089.56	NA	NA	NA	1253.67	NA	2024.07
A0A287AJ51	AGT	A0A287AJ51_PIG	Angiotensinogen	0.000568828	12586.6	13542.6	10938.6	14633.5	NA	10015.6	10531.8	15890.5	17176.8	15070.7	2409.79	7091.88	8045.79	11994	6511.15	4911.71	7191.39	2520.29	17785.5	1143.27	8621.96	27789	NA	NA	7974.56	6992.96	5932.91	8931.7	NA	7523.82	9406.13	11960.5	10155.9	10800.7	3844.31	6820.47	6164.35	4743.7	8100.81	12589	5398.9	8473.12	6804.92	1254.68	7990.88
Q710C4	AHCY	SAHH_PIG	Adenosylhomocysteinase	0.000568828	9328.92	25965.5	16314.8	27761.7	20228.4	10735	9010.86	6276.47	19284.6	19143.6	6408.47	10194.2	16855.3	43830.4	16419.2	NA	26142.3	2599.98	35274	17711.9	9513.26	6750	2737.79	NA	6469.02	11812.2	8435.93	10824.8	14693.3	6672	7406.62	9681.34	14167.1	13484.5	12703.7	11773.8	9660.14	12920.7	15685.6	NA	17790.8	9480.13	9370.42	9923.98	11843.9
E7EI18	AHCYL1	E7EI18_PIG	Adenosylhomocysteinase like 1	0.000568828	2866.47	6738.65	6358.62	8974.51	2808.28	5184.22	NA	NA	6688.59	NA	2912.68	NA	NA	12044.6	NA	NA	NA	1401.32	14788	5537.16	NA	NA	NA	NA	2186.75	3467.56	3721.25	4684.37	2378.57	3121.87	NA	NA	3924.85	NA	2853.31	NA	NA	5025.65	NA	NA	NA	2777.12	6171.7	3115.78	NA
A0A287A608	AHNAK	A0A287A608_PIG	AHNAK nucleoprotein	0.000568828	35608.9	78914.8	45260.5	79626.7	97400.3	36460.4	34189.6	16402.3	32516.5	73320.6	12004.5	43658.8	55804	103918	25006.9	16053.2	55944.9	4677.88	101266	67316.6	44966.3	10917.3	9133.69	NA	28656	34870.9	22069.8	32015.7	72174.1	23585.4	25829.6	26272.4	25938.9	42153.2	19989.4	41844.8	32537.6	28037.7	24026.9	29128.9	39036.1	14366	31405.4	46500.1	46774.1
A0A286ZXM0	AHNAK2	A0A286ZXM0_PIG	PDZ domain-containing protein	0.000568828	NA	NA	NA	NA	15243.5	NA	NA	NA	NA	NA	NA	NA	NA	NA	NA	NA	NA	NA	NA	NA	NA	NA	NA	NA	NA	NA	NA	NA	11110	NA	NA	NA	NA	NA	NA	NA	NA	NA	NA	NA	NA	NA	NA	NA	NA
F1SFI7	AHSG	F1SFI7_PIG	Alpha-2-HS-glycoprotein	0.000568828	347364	635947	388102	171281	213411	266743	328873	223862	932203	228234	88662.8	423371	502945	845703	275766	176532	227201	198176	1197230	372645	345907	51455.7	51855.2	6062.49	265851	319908	215114	77705.5	170278	232269	296965	253205	583956	136158	149234	390021	271535	278402	264672	357726	167899	468429	315480	290291	242246
A0A287AK38	AHSP	A0A287AK38_PIG	Alpha-hemoglobin-stabilizing protein	0.0119363	NA	NA	NA	NA	NA	NA	NA	NA	9040.12	6850.21	NA	NA	NA	NA	NA	NA	NA	NA	15983.5	NA	NA	NA	NA	NA	NA	NA	NA	NA	NA	NA	NA	NA	6716.17	4273.24	NA	NA	NA	NA	NA	NA	NA	NA	4606.57	NA	NA
F1RTH3	AIFM1	F1RTH3_PIG	Apoptosis inducing factor mitochondria associated 1	0.000568828	9367.31	9192.57	2227.98	7087.25	3143.58	5598.2	NA	12555.6	7188.33	5853.23	3489.46	10203.7	NA	NA	8678.89	2229.14	5529.28	3792.95	9936.83	3864.78	7075.14	35482.6	NA	NA	6853.98	5142.68	1454.89	3477.35	4345.25	4607.64	NA	11397.6	4276.72	4370.39	5615.52	10266.7	NA	NA	11154.8	4155.82	4847.86	12751.8	3147.03	3988.22	6285.63
A0A287AKA2	AIMP1	A0A287AKA2_PIG	Aminoacyl tRNA synthetase complex interacting multifunctional protein 1	0.0088968	NA	NA	NA	NA	NA	NA	NA	NA	5558.33	NA	3193.14	NA	NA	NA	NA	NA	NA	NA	NA	NA	NA	NA	NA	NA	NA	NA	NA	NA	NA	NA	NA	NA	4374.12	NA	5461.8	NA	NA	NA	NA	NA	NA	NA	NA	NA	NA
F1RFM7	AIMP2	F1RFM7_PIG	Aminoacyl tRNA synthase complex-interacting multifunctional protein 2	0.00342969	NA	NA	NA	4933.55	NA	NA	NA	2459.07	4101.03	4104.42	NA	NA	NA	NA	NA	NA	5540.7	NA	NA	1973.68	2617.36	NA	NA	NA	NA	NA	NA	2192.33	NA	NA	NA	2136.2	2558.69	2621.7	NA	NA	NA	NA	NA	NA	4059.83	NA	NA	1476.03	2318.49
A0A4X1T3G1	AIP	A0A4X1T3G1_PIG	AH receptor-interacting protein	0.00434153	5937.4	7412.67	2467.19	5692.95	NA	4286.96	3669.87	NA	7145.06	3594.7	2901.97	5470.35	3894.66	8995.81	3483.32	NA	6038.64	NA	5873.02	4855.61	4231.91	1343.35	NA	NA	3943.2	3610.2	1562.85	2547.21	NA	3059.75	3355.35	NA	4289.98	2722.99	4909.94	5421	3012.19	3251.75	4584.05	NA	4605.63	NA	1848.8	5012.31	3781.76
P00571	AK1	KAD1_PIG	Adenylate kinase isoenzyme 1	0.000568828	23855.5	35766.2	34515.7	74608.9	22670.4	34025.1	22775.4	18861.8	40112.6	34000.4	5926.35	26720.8	37196.9	58494.1	3209.04	12729.6	28597.5	5054.52	84682.3	20112.1	7441.02	10782.7	5832.8	1708.33	18773.9	16764	19434	36006.3	17933.8	28702.2	17936.6	30597.3	29647	23774.6	11477.1	23603.1	25110	18201.7	3087.55	23766.8	20040.7	22186.5	22835.6	20762.4	9111.62
A0A8D0QIL0	AK2	A0A8D0QIL0_PIG	Adenylate kinase 2, mitochondrial	0.000568828	15081.4	NA	14429.2	10468.5	NA	6016.02	6184.87	9369.6	18260	18511	6310.83	10222.6	6862.92	19686.3	16051.4	NA	14512.3	NA	12647.1	7337.74	NA	41979.6	2696.94	NA	12108.3	NA	7189.83	4105.58	NA	3411.45	6493.74	16295.1	12296	10730.8	7702.74	9230.82	3905.34	5441.84	14337.9	NA	10108.8	NA	3760.92	5733.9	NA
A0A4X1W814	AK3	A0A4X1W814_PIG	GTP:AMP phosphotransferase AK3, mitochondrial	0.0180218	8273.68	NA	NA	NA	NA	NA	NA	NA	NA	NA	NA	NA	NA	NA	8533.6	NA	NA	NA	NA	NA	2982.9	NA	NA	NA	6422.56	NA	NA	NA	NA	NA	NA	NA	NA	NA	NA	NA	NA	NA	8196.57	NA	NA	NA	NA	NA	3238.71
B1NI70	AK4	B1NI70_PIG	Adenylate kinase 4, mitochondrial	0.000568828	4888.08	11401.1	6098.05	14111.3	11550.6	9033.86	3784.65	5696.67	7031.29	7782.73	11921.5	7440.86	11570.1	21751.5	6295.82	4338.4	17076.4	2313.47	3035.39	14541.9	3039.19	4157.38	1986.62	NA	4267.59	5275.25	3500.02	6761.55	8467.87	6776.73	3053.08	9089.11	5206.25	5345.78	25348.9	7354.88	7333.02	6622.3	6128.78	7808.21	11927	9812.23	791.115	13828	3774.98
P50578	AKR1A1	AK1A1_PIG	Aldo-keto reductase family 1 member A1	0.000568828	39812.5	77683.7	47016.3	84998.5	29037.3	32906.8	53068.1	18922.1	36310.8	74898.6	12843.7	39426	56267.6	120200	28782.6	11628.6	57887.3	8232.11	129768	28241.1	40744	8898.67	4393.68	NA	32207.8	34958.3	22960.2	35582	20924	20904.3	34339.9	33067.9	31554.2	45399.5	23779.5	35725.4	32031.9	32453.3	27644.5	21059.1	39926.9	28711.2	37525.4	20358	43344.6
P80276	AKR1B1	ALDR_PIG	Aldo-keto reductase family 1 member B1	0.000568828	10230.3	24218.8	15592.7	19086.5	13413.7	8622.28	5734.14	5758.77	10993.9	14058.1	6685.12	NA	12535.7	41297.4	NA	5645.4	12032.8	4133.14	12911.9	17653.7	9291.24	1801.34	NA	NA	8453.26	10091.5	9011.24	7349.36	9407.42	5217.22	4094.93	8662.08	9944.89	9302.17	9453.57	NA	8003	10902.8	NA	10569.4	10383.3	8245.17	3667.78	9730.98	7827.23
F1SUP1	AKR7A2	F1SUP1_PIG	Aflatoxin B1 aldehyde reductase member 4	0.000568828	NA	NA	7182.47	11775.5	9046.62	6875.12	7254.29	6639.86	13674.7	7237.97	4705.81	8253.6	12654.7	14606	7377.16	NA	8300.61	NA	20039.6	7379.31	7348.91	5356.03	NA	NA	NA	NA	4358.49	5297	12416.9	5172.71	6701.28	5586.98	8000.57	5339.64	7766.59	8000.62	9568.84	5161.89	9215.11	NA	6087.3	NA	6603.06	7105.15	6753.18
G9BWQ1	AKT1	G9BWQ1_PIG	RAC-alpha serine/threonine-protein kinase	0.0151778	5616.1	NA	7697.22	NA	NA	2035.51	NA	2787.96	6874.09	4138.72	NA	NA	NA	7025.85	NA	NA	NA	NA	7716.59	NA	NA	NA	NA	NA	3810.65	NA	4171.43	NA	NA	1754.13	NA	2464.56	4119.38	3046.08	NA	NA	NA	2673.13	NA	NA	NA	NA	2678.14	NA	NA
K7GLV2	AKT2	K7GLV2_PIG	non-specific serine/threonine protein kinase	0.00294985	NA	4119.15	3246.12	9366.9	NA	NA	2486.44	NA	3166.62	6213.58	NA	NA	NA	6480.54	NA	NA	NA	NA	12334	NA	NA	NA	NA	NA	NA	2071.85	1664.89	4143.63	NA	NA	2520.8	NA	1973.7	3968.93	NA	NA	NA	2470.33	NA	NA	NA	NA	4770.9	NA	NA
A0A287BGW4	ALAD	A0A287BGW4_PIG	Delta-aminolevulinic acid dehydratase	0.00810081	NA	NA	3478.78	3710.2	5494.68	NA	2444.48	NA	NA	5005.86	NA	NA	3851.42	4956.53	NA	NA	7188.8	NA	NA	3754.92	NA	1556.02	NA	NA	NA	NA	1764.31	1638.29	3800.95	NA	1728.6	NA	NA	2906.91	NA	NA	2207.18	1361.09	NA	NA	4997.81	NA	NA	2979.06	NA
A0A8W4F9M4	ALB	A0A8W4F9M4_PIG	Albumin	0.000568828	630653	1359620	1649490	2294240	284891	758660	906032	449675	1282010	1081330	611212	204221	367038	2148440	249912	215985	734047	218204	1725740	518695	445859	128335	139684	429284	410475	683860	849008	1019500	420497	694135	918553	390634	799866	690699	957957	196665	272513	807973	325097	493577	537858	733593	667528	387911	394948
P08835	ALB	ALBU_PIG	Albumin	0.000568828	1649590	2983950	3104770	4779880	341066	2422640	2059780	2423220	3964700	2726710	1020080	1242980	1424670	4615600	1516590	341101	1333990	478892	4472580	656484	1544680	107725	199845	142194	1164810	1622940	2100570	2253220	471392	1962810	2086590	1831770	2366990	2065470	1523650	1148610	1102990	1710470	1942190	857092	1187420	1308200	1475310	819460	1299010
F1SC47	ALDH18A1	F1SC47_PIG	Delta-1-pyrroline-5-carboxylate synthase	0.000568828	8011.58	17334.4	8495.21	4666	8908.87	NA	NA	4846.24	24251.4	9565.61	4333.82	2691.19	7213.53	142489	7653.9	2445.13	71345.9	NA	10469.4	9849.2	5869.88	2324.59	NA	NA	6169.23	8628.91	4394.39	2156.16	9079.53	NA	NA	4429.98	18584.2	5743.57	6848	3484.1	4763.5	47227.6	7246.29	6155.21	54584.3	NA	3261.96	10259.2	6155.78
F1SG41	ALDH1L2	F1SG41_PIG	10-formyltetrahydrofolate dehydrogenase	0.000568828	NA	4361.86	NA	NA	NA	1672.72	NA	2293.35	NA	5567.2	1859.33	NA	NA	8868.06	4649.52	NA	1916.55	NA	1707.14	NA	3928.11	NA	NA	NA	NA	2182.72	NA	NA	NA	1420.2	NA	3641.95	NA	3922.1	3179.36	NA	NA	2595.2	4602.07	NA	1416.31	NA	489.598	NA	4370.68
Q2XQV4	ALDH2	ALDH2_PIG	Aldehyde dehydrogenase, mitochondrial	0.000568828	22210.4	41270.9	8094.56	27778.7	540320	12751.6	17465	18881	28060.5	45964.3	205580	16597.2	12995.7	47016	18581.2	6928.08	23220.9	5301.71	28510.4	25568	11600.3	8637.27	2758.14	NA	19420.6	21988.6	4994.67	12414.4	425252	7631.57	12296.3	28691.4	15871.8	29127.8	237786	16271.9	6698.3	18512.1	17068.2	12022.9	17231	10314.3	10646.2	14510.7	13501.4
A0A287BBJ7	ALDH3A2	A0A287BBJ7_PIG	Aldehyde dehydrogenase family 3 member A2	0.000568828	NA	3919.57	4302.28	10113.3	4442.8	NA	2999.08	NA	6395.13	7095.6	5474.88	2571.9	2208.16	9244.18	3165.14	NA	4895.56	NA	5750.58	9646.67	4794.83	1132.13	NA	NA	NA	1778.69	2992.35	3966.6	3741.86	NA	2065.8	NA	3843.31	4847.68	8137.6	2273.4	1310.12	2583.81	2982.13	NA	4445.45	NA	1939.25	5321.34	4072.67
F1S3H1	ALDH6A1	F1S3H1_PIG	methylmalonate-semialdehyde dehydrogenase (CoA acylating)	0.000568828	6932.55	NA	10170.7	26704.2	NA	7960.33	29758.9	83822.3	10113.2	NA	7140.71	53227.3	NA	8192.7	8704.81	NA	8760.42	7078.96	NA	9474.39	10461.6	183329	6815.6	NA	5530.23	NA	5056.99	13097.5	NA	4642.32	27395.3	70404.6	9112.13	NA	9875.09	53688.7	NA	2162.94	10810.9	NA	6045.07	25282	NA	6567.53	11435
A0A287AWM0	ALDH7A1	A0A287AWM0_PIG	aldehyde dehydrogenase (NAD(+))	0.000568828	5800.79	7073.03	4962.25	5366.47	6136.57	2527.55	4143.5	3111.5	4663.99	5647.56	NA	6138.82	10199.9	7986.39	8531.21	1913.19	4599.46	NA	7393.49	6082.17	4010.04	18567.6	NA	NA	3977.44	3378.67	2662.49	2568.73	4797.49	1761.48	3282.89	5046.32	3306.73	3797.5	NA	6055.68	5352.56	2446.29	8193.87	3595.66	3223.88	NA	2047.9	5774.53	4853.54
Q29228	ALDH9A1	AL9A1_PIG	4-trimethylaminobutyraldehyde dehydrogenase	0.000568828	16974.2	NA	5403.01	23903.3	12240.3	16636.6	17292.7	NA	16240.1	25083.9	16062.7	11317.5	4788.21	26690.6	16756.9	9407.72	9972.99	NA	30384.1	12175.9	15319.5	5557.94	NA	NA	14738.5	NA	3666.31	10241.7	9735.82	9428.81	12272.4	NA	14473	14647.7	15984.8	10161.8	3762.05	10283.5	15024.8	16290.1	7197.71	NA	8724.99	9463.12	16396.5
A0A287BFY0	ALDOA	A0A287BFY0_PIG	Fructose-bisphosphate aldolase	0.000568828	56597.9	60107.7	62919.6	167764	126227	67050.6	64288.1	51957.7	133022	99517.9	67573.8	83063.6	129449	70599.4	53984.2	23499.1	87553.5	27020.2	213347	161103	46965.4	49261.3	18853.8	2274.86	51229.1	33104	32705	76110.3	104370	38766.6	45445.9	84618.2	87072.9	60021.6	79858.8	76899.1	68133.2	23241.1	52945.2	43000.5	65455	58897.3	61106.1	90265.8	41974.4
A0A286ZWI1	ALDOC	A0A286ZWI1_PIG	Fructose-bisphosphate aldolase	0.000568828	18820.4	25208.7	20249.9	24481.7	14344.6	13499.7	12263.2	14251.7	20567.9	17697.5	8371.36	14085.1	18281.6	30714.4	8394.28	5088.61	18041	3993.93	23614.2	33340.1	13683.5	2626.26	1210.79	NA	12434.8	13204.9	10748.9	12485.6	21175.8	12156.4	11528.4	12195.4	12881.4	12644.9	11709.4	13564	13886	12051	11168	11628.7	13643.5	7792.21	8889.87	25031	11660.1
F1SSY8	ALOX12B	F1SSY8_PIG	Arachidonate 12-lipoxygenase, 12R type	0.000568828	NA	14125.3	11076.6	NA	NA	NA	NA	5118.86	NA	5793.27	NA	NA	NA	12047	10391.2	9783.35	NA	NA	11538.5	15162.2	NA	13112.6	NA	NA	NA	6484.96	5579.85	NA	NA	NA	NA	8167.34	NA	3503.02	NA	NA	NA	3341.19	9316.74	18447	NA	NA	3149.02	12223.2	NA
P16469	ALOX15	LOX15_PIG	Polyunsaturated fatty acid lipoxygenase ALOX15	0.000568828	15469.4	11042.9	NA	NA	NA	7246.67	4432.89	6376.06	19918.2	33101.9	NA	NA	NA	16584.6	8124.51	NA	NA	NA	NA	NA	5712.06	NA	NA	NA	12913.4	5026.23	NA	NA	NA	5405.18	4080.73	10608.2	15772.4	19618.1	NA	NA	NA	4895.66	7772.18	NA	NA	NA	NA	NA	5974.34
F1SSY7	ALOXE3	F1SSY7_PIG	Arachidonate lipoxygenase 3	0.00253678	NA	NA	NA	NA	NA	NA	NA	NA	35481	NA	NA	NA	NA	NA	97317.2	NA	NA	NA	NA	NA	NA	NA	NA	NA	NA	NA	NA	NA	NA	NA	NA	NA	30706.2	NA	NA	NA	NA	NA	93469.1	NA	NA	NA	NA	NA	NA
A0A4X1W3F8	ALPL	A0A4X1W3F8_PIG	Alkaline phosphatase	0.000568828	86590.4	237320	283585	120037	63776.1	172678	171645	58298.5	290339	106558	75826.6	153895	151085	169533	98939.6	57629.9	40895.9	40642.9	213884	80658.1	121412	31608.8	4833.5	5108.1	66335.1	122550	129659	60150.1	57167.4	104752	117291	61972.5	168203	68214.6	71260.4	162266	92924.5	47560.4	93532.5	120518	39915	85289.7	62539.3	50242.6	83406.6
A0A5G2R218	ALYREF	A0A5G2R218_PIG	Aly/REF export factor	0.00106496	7868.4	11803.9	NA	16763.8	2442.45	11061.9	6856.35	4892.42	2947.13	12845.4	4464.07	8479.5	5398.07	NA	NA	3060.18	9482.57	NA	18672.4	8882.34	NA	3100.07	NA	NA	6853.91	6165	NA	7740.05	1934.05	5897.95	4748.63	7342.58	1742.05	8746.74	5197.19	8154.72	2854.35	NA	NA	5449.96	7050.68	NA	7690.65	4896.09	NA
P04366	AMBP	AMBP_PIG	Protein AMBP (Fragment)	0.000568828	25967.2	26735.6	37301.3	64175.2	13887.2	17357.1	NA	9263.29	14652	19938	4635.43	13957	30889.7	54750.6	5899.88	9086.09	NA	NA	17515.7	8202.62	14209.6	1959.59	2267.18	1188.66	16717.2	13045.4	21092.5	28023.8	11588.6	10590.2	NA	14385.9	10954.9	13673.9	6458.92	20180.4	18891.1	17275.9	5563.92	17580.6	NA	NA	5000.44	8565.66	16913.4
A0A286ZZ76	AMDHD2	A0A286ZZ76_PIG	N-acetylglucosamine-6-phosphate deacetylase	0.000568828	5959.52	4388.18	9873.95	11027.2	7674.86	NA	5817.75	2178.72	7728.39	5899.58	NA	9003.66	9714.5	NA	9983.72	NA	NA	NA	13535.4	9011.54	6208.52	1278.51	2409.66	NA	4472.62	2060.97	5150.57	5333.35	5736.03	NA	4223.15	3471.79	6177.14	4065.96	NA	8005.46	5842.88	NA	9639.5	NA	NA	NA	3495.27	8644.37	6852.94
A0A287B3Q0	AMPD2	A0A287B3Q0_PIG	AMP deaminase	0.000568828	7623.5	9390.18	18662.5	16585.8	10228	7982.91	6255.14	3137.17	7138.87	11271.6	5194.52	3339.19	6973.1	18297.3	7588.07	NA	10538	NA	NA	7073.73	4296.61	1641.02	NA	NA	6735.04	4937.1	7162.57	6984.26	8296.62	7208.63	6316.74	3948.56	4258.88	7704.51	8247.42	2912.29	3747.93	5064.66	7165.74	NA	7817.72	NA	NA	7404.18	4467.63
P31346	ANG	ANGI_PIG	Angiogenin	0.000568828	55860.6	80460.1	128464	130610	10490.5	63514.2	56202.5	51194.1	106414	57026.2	38953.4	13293.5	21675.6	74575.4	40659.3	17740.7	13067.4	17831.7	151955	34024.2	48751.3	7112.37	5844.92	NA	41606.2	42440.6	62166.2	60045.5	8277.04	36623.9	38147.8	60927.1	61035.9	39033.8	39762.7	12555.8	11236.7	30899.9	35249.1	32530.1	9692.87	35575.7	55685.3	19084.9	34387.7
A8BV05	ANGPTL2	A8BV05_PIG	Angiopoietin like 2	0.000568828	51956	71801.6	64091.9	62115.3	2583.09	69117.7	69042.4	20206.5	82998.5	39660.9	NA	58683.3	52284.8	75278.3	10211.7	12727.3	7296.04	NA	115080	4720.18	26573.1	1767.11	2307.66	NA	46352.2	37357.2	32421.4	27002.2	3296.39	40272.5	51608.6	36759	48251.5	24456.1	NA	54711.6	31989.9	28313	9661.68	26253.8	5290.1	NA	34630.7	3805.23	23863.7
F1SV75	ANGPTL5	F1SV75_PIG	Angiopoietin like 5	0.000568828	22226.8	17155.1	34440.2	68680.2	NA	34692.1	20566.9	16269	30271.6	15593.1	NA	11191.5	11499.3	29223.5	1800.4	NA	NA	NA	68625.1	2460.23	3103.92	NA	NA	NA	15559	9556.85	22190.3	33828.2	NA	25837.5	19149.4	12578.2	18010.2	11649.4	NA	10335.4	8973.92	10429.8	2308.82	NA	NA	NA	22766.5	2537.16	2769.38
F1SRD2	ANO10	F1SRD2_PIG	Anoctamin	0.0270479	5351.23	6898.86	NA	NA	5409.03	NA	NA	NA	NA	NA	NA	NA	NA	NA	NA	NA	NA	NA	6190.56	NA	2658.99	NA	NA	NA	3992.07	3768.08	NA	NA	4580.23	NA	NA	NA	NA	NA	NA	NA	NA	NA	NA	NA	NA	NA	1887.21	NA	2924.38
F1SG25	ANOS1	F1SG25_PIG	Anosmin 1	0.000568828	5185.09	14807.2	4484.01	6078.35	2546.29	2990.14	7916.3	NA	1701.57	NA	3857.1	7875.82	19341.8	16423.7	NA	NA	7101.48	2170.25	6880.33	6160.7	1345.89	5309.47	NA	NA	6577.23	5978.09	1657	2441.03	2228.33	1799.11	5631.42	NA	1065.91	NA	3560.66	7097.75	10489.3	5406.61	NA	NA	4992.33	5129.83	2047.1	4727.69	1752.62
A0A8D1TT21	ANP32A	A0A8D1TT21_PIG	Acidic leucine-rich nuclear phosphoprotein 32 family member	0.000568828	NA	19713.6	12772.4	NA	13964.7	7645.92	NA	5271	11236.2	NA	NA	NA	15245.6	27413	12233.4	NA	18164.7	NA	14674.8	10037.8	10688.4	25769.6	NA	NA	NA	9057.17	6169.1	NA	11133.6	4771.24	NA	4094.5	9757.33	NA	NA	NA	8430.96	7401.65	11172.7	NA	12634.2	NA	3964.69	8774.83	10936.8
A0A480VC90	ANP32B	A0A480VC90_PIG	Acidic leucine-rich nuclear phosphoprotein 32 family member	0.000568828	8742.16	11449.5	NA	NA	5809.59	NA	NA	NA	NA	NA	NA	3893.95	NA	NA	NA	NA	4865.59	NA	NA	8965.6	5360.35	NA	NA	NA	5704.15	5355.37	NA	NA	5064.38	NA	NA	NA	NA	NA	NA	4848.26	NA	NA	NA	NA	3294.01	NA	NA	8560.33	5520.14
A0A4X1SHC0	ANP32E	A0A4X1SHC0_PIG	Acidic leucine-rich nuclear phosphoprotein 32 family member	0.000568828	NA	NA	NA	NA	NA	NA	NA	NA	NA	NA	NA	NA	NA	NA	NA	NA	NA	NA	NA	NA	NA	22168	NA	NA	NA	NA	NA	NA	NA	NA	NA	NA	NA	NA	NA	NA	NA	NA	NA	NA	NA	NA	NA	NA	NA
P15145	ANPEP	AMPN_PIG	Aminopeptidase N	0.000568828	20185.2	49550.6	14739.5	12281.9	10351.4	4528.9	6846.24	10390.5	24182.7	29574.4	9769.94	10231.1	NA	56207.2	36406.2	NA	20671	NA	14766.9	5607.32	34968.9	NA	NA	NA	13770.6	22996.4	8525.85	6659.78	7545.09	3914.26	5628.88	16714.6	17767.7	20529	19118.3	11484.7	NA	17230.2	35409.1	NA	14437.7	NA	3887.13	5503.51	43612.9
F1SJB5	ANXA1	F1SJB5_PIG	Annexin	0.000568828	96757	99917.6	59988.2	59609	25191.7	35867.5	20810.1	38537	176521	237875	37541.8	33324.6	37415.6	110350	70399.6	14490	25701.7	7096.47	91385.6	36710.9	73669.9	27241.8	3129.57	4686.18	83332.4	51704.7	29327	28337.1	37182.8	20118.7	17498.6	62283.8	121261	157086	51411.8	31020.1	23373.7	41342.8	68254.3	36662.3	18832.4	18744.3	31288.5	21276.5	68814.5
F1S2E2	ANXA11	F1S2E2_PIG	Annexin	0.000568828	34883.5	64726.4	41018	86495.4	41179.8	34418.7	34428.5	33836.8	39745	69550.5	19026.9	39098	63519.3	73525.2	22245.1	9189.03	45338.8	7253.99	127170	41235	32927.8	30068.7	6706.88	NA	27827.3	37086.6	27803.9	37548.2	42372.3	31327.9	33965.8	31170.2	30378.3	42253.7	28419.7	36403.6	43008.5	28513.4	24938	21123	35177.3	32440.6	38864.1	43193.4	37122.6
P19620	ANXA2	ANXA2_PIG	Annexin A2	0.000568828	105174	166287	96985.2	220457	179886	74026.1	98738.5	52096.3	141376	174644	82280.4	110653	166451	231347	103789	26817.8	162723	31908.8	223109	205627	116113	85671.7	27318.2	7977.19	92285.2	86485.5	58721.6	84405.7	152926	58804.9	69581.7	84198.5	95823.2	110306	108892	103001	99055.3	96538.6	105801	65585.7	118066	83408.1	89512.9	119218	108001
P08132	ANXA4	ANXA4_PIG	Annexin A4	0.000568828	30458.3	49338.9	34054.8	41768.8	8829.96	26645.8	24986.4	7380.99	29457.7	19542.9	29362.2	13819.2	29722.8	71804	19061.4	3293.86	38900.2	4412.65	67310.4	58940.8	22751.5	6441.06	13511.3	3297.78	20147.1	26376.3	17689.7	21299.4	12601.6	23967.3	23489.3	6411.9	18340.1	13989.4	36090	13310.2	22938.1	28232.6	18932.4	5760.05	28821.2	10653.1	30504.2	33851.3	19597.5
F2Z5C1	ANXA5	F2Z5C1_PIG	Annexin	0.000568828	433418	805691	409596	648809	431456	381449	334673	197538	497520	624548	295185	326187	475658	947083	372231	188176	562815	106661	1004090	320164	435415	124555	84935.9	9368.66	333658	364616	289388	314313	333765	333367	339298	299190	345594	387528	430826	327187	344209	358680	448948	445042	389972	397009	301449	337212	483782
F1S0V3	ANXA6	F1S0V3_PIG	Annexin	0.000568828	81050.4	102153	65454.2	102530	38125	54676.2	49612.7	33749.6	63276.1	95482.9	29093.7	19998	61813.7	160614	49193.6	20662.8	63429	10930.9	159779	37568.7	57394.1	7715.2	9014.06	2511.88	57716.9	55027.4	45412.7	59017.1	31936.9	49202.7	50671.8	45524.5	48451.1	65477.5	46751.9	21085.7	41276.8	53008.1	47578.4	36363.5	48573	47894.5	49614.4	39792.2	70215.6
I3LEY2	ANXA7	I3LEY2_PIG	Annexin	0.000568828	7587.06	11313	NA	9240.68	7885.02	NA	NA	NA	9343.17	8600.62	NA	6860.17	NA	20607.4	NA	NA	9447.38	NA	12541.4	NA	9133.22	NA	NA	NA	5915.99	5220.43	NA	4400.43	5589.18	NA	NA	NA	5644.64	6469.69	NA	6204.72	NA	6201.83	NA	NA	6703.38	NA	3578.21	NA	7697.29
F1SEN1	ANXA8	F1SEN1_PIG	Annexin	0.000568828	49708.8	133246	50139.6	86945.4	148586	44053	32439.2	18769.5	39304.3	44951.3	16843	31967.9	123633	175720	27444.2	13274.6	80839.5	10061.4	120832	92371.7	36461.1	21485.1	16378.9	11002	34552.2	62170.9	31094.1	39128.5	119343	33967.4	25311.9	29579.1	29535.3	31757.9	33865.3	44291.8	68365.2	63935.2	26512.6	25128.9	55822.8	42851.7	38781.9	98880.3	44878.2
F1RFI2	AP1B1	F1RFI2_PIG	AP complex subunit beta	0.00294985	4652.57	NA	NA	NA	NA	3668.25	NA	NA	3523.08	7609.35	NA	NA	NA	NA	NA	NA	NA	NA	NA	NA	NA	NA	NA	NA	3028.24	NA	NA	NA	NA	3356.26	NA	NA	2198.09	4860.48	NA	NA	NA	NA	NA	NA	NA	NA	NA	NA	NA
F1S3C7	AP1G1	F1S3C7_PIG	AP-1 complex subunit gamma	0.000568828	3829.44	5169.99	NA	5620.78	2629.99	3928.69	NA	4305.77	3739.07	1764.65	NA	2508.33	NA	13782.4	3118.17	NA	2028.11	NA	7278.76	3076.95	2148.74	718.138	NA	NA	3005.71	2875.65	NA	2827.67	2608.1	3571.27	NA	4196.87	2635.86	1181.27	NA	3011.11	NA	4682	3531.07	NA	1682.64	NA	2191.8	3268.1	2333.15
A0A287AHA6	AP1M1	A0A287AHA6_PIG	AP-1 complex subunit mu-1	0.000568828	4929.38	7311.09	10108.9	16613.2	4998.03	9126.41	4858.99	NA	13315.8	9899.33	5802.74	7718.59	5001.1	16382.2	6495.95	NA	9926.35	NA	3286.85	6702.01	8830.04	NA	NA	NA	3647.42	3977.26	6120.64	8825.06	7029.72	7472.33	4389.94	NA	7889.91	7217.14	10136.2	8059.46	3509.56	6427.69	8095.88	NA	7348.04	NA	1007.96	6762.97	8262.77
I3LVB8	AP1S1	I3LVB8_PIG	AP complex subunit sigma	0.0220441	5904.95	6958.41	NA	NA	3537.43	NA	NA	NA	7855.54	NA	NA	NA	NA	8162.86	NA	NA	NA	NA	NA	3577.19	NA	NA	NA	NA	4072.81	3232.52	NA	NA	2514.87	NA	NA	NA	5802.71	NA	NA	NA	NA	2543.01	NA	NA	NA	NA	NA	3865.23	NA
F1RH60	AP2A1	F1RH60_PIG	AP-2 complex subunit alpha	0.000568828	19030.9	16512.2	12871.2	18105.6	12499.4	7145.17	5961.85	12143.8	20334.7	17705.4	6617.18	12013.6	11496.5	19120.3	10451.7	4357.75	16244	2707.74	21975.4	23049.8	16064.3	6972.42	2367.9	NA	13303.8	8370.53	7455.06	9281.12	18268.7	5861.5	5531.89	10368.6	12440.8	13127.7	11238.7	11964.7	8502.04	7502.01	13646.8	9958.5	12455.9	9103.35	9145.98	15389	14781.9
A0A5G2R890	AP2A2	A0A5G2R890_PIG	Adaptor related protein complex 2 subunit alpha 2	0.000568828	1970.66	3586.35	NA	NA	3386.42	1272.15	4085.71	2853.37	NA	3963.63	NA	NA	6425.66	NA	NA	NA	NA	NA	6348.31	3634.84	NA	NA	NA	NA	1736.36	2015.7	NA	NA	2793.68	1131.74	2900.73	4424.1	NA	2788.91	NA	NA	3450.74	NA	NA	NA	NA	NA	2619.61	2005.07	NA
A0A4X1T854	AP2B1	A0A4X1T854_PIG	AP complex subunit beta	0.000568828	2534.48	7393.76	NA	12832.3	6744.62	3264.82	3416	3275.06	5253.27	8727.73	1642.98	7137.37	8664.02	10654.7	3808.31	NA	8708.7	NA	2873.52	8954.9	14826.6	7545.24	1965.96	NA	2290.62	3718.91	NA	6948.69	4860.7	2987.14	3463.21	5223.65	3895.67	5668.36	2364.52	7636.48	5361.28	4118.37	3528.12	NA	7647.51	NA	1075.79	5071.69	13969.7
A0A286ZU22	AP2M1	A0A286ZU22_PIG	AP-2 complex subunit mu	0.000568828	11086.6	20282.9	11639.4	5516.11	10777.8	7832.89	6542.02	16394.8	14801.4	19195.4	NA	12165.1	12173.3	20879	10189.3	NA	15835.9	NA	17776.5	16850.6	NA	NA	1343.29	NA	7426.75	10018.6	6382.94	2549.15	15666.3	6836.2	5838.28	14675.1	8793.68	14002.4	NA	12470.4	9002.29	8209.42	12743.8	NA	11901.5	NA	5449.65	11512.6	NA
A0A4X1W204	AP2S1	A0A4X1W204_PIG	AP complex subunit sigma	0.000568828	NA	NA	NA	26436.9	5493.26	NA	12537.7	NA	NA	18545.3	NA	NA	8704.95	NA	7288.11	NA	13514.3	NA	31978.9	9726.42	NA	NA	NA	NA	NA	NA	NA	11402	3987.05	NA	8951.44	NA	NA	10876.7	NA	NA	4727.17	NA	7030.58	NA	9461.91	NA	9031.41	7778.88	NA
F1S2G1	AP3B1	F1S2G1_PIG	AP-3 complex subunit beta	0.000568828	5116.06	6314.59	NA	8596.3	8560.95	7477.09	5164.61	2246.28	5942.92	5330.32	3807.97	1564.12	5384.19	9857.33	3583.75	2208.04	5683.97	NA	7310.59	4411.14	3948.71	NA	NA	NA	3311.7	2927.99	NA	4165.76	7529.3	6323.87	4243.61	3355.22	4608.25	3911.43	6975.63	2254.91	3152.64	3030.92	3253.61	4231.38	3790.62	NA	2051	4605.06	4750.9
A0A5G2R519	AP3D1	A0A5G2R519_PIG	Adaptor related protein complex 3 subunit delta 1	0.00294985	2314.86	NA	NA	NA	NA	NA	NA	NA	NA	NA	NA	NA	NA	NA	NA	NA	NA	NA	NA	5481.58	3507.42	NA	NA	NA	1506.68	NA	NA	NA	NA	NA	NA	NA	NA	NA	NA	NA	NA	NA	NA	NA	NA	NA	NA	4099.45	3106.92
A0A287AM27	AP3M1	A0A287AM27_PIG	AP-3 complex subunit mu-1	0.000568828	NA	3857.56	NA	NA	3620.58	1813.1	NA	NA	NA	2749.8	NA	NA	NA	NA	3473.74	NA	4412.17	NA	2595.88	775.925	1582.07	966.266	NA	NA	NA	2082.1	NA	NA	3198.81	1610.37	NA	NA	NA	1886.35	NA	NA	NA	NA	3702.22	NA	3466.72	NA	749.852	851.331	1713.1
O19063	APCS	SAMP_PIG	Serum amyloid P-component	0.000568828	48317.5	68078.6	68012.9	64079	13416	75753.3	35383.3	43765.3	47655.4	12041.5	22844	40961.8	99736.4	93780.8	45900.6	8820.65	14214	6045.06	69382	28777.2	22111.2	7180.31	3941.71	NA	37967.6	31415.2	34090.7	30514.5	10957.2	46026.2	26041.6	62287.4	26530	7964.27	35328	40457.4	60236	27876.6	43280	15634.1	12119.2	24929.8	19594.3	15661.7	16046.3
P19205	APEH	ACPH_PIG	Acylamino-acid-releasing enzyme	0.000568828	5781.98	NA	2044.27	6477.79	NA	NA	3443.77	NA	2342.46	7524.37	NA	NA	5458.61	16459.4	NA	NA	NA	NA	4012.08	4834.51	NA	NA	NA	NA	4015.25	NA	1311.39	3064.91	NA	NA	2715.47	NA	1320.83	5262.42	NA	NA	3480.33	4876.19	NA	NA	NA	NA	1295.42	4771.93	NA
A0A4X1UV69	APEX1	A0A4X1UV69_PIG	DNA repair nuclease/redox regulator APEX1	0.000568828	NA	NA	NA	19072.3	20682.4	14690.5	15197.1	11174.3	11052.7	22499.2	8430.04	14178.9	16722.5	41399.5	14337.4	7580.54	19662.8	NA	NA	20941.5	12235.9	13096.1	3678.96	NA	NA	NA	NA	8171.75	14414.2	8683.77	10593.6	9707.19	9998.34	13162.8	12083.7	13394.3	9068.86	11444	13096.1	13261.3	14407.5	NA	NA	16213.3	12870.7
A0A4X1SI91	API5	A0A4X1SI91_PIG	Apoptosis inhibitor 5	0.000568828	4536.58	8985.89	NA	10351.5	14093.4	3098.46	NA	NA	10638.9	15541.2	5560.3	13605.4	NA	20386.6	NA	NA	NA	NA	NA	NA	NA	8334.32	NA	NA	2952.74	4239.49	NA	4599.93	10551.5	1877.53	NA	NA	7821.01	10713.9	10220.1	11748.1	NA	5958.42	NA	NA	NA	NA	NA	NA	NA
A0A287A6K7	APMAP	A0A287A6K7_PIG	Adipocyte plasma membrane-associated protein	0.000568828	12839.3	15927.8	35268.7	48595.5	7346.31	5307.42	7443.88	4225.42	12869.6	50360.3	46811.5	6588.26	31062	25858.1	9178.36	18440.6	11806.8	14692.3	31373.9	45489.4	7570.14	11221.7	14007.9	NA	8771.24	7220.56	20480.2	25239.3	10737.1	4417.17	6721.24	6020.12	9499.75	33560.1	43811.3	5573.56	19673.1	11347.9	11647.8	37113.3	9053.48	28474.4	13192.3	24806.5	10047.2
K7GM40	APOA1	K7GM40_PIG	Apolipoprotein A-I	0.000568828	47249.2	122577	124147	138233	19064.8	62627.1	57602.2	104438	135964	104754	46027.8	56462.2	40978.1	315349	75313.1	10169.9	70889.5	12965.6	145326	38299.9	88334.8	34877.1	3059.2	3761.02	36103.2	69327.1	95452	65918.5	19006.6	55174.7	55319.1	87245.2	92116.7	74771.8	64371.7	57062.2	29485.9	107796	91225.4	24920.8	61144.6	53483.6	43723.9	43916.6	99508.8
A0A481BCM9	APOA2	A0A481BCM9_PIG	Apolipoprotein A-II	0.000568828	NA	8407.61	6090.22	5568.2	NA	NA	NA	NA	9350.85	NA	NA	NA	NA	3258.43	6660.83	NA	NA	2115.46	2491.18	NA	2135.16	NA	NA	NA	NA	4498.74	3146.84	2474.36	NA	NA	NA	NA	6094.22	NA	NA	NA	NA	1225.41	6615.73	NA	NA	4798.42	963.607	NA	1953.95
A0A287BM29	APOA4	A0A287BM29_PIG	Apolipoprotein A-IV	0.000568828	8257.47	20716.7	12083.9	21202.7	4258.46	4971.76	10994.7	7632.13	9103.82	9864.38	1384.27	3582.87	5283.77	25841	NA	NA	NA	2476.2	14254.9	NA	6323.03	NA	NA	NA	6176.13	9065.72	6967.09	8560.43	3219.79	4181.76	7990.96	13441.6	6845.95	6866.34	1333.53	3032.59	3180.83	8148.94	NA	NA	NA	4938.9	3984.43	NA	6910.01
A0A287AG13	APOB	A0A287AG13_PIG	Apolipoprotein B	0.000568828	2026.47	7350.18	2921.15	4284.77	1613.19	2425.56	1714.71	4383.71	5821.02	3939.21	1820.05	NA	1514.06	19342.4	5425.59	NA	4513.09	NA	2063.98	2555.6	4869.41	NA	NA	NA	1368.68	3696.99	1597.28	1895.76	2381.06	1946.58	1553.44	3862.22	3473.73	2947.08	2928.97	NA	1062.5	6041.41	7057.84	NA	3155.61	NA	881.102	1753.66	4471.79
P27917	APOC3	APOC3_PIG	Apolipoprotein C-III	0.000568828	10756.1	59405.4	50681	37969.9	NA	25024.9	27316	14161.1	57201.1	36503.4	22955.4	25842.4	21819.7	38334.6	47712	9883.41	14182.8	9419.25	2494.07	30829.9	52402.7	5401.61	3300.69	NA	12419.2	30766.6	23308.3	16315.5	NA	15705.5	17785.1	14980.8	32792.6	22439.4	20276	26639.3	12614.2	15616.8	45172.2	20405.3	14018.8	20785.8	967.062	19445.5	35622.9
F1SQX9	APOD	F1SQX9_PIG	Apolipoprotein D	0.000568828	166762	300570	253862	146440	25950.4	143819	109726	56001.8	177703	84554.6	30948.8	97258.1	163414	383357	62680	36500.2	33142	27003.8	235298	22362.6	46349.4	9569.59	11161.2	2053.88	131444	160133	129926	66990.2	20597.4	76846.3	75869.1	86044	106894	54213.5	35303.7	93361.8	110067	159512	59055.8	62304.9	24566	51321.5	88942.5	21831.5	49823.3
F1RM45	APOE	F1RM45_PIG	Apolipoprotein E	0.000568828	51738.1	56292.9	44880.8	79070.9	19939.4	42832.9	28655.3	18288.2	79258.3	47289.4	24782.3	28722.1	33655.1	80217.6	40146.5	14582.1	23681.2	14458.7	102090	34881.1	56927.8	6379.33	4761.68	NA	43296.5	30892.3	26533.9	34210.2	16704.8	26241.9	20995.6	28149.9	45114.7	30881.6	24894.4	28911.5	21018.9	31142.4	37213.2	26752.9	20312.6	32767.9	36311.9	19227	41107.2
A0A286ZFW3	APOH	A0A286ZFW3_PIG	Beta-2-glycoprotein 1	0.000568828	14668.5	7440.64	23585.8	20245.4	2708.14	14825.9	17938.1	8617.23	8704.91	10685.5	4465.31	12756	12229.6	10824.6	4699.02	3871.43	3027.29	NA	27358.6	3641.45	6911.93	1512.39	NA	NA	10773.4	3762.9	12037.9	9980.84	3707.44	13050.6	16457	9131.68	7186.52	6870.43	6878.48	10293.4	8979.93	3726.38	5770.28	9530.45	2629.87	NA	8082.05	3219.22	4761.05
Q68RU1	ApoN	Q68RU1_PIG	Apolipoprotein F	0.00106496	NA	NA	105675	NA	NA	NA	NA	NA	70494.8	NA	29867.5	NA	NA	NA	78723.2	NA	NA	NA	NA	NA	NA	NA	NA	NA	NA	NA	53819.6	NA	NA	NA	NA	NA	42365.7	NA	34234.8	NA	NA	NA	75074.9	NA	NA	NA	NA	NA	NA
P79307	APP	A4_PIG	Amyloid-beta precursor protein	0.000568828	NA	2312.85	3606.92	3277.97	NA	2805.7	2859.98	3667.88	2330.14	NA	1855.37	NA	NA	NA	6448.22	NA	NA	NA	4896.57	1945.21	1141.53	NA	NA	NA	NA	1190.72	1970.99	1816.3	NA	2217.75	2915.83	3206.52	1380.35	NA	3028.96	NA	NA	NA	5815.54	NA	NA	NA	1783.28	1519.49	1059.51
F1S6K5	APRT	F1S6K5_PIG	adenine phosphoribosyltransferase	0.000568828	944.983	3425.56	7668.77	8132.72	5662.3	2996.15	1666.15	NA	4616.95	8343.35	2500.82	NA	NA	10045.7	2789.26	NA	3862.56	NA	9088.28	2202.12	3962.85	NA	NA	NA	762.554	1722.99	3947.18	3613.96	6858.07	2741.32	1689.18	NA	2880.58	5329.32	3701.9	NA	NA	3777.92	3628.38	NA	2830.21	NA	3515.42	2747.39	3510.35
A0A5G2QVJ5	ARAP1	A0A5G2QVJ5_PIG	ArfGAP with RhoGAP domain, ankyrin repeat and PH domain 1	0.000568828	13703.5	NA	7916.16	10267.1	NA	6275.65	5306.3	5719.52	12985.8	12697.3	NA	NA	NA	18218.5	2321.54	NA	12360	NA	4997.57	10767.4	8628.2	1919.24	NA	NA	8650.48	NA	4025.29	4542.59	NA	5741.9	5114.47	5161.41	8055.55	8213.13	NA	NA	NA	6789.88	2474.24	NA	9245.15	NA	1914.49	8052.47	7642.99
A0A287AL76	ARCN1	A0A287AL76_PIG	Coatomer subunit delta	0.000568828	28495.9	36352.7	26334.9	30883.6	41524.9	21360.3	16952.1	8371.95	28821.8	28106.4	28328.4	17683.6	28675.1	57659	20364.1	11699.7	39446.3	2436.06	35380.3	35634.5	33582.9	7338.81	7893.87	NA	18873.9	18748.4	8281.13	13979.6	31711.1	16280.1	15298.9	14256.3	17073.6	21149.8	26151.2	15208.7	21782.1	23672.3	19537.7	21322	28119.7	11694.8	13354.1	33637.8	31313.6
A0A287B5T6;A0A8W4F8A7	ARF1;ARF3	A0A287B5T6_PIG;A0A8W4F8A7_PIG	ADP-ribosylation factor	0.000568828	34029.5	44615.6	16391.8	17358	7421.99	46192.4	28949.2	30825.7	59555.8	52839.3	26511.7	29047.6	39728.6	13619.1	20309.8	4988.14	8225.35	NA	31905.2	22150.1	39231	14807.4	NA	NA	26592	23603.7	9167.06	8855.3	8989.36	26720.2	20770.1	43125.4	33103.4	34812.8	25965.9	28855	25013.3	5054.6	18158.6	9401.23	7178.26	NA	12445.9	12290.5	30581.6
A0A287A1M9	ARF4	A0A287A1M9_PIG	ADP-ribosylation factor	0.000568828	87401.1	151149	82417.3	144582	106766	86554.5	69485	37376.1	72694	123298	35390.9	72145.1	130409	228446	101645	28866.4	154622	28285.2	192305	87457.3	84253.8	36878.4	29921	2726.79	76352.4	80211.1	41627.2	56501.1	89201	59366.2	48361.7	60170.2	49451.8	78609	67982.3	68711.4	71490.4	67715.1	99286.7	48946.7	112461	73518.2	53083.4	87160.6	77067.2
Q007T5	ARF6	ARF6_PIG	ADP-ribosylation factor 6	0.00253678	8264.78	NA	9340.2	NA	5363.06	NA	4913.21	NA	NA	6014.4	NA	3428.98	12267.5	NA	5452.05	NA	4128	NA	14722.9	6416.32	4299.98	3134.17	NA	NA	6126.77	NA	6639.56	NA	4474.57	NA	4996.03	NA	NA	4111.03	NA	4889.56	8107.61	NA	5416.49	NA	3174	NA	4490.93	6584.38	5064.07
A0A5G2QES5	ARFGAP3	A0A5G2QES5_PIG	ADP-ribosylation factor GTPase-activating protein 3	0.000568828	NA	9722.51	2548.26	7269.6	3881.48	7093.06	3389.26	3288.86	6463.18	4394.82	4453.64	3596.32	8578.06	9122.73	5430.61	NA	8676.24	NA	9181.01	3524.06	4836.67	1221.03	NA	NA	NA	4505.99	1305.08	3368.51	2743.96	4320.67	3091.17	2641.37	5248.5	3018.75	5517.02	3140.83	5776.2	3805.31	4936.18	NA	6147.95	NA	2419.28	4316.01	5386
A0A287B8Z3	ARFIP1	A0A287B8Z3_PIG	ADP ribosylation factor interacting protein 1	0.000568828	NA	5344.55	NA	7682.64	7492.78	3084.36	NA	NA	NA	7938.69	2713.54	NA	5524.06	NA	NA	NA	3947.58	NA	NA	5673.33	4901.1	NA	NA	NA	NA	2930.45	NA	3677.39	5711.33	1931.34	NA	NA	NA	5414.61	4320.65	NA	2815.55	NA	NA	NA	3042.76	NA	NA	5475.16	5350.96
Q95JC8	ARG1	ARGI1_PIG	Arginase-1	0.000568828	NA	14105.4	NA	NA	7348.04	11674.4	NA	NA	4593.12	NA	4991.5	NA	12912.9	NA	7687.55	4940.6	13797.8	NA	4801.95	10946.1	NA	NA	NA	NA	NA	7237.81	NA	NA	10845.7	9981.38	NA	NA	3498.4	NA	9882.91	NA	10210.5	NA	10000.3	11290.5	9323.65	NA	1291.45	8186.13	NA
F2Z517	ARGLU1	F2Z517_PIG	Arginine and glutamate rich 1	0.0208845	NA	NA	NA	NA	NA	2753.96	NA	3881.54	NA	NA	NA	NA	NA	NA	NA	3743.63	NA	NA	NA	NA	NA	NA	NA	NA	NA	NA	NA	NA	NA	1715.36	NA	6534.69	NA	NA	NA	NA	NA	NA	NA	6766.94	NA	NA	NA	NA	NA
A0A5G2QDJ1	ARHGAP1	A0A5G2QDJ1_PIG	Rho GTPase activating protein 1	0.000568828	11640	14418.4	3105.86	13304.3	5842.12	8431.45	1646.86	4295.92	5299.81	8566.7	5578.25	NA	2722.55	12471.3	6206.57	2407.04	12658.7	NA	22828.8	8734.32	6415.06	703.514	NA	NA	9773.22	6533.92	2152.55	5678.18	4428.44	5271.31	1495.33	6851.03	4578.25	5335.86	7637.84	NA	1815.17	3466.16	5401.89	4236.05	8800.78	NA	7614.87	5216.04	6615.82
E7EI20	ARHGDIA	E7EI20_PIG	Rho GDP-dissociation inhibitor 1	0.000568828	40151.6	64972.6	46380.9	43726.9	24841.3	24143.5	16449.3	13637.9	37489	41089.1	19932.8	21931.4	44844.6	53582.5	33547.9	18585.4	34332.7	7884.17	56458.4	22945.5	26172.6	8270.04	5054.24	NA	30721.9	30400.4	22682.8	19837.7	21026.6	13592.2	16114.9	20741.5	30576	25791.7	27825.6	20694.3	29764.4	17917.1	29052.4	36959.1	23789	17717.9	17514.6	21755.5	26731.3
B2DCZ9	ARHGEF2	ARHG2_PIG	Rho guanine nucleotide exchange factor 2	0.000568828	NA	NA	NA	2920.12	NA	NA	NA	NA	NA	3492.12	NA	NA	NA	NA	NA	NA	NA	NA	3908.03	NA	2871.93	NA	NA	NA	NA	NA	NA	1297.62	NA	NA	NA	NA	NA	2467.17	NA	NA	NA	NA	NA	NA	NA	NA	1066.2	NA	3575.52
I3LD12	ARIH1	I3LD12_PIG	RBR-type E3 ubiquitin transferase	0.0334076	NA	NA	NA	NA	3576.07	NA	NA	NA	NA	NA	NA	NA	NA	NA	NA	NA	NA	NA	NA	NA	3561.34	NA	NA	NA	NA	NA	NA	NA	2728.26	NA	NA	NA	NA	NA	NA	NA	NA	NA	NA	NA	NA	NA	NA	NA	3708.67
Q52NJ5	ARL1	Q52NJ5_PIG	ADP-ribosylation factor-like protein 1	0.000568828	14639	27362.1	NA	17168.8	14234.1	11294.1	7563.71	NA	6625.07	9437.14	10871.5	NA	22375.4	25779.4	13295.6	5750.05	27565.9	4452.12	13612.4	18067.5	9661.31	3703.73	6383.87	NA	11289.7	15096.4	NA	8996.03	12155.6	10024.3	7284.41	NA	5426.16	6426.4	15845	NA	14918.1	8599.93	14170.1	11145.1	20926.6	19905.8	4129.41	19433.7	10301.1
Q52NJ4	ARL3	ARL3_PIG	ADP-ribosylation factor-like protein 3	0.0208845	5519.97	6969.27	3051.68	NA	3780.84	4668.72	5105.55	NA	3851.83	5792.62	1535.22	3242.96	6567.09	6522.85	NA	NA	NA	NA	5447.45	3849.94	NA	NA	NA	NA	4310.43	3955.85	2135.59	NA	3862.31	4156.07	4937.4	NA	2738.42	3998.1	2307.18	3898.33	4309.47	2477.54	NA	NA	NA	NA	1664.87	4075.1	NA
Q56P28	ARL6IP5	PRAF3_PIG	PRA1 family protein 3	0.000568828	NA	NA	NA	3827.96	NA	3708.04	NA	NA	NA	4024.48	1388.64	2508.32	NA	8364.62	NA	NA	NA	NA	5418.6	5796.45	4525.59	4928.2	1408.96	NA	NA	NA	NA	1921	NA	3362.73	NA	NA	NA	2634.33	2050.67	2650.94	NA	3256.15	NA	NA	NA	NA	1640.35	6277.16	4985.58
A0A8W4FAY4	ARL8B	A0A8W4FAY4_PIG	ADP-ribosylation factor-like protein 8B	0.000568828	3601.41	7180.97	NA	NA	6332.73	NA	NA	5241.85	3392.01	7566.35	NA	3236.98	NA	NA	4109.77	NA	4503.81	NA	4183.36	7240.89	5490.82	3187.13	NA	NA	2391.8	3497.07	NA	NA	4982.47	NA	NA	4087.04	2035.47	5731.52	NA	3204.81	NA	NA	5407.26	NA	3416.86	NA	1350.72	3991.29	5030.24
I3LLX9	ARMC10	I3LLX9_PIG	Armadillo repeat containing 10	0.00294985	NA	7197.22	NA	4253.72	NA	NA	NA	NA	3397.58	6367.57	NA	NA	NA	NA	NA	NA	NA	NA	NA	4020	4303.53	NA	NA	NA	NA	3803.08	NA	2373.2	NA	NA	NA	NA	2026.9	4627.38	NA	NA	NA	NA	NA	NA	NA	NA	NA	2716.65	3960.2
A0A287BSI6	ARMC6	A0A287BSI6_PIG	Armadillo repeat containing 6	0.00479157	5833.39	6620	NA	2068.19	NA	3117.24	2274.21	2525.57	4581.08	5205.13	NA	3067.62	2704.57	7825.04	5249.49	NA	NA	NA	5315.09	NA	2904.92	NA	NA	NA	3855.52	3421.47	NA	1143.5	NA	2353.51	2109.19	2207.68	2634.07	3918.83	NA	3039.59	2039.15	2855.2	6605.75	NA	NA	NA	2014.66	NA	2705.57
B5APU6	ARPC1B	B5APU6_PIG	Actin-related protein 2/3 complex subunit	0.000568828	7460.9	17249.7	11588.2	14399.4	6118.7	9173.24	7094.06	3142.71	24033.4	16154.4	4052.14	6114.63	10508.3	32101.6	14004.6	2578.98	7543.77	950.472	26025.8	5700.96	11718.3	NA	NA	NA	6375.13	9263.26	5780.68	6618.32	4612.12	5327.01	4698.8	3692.27	15055.2	11102.7	5599.13	5994.69	6460.96	13573.1	13441.2	4328.79	5335.75	1930.94	9994.14	5473.6	8301.43
F1SS01	ARPC2	F1SS01_PIG	Arp2/3 complex 34 kDa subunit	0.000568828	10278.1	16549.1	4897.5	20339.5	19391.9	8887.33	12545.3	5759.54	17204.9	30818.6	5985.39	13308.8	27631.8	54001.7	18500.7	NA	20197	2363.28	15335.6	10756	5767.98	7457.92	2069.43	NA	7047.4	7394.62	2544.07	9270.5	14054.1	5477.9	9005.72	9301.07	15487.9	18839.6	7331.23	11589.4	14969.7	15557.7	18828.6	NA	13758.7	8642	6199.83	8572.7	7305.34
B5APU8	ARPC3	B5APU8_PIG	Actin-related protein 2/3 complex subunit 3	0.000568828	25263.8	19257.6	10712.7	21149	23562.9	12074	4645.37	9664.83	18666.1	10108	19122	14098.9	12648.6	23405.4	32264.3	7529.12	33016.2	NA	24054	25086.4	25522.1	5099.75	NA	NA	21093.3	9366.37	6810.74	10441	18628	9159.23	4247.25	7409.77	10765.4	7641.61	18868.6	12751.8	9694.58	8394.31	30322.5	14394.1	28860.7	NA	7784.51	14171.9	21625.5
A0A8X9AEQ6	ARPC5	A0A8X9AEQ6_PIG	Actin-related protein 2/3 complex subunit 5	0.00106496	37963.6	52575.4	39384.7	38368.6	29775.8	26827.8	28072.3	16335.9	32604.5	61226	23041.6	25065.7	31642.7	61682.8	33341.5	17013	32704.1	9439.58	71798.7	38034.9	9818.68	6306.87	4581.32	NA	31852.3	25257.3	19803.5	16233.3	22419.7	22405.4	26614.1	26582.2	26081.7	37243.9	31363.4	25229.5	19143.1	19274.8	32015.8	29039.6	23130.3	26348.3	23718.5	22582	10127.4
A0A5K1VDW0	ARPC5L	A0A5K1VDW0_PIG	Actin-related protein 2/3 complex subunit 5	0.0164147	4603.38	NA	NA	NA	NA	NA	NA	4984.95	NA	7003.71	2961.83	3282.43	6213.67	NA	5955.4	NA	NA	1500.11	NA	NA	NA	7057.46	1278.6	NA	3581.22	NA	NA	NA	NA	NA	NA	4627.8	NA	4787.26	4407.09	3720.86	4207.24	NA	6609.69	NA	NA	6717.45	NA	NA	NA
A0A5G2QXG4	ARSA	A0A5G2QXG4_PIG	Arylsulfatase A	0.00294985	6178.41	6712.41	7592.28	5602.56	1448.22	5612.8	NA	NA	4106.57	7795.64	4160.42	NA	9830.5	2480.97	NA	NA	2144.62	NA	20097.6	NA	5015.64	NA	NA	NA	4021.36	3376.2	3907.82	2489.62	2137.56	5135.42	NA	NA	2562.15	4979.47	6520.66	NA	7298.79	933.03	NA	NA	1571.43	NA	7773.89	NA	4442.92
A0A287A1K2	ARSB	A0A287A1K2_PIG	Arylsulfatase B	0.000568828	1121.37	NA	6945.88	7463.3	NA	6582.65	2695.24	3786.41	7816.04	NA	3510.46	NA	NA	6717.95	3333.63	2894.08	NA	NA	21185.8	1589.11	NA	NA	NA	NA	836.554	NA	4819.11	4275.62	NA	5885.65	2797.56	4763.67	6325.67	NA	5684.94	NA	NA	2223.12	3260.7	5695.29	NA	NA	6452.86	1627	NA
F1RL69	ARSI	F1RL69_PIG	Arylsulfatase family member I	0.00434153	5241.69	NA	1758.48	5171.35	NA	NA	2891.57	NA	NA	NA	NA	NA	NA	6451.68	NA	NA	NA	NA	6705.62	NA	NA	NA	NA	NA	3387.98	NA	995.92	2335.08	NA	NA	2335.34	NA	NA	NA	NA	NA	NA	1907.14	NA	NA	NA	NA	1786.77	NA	NA
A0A8D1F4P8	AS3MT	A0A8D1F4P8_PIG	Arsenite methyltransferase	0.0313326	NA	NA	NA	13337.5	NA	NA	NA	NA	NA	NA	3772.61	NA	NA	NA	NA	NA	NA	NA	NA	NA	NA	NA	NA	NA	NA	NA	NA	4958.95	NA	NA	NA	NA	NA	NA	5261.53	NA	NA	NA	NA	NA	NA	NA	NA	NA	NA
F1SES5	ASAH1	F1SES5_PIG	ceramidase	0.000568828	NA	4808.59	3703.84	NA	NA	NA	NA	NA	NA	NA	NA	NA	NA	NA	NA	NA	2515.08	NA	NA	NA	NA	NA	893.96	NA	NA	2207.64	2103.88	NA	NA	NA	NA	NA	NA	NA	NA	NA	NA	NA	NA	NA	1695.88	NA	NA	NA	NA
A0A5K1V122	ASB6	A0A5K1V122_PIG	Ankyrin repeat and SOCS box containing 6	0.0208845	NA	NA	NA	NA	NA	NA	NA	9043.1	NA	NA	NA	NA	NA	NA	NA	NA	NA	NA	NA	NA	NA	7021.97	NA	NA	NA	NA	NA	NA	NA	NA	NA	15297.4	NA	NA	NA	NA	NA	NA	NA	NA	NA	NA	NA	NA	NA
A0A287A2T6	ASMTL	A0A287A2T6_PIG	Acetylserotonin O-methyltransferase like	0.0518241	NA	34974.4	NA	NA	NA	21200.9	NA	NA	13784.6	32412.8	NA	28459.3	NA	40316.3	9913.44	NA	NA	NA	NA	NA	17902.9	NA	NA	912.81	NA	14927.3	NA	NA	NA	12399.5	NA	NA	8635.01	19336.7	NA	26217.5	NA	13272	9514.62	NA	NA	NA	NA	NA	12537.8
F6Q1M2	ASNS	F6Q1M2_PIG	Asparagine synthetase [glutamine-hydrolyzing]	0.000568828	NA	NA	NA	NA	NA	NA	NA	NA	NA	NA	NA	NA	NA	NA	NA	NA	NA	NA	NA	NA	NA	20563.2	NA	NA	NA	NA	NA	NA	NA	NA	NA	NA	NA	NA	NA	NA	NA	NA	NA	NA	NA	NA	NA	NA	NA
A0A287AT82	ASPH	A0A287AT82_PIG	Aspartate beta-hydroxylase	0.000568828	5713.32	13072	NA	9232.31	9486.98	11559.3	5730.32	4123.4	8547.94	7803.29	8181.89	6240.35	12343.7	8675.31	8252.98	5433.44	19903.2	2478.98	10937.3	17388.8	6723.28	4185.5	3440.15	NA	4156.87	6828.64	NA	4338.29	13663.2	9263.66	5494.53	4329.59	6361.15	5313.12	12042.8	8035.92	8086.75	2933.56	9297.78	12483.2	15481.6	11035.1	3494.76	18692.7	7229.8
A0A287AUX9	ASRGL1	A0A287AUX9_PIG	Isoaspartyl peptidase/L-asparaginase	0.000568828	NA	5411.61	NA	NA	18499.5	NA	NA	NA	NA	NA	NA	NA	NA	8497.5	3156.55	NA	NA	NA	NA	NA	NA	NA	NA	NA	NA	2351.58	NA	NA	14972.2	NA	NA	NA	NA	NA	NA	NA	NA	2218.49	2949.77	NA	NA	NA	NA	NA	NA
A0A287A9G4	ASS1	A0A287A9G4_PIG	Argininosuccinate synthase	0.000568828	NA	NA	NA	NA	NA	NA	NA	8536	NA	NA	NA	NA	NA	NA	NA	NA	NA	NA	NA	NA	NA	23856	NA	NA	NA	NA	NA	NA	NA	NA	NA	8044.53	NA	NA	NA	NA	NA	NA	NA	NA	NA	NA	NA	NA	NA
A0A4X1SU02	ATG3	A0A4X1SU02_PIG	Ubiquitin-like-conjugating enzyme ATG3	0.000568828	2224.16	NA	NA	NA	1457.06	2128.79	NA	2790.11	2789.13	1743.88	1435	NA	2446.8	NA	1096.63	NA	2236.72	NA	NA	3926.47	NA	2922.84	NA	NA	1462.19	NA	NA	NA	2025.05	1661.17	NA	2389.2	1712.28	1297.76	2175.47	NA	1806.86	NA	1363.89	NA	1687.57	NA	NA	2804.7	NA
B3VMR0	ATIC	B3VMR0_PIG	Bifunctional purine biosynthesis protein ATIC	0.000568828	NA	NA	9952.15	NA	NA	NA	NA	NA	NA	17618.4	9476.33	NA	NA	NA	5310.52	NA	NA	NA	NA	NA	9498.02	19461	NA	NA	NA	NA	5049.97	NA	NA	NA	NA	NA	NA	11488.2	10842.3	NA	NA	NA	6908.15	NA	NA	NA	NA	NA	8838.63
A0A5G2QCA3	ATL3	A0A5G2QCA3_PIG	Atlastin GTPase 3	0.000568828	3766.6	10520.1	NA	7395.47	9469.03	3325.75	NA	2286.75	2230.85	2566.5	7027.08	3928.79	3560.11	6471	6955.43	3506.52	10718	NA	7438.65	10858.3	10031.2	4772.75	2945.2	NA	5141.06	4907.46	NA	2889.36	7554.79	1932.55	NA	2325.56	1667.05	1660.12	6420.96	3758.26	2778.15	2795.69	6582.41	7230.33	7239.13	NA	3227.68	7194.52	6905.36
D0G0C7	ATOX1	D0G0C7_PIG	Copper transport protein ATOX1	0.00686813	NA	NA	NA	NA	5432.73	NA	NA	6556.28	NA	NA	NA	NA	NA	NA	4547.52	NA	NA	NA	11948.9	NA	NA	NA	NA	NA	NA	NA	NA	NA	5590.06	NA	NA	6061.34	NA	NA	NA	NA	NA	NA	5073.47	NA	NA	NA	3585.2	NA	NA
A0A5G2Q8V3	ATP13A1	A0A5G2Q8V3_PIG	ATPase 13A1	0.000568828	NA	5438.06	NA	5077.73	1711.35	42305.3	3560.9	1749.39	3272.91	3615.92	2616.15	2389.56	2576.42	6969.88	2227.38	NA	NA	NA	42339.1	2853.81	2931.06	NA	NA	NA	NA	3029.52	NA	2375	2366.39	22035.9	3417.26	1395.85	1939.88	2745.17	4269.95	2235.46	1977.22	2554.98	2874.74	NA	NA	NA	14062.9	3525.13	2506.11
A0A4X1SUR0	ATP1A1	A0A4X1SUR0_PIG	Sodium/potassium-transporting ATPase subunit alpha	0.000568828	27320.6	45762.6	24385.6	26618	17007.2	23912.9	67967.9	10676.1	24087.4	30298	7419.99	28467.3	37555.2	74125.3	13743.1	8510.45	17627.9	4013.1	82167	11011.9	20887.1	7359.47	NA	1908.17	21578.7	20819.7	14846.6	10003.9	12537.3	14203.7	46976	18352.9	21237.1	19291.7	10492.8	22281.5	22281.8	18669.4	12540.9	14943.8	12392.4	7994.93	23234.3	10531.1	21563.1
A0A8D1W8Y6	ATP1A4	A0A8D1W8Y6_PIG	Sodium/potassium-transporting ATPase subunit alpha	0.000568828	17298.6	30590.3	15040.4	27658.9	9714.7	14444.1	14649.2	NA	14381.6	13591.7	NA	1396.86	3034.7	52813.7	5723.63	2499.13	13400.2	NA	20089.6	2422	6864.01	8173.76	NA	NA	15137.8	14319.1	8376.38	12772.8	7705.85	10130.1	11353.5	NA	10469.5	9304.93	NA	1398.94	1586.38	15304.3	5588.41	4391.2	9526.2	NA	7878.03	1357.04	7908.45
P05027	ATP1B1	AT1B1_PIG	Sodium/potassium-transporting ATPase subunit beta-1	0.000568828	4329.99	13394.8	6541.92	NA	5737.54	NA	4176.24	NA	NA	NA	2202.38	4053.76	7488.73	14694.6	6153.5	NA	2987.22	NA	11181.4	3893.83	5006.84	2766.84	NA	NA	3694.97	6439.38	3169.9	NA	4354.98	NA	2933.83	NA	NA	NA	3120.26	3849.88	4485.14	4653.84	5797.62	NA	2119.79	NA	3838.05	2192.36	4791.21
A0A287B5A2	ATP1B3	A0A287B5A2_PIG	Sodium/potassium-transporting ATPase subunit beta	0.00106496	4651.35	NA	NA	NA	2965.22	8141.78	8048.95	NA	NA	6561.39	NA	10581.8	NA	3536.76	4577.39	NA	NA	NA	16544.8	NA	NA	4905.46	NA	NA	3129.14	NA	NA	NA	4181.27	6124.69	7429.96	NA	NA	4843.35	NA	10257.4	NA	1330.09	5717.81	NA	NA	NA	7653.45	NA	NA
A0A287APK5	ATP2A1	A0A287APK5_PIG	Calcium-transporting ATPase	0.0257712	NA	NA	NA	NA	NA	NA	NA	12007.3	NA	NA	NA	NA	NA	NA	NA	NA	NA	NA	NA	7492.74	NA	6179.49	NA	NA	NA	NA	NA	NA	NA	NA	NA	12392.7	NA	NA	NA	NA	NA	NA	NA	NA	NA	NA	NA	4728.26	NA
P11607	ATP2A2	AT2A2_PIG	Sarcoplasmic/endoplasmic reticulum calcium ATPase 2	0.000568828	37562.8	11918.1	3386.99	21435.7	6919.21	7786.07	94982.2	218517	43142.8	11756.7	20044.4	163548	10013.2	11041	16136.2	17314.4	10533.2	55505.9	4929.77	73222.9	28568	452556	12310.7	9913.97	24448.6	5556.12	1743.31	10092.6	10212.7	5701.85	96294.8	189826	26917.4	8716.97	31415.7	157497	7473.82	3100.01	20990.7	39567.5	7362.16	186609	1906.87	54760.4	25305.9
F1SPZ4	ATP2B1	F1SPZ4_PIG	Calcium-transporting ATPase	0.000568828	4486.21	16451.4	NA	NA	4387.89	7722.94	2276.49	NA	6071.41	7574.19	NA	12210.4	10180.4	7294.42	NA	2612.35	13571.4	NA	4767.69	5485.31	NA	NA	NA	NA	3718.99	7417.08	NA	NA	3124.93	4882.55	1635.43	NA	5423.29	4503.21	NA	11043.8	5885.26	2030.84	NA	4885.26	9823.49	NA	1378	4113.09	NA
A0A287APC7	ATP2B4	A0A287APC7_PIG	Calcium-transporting ATPase	0.000568828	7612.82	11924.4	14136.9	18716.3	4295.31	5887.58	22539.1	22184.2	39370.9	35659.5	5607.36	12802.9	30030.8	52199	4254.22	NA	3363.93	NA	10627.3	4401.49	32991.6	1572.04	NA	NA	5310.8	6277.32	6517.41	8756.03	6066.3	4801.68	13896.9	22186.4	21497.7	22142.8	5396.22	12150.8	16216.1	19216	5266.74	NA	2461.66	NA	3365.7	3883.01	22608.3
P80021	ATP5F1A	ATPA_PIG	ATP synthase subunit alpha, mitochondrial	0.000568828	162578	177168	69684.1	142122	67409.1	61548	127621	151477	87243.8	137879	58423.2	142637	89411.7	159248	98921.6	55171.5	81008.8	47562.2	91006.5	65224.8	177909	104314	35498.7	7505.75	112814	83501.6	34810.7	64640.8	91793.6	34189.6	88875.5	268392	76243.5	80806.2	87267.3	120669	56437.5	51616.6	128989	99637.7	61992	133192	28227.8	62695.5	150446
K7GLT8	ATP5F1B	K7GLT8_PIG	ATP synthase subunit beta	0.000568828	133238	183841	85037.6	120376	149396	68786.6	108788	379336	263090	170084	83109.1	289787	92767	195576	153486	56310.4	144915	43301.7	102465	174631	162333	212814	19640.2	27694.7	112816	88460.5	42452.7	56909.9	109732	36822.3	75124.8	405527	149877	112621	115828	306730	52543	68532.9	148037	98231	103886	119352	33808.7	101653	161672
A0A8X9AEI6	ATP5F1C	A0A8X9AEI6_PIG	ATP synthase subunit gamma	0.000568828	7461.3	20249.1	14642.7	44871.2	19039.2	7014.93	8056.75	43192.7	28401.6	42342.8	8193.23	38931.6	15985.1	55425.9	26926.2	11342.7	36508.7	6873.08	30924.6	22529.5	5345.99	20603.5	NA	2068.13	8241.24	10688.5	7379.3	19613	13212	6272.27	8060.55	66323.3	25596.3	24724.1	12744.1	36231.7	9296.55	15114.5	24594.9	20112.7	25561.2	24016.6	9006.14	17605.2	6222.16
A0A8D1AXG3	ATP5F1D	A0A8D1AXG3_PIG	ATP synthase F1 subunit delta	0.000568828	NA	15156.4	NA	NA	8168.18	5740.31	NA	17297.3	22052.4	14541.1	12816.4	18592.1	9219.02	4216.27	12837.1	4222.65	9871.43	6298.66	NA	17191.4	19644.4	9239.43	NA	NA	NA	8134.77	NA	NA	6876.81	3353.36	NA	22808.7	12556.7	9495.97	13082.7	18119	5745.4	1682.36	11108.1	8627.66	8537.63	12856.8	NA	9459.63	14723.3
Q9MYT8	ATP5ME	ATP5I_PIG	ATP synthase subunit e, mitochondrial	0.000568828	7249.02	25223.3	7904.88	NA	12146.9	NA	7493.4	7273.05	5375.82	17620.2	NA	8750.69	11380.1	NA	9574.4	8084.35	9295.7	5578.45	12068.2	8045.45	8003.64	3850.83	830.524	NA	6253.67	12188.2	3923.79	NA	9158.07	NA	5881.08	11708.9	3834.86	11241	NA	7748.75	6799.32	NA	9259.65	14074.3	6391.97	15369.9	3998.41	8581.05	7657.9
Q95339	ATP5MF	ATPK_PIG	ATP synthase subunit f, mitochondrial	0.000568828	18699.4	26261.3	13040.6	14553.4	11669.1	NA	7500.87	7445.17	2460.52	9322.1	7928.28	4158.79	7311.51	25136	18890.6	11590.9	NA	2957.45	22869.6	NA	4309.37	4542.74	NA	NA	13844.8	14235	9235.88	7533.09	9881.3	NA	7652.01	9221.59	1745.85	6265.97	12426.5	5657.3	4859.86	8356.38	18527.3	22648.6	NA	11842.6	6971.86	NA	4752.96
A0A287A725	ATP5MG	A0A287A725_PIG	ATP synthase subunit	0.000568828	9690.03	8938.64	3273.74	NA	4159.08	NA	2469.59	2321.3	4850.1	4497.92	3283.5	5885.73	4868.26	4760.44	4294.98	2139.38	4531.73	NA	3610.9	9367.72	6246.1	NA	562.554	NA	6574.9	4411.57	1805.96	NA	6081.64	NA	2183.76	2076.64	2894.64	3362.61	5527.53	6045.7	3553.93	1811.21	5596.27	5148.54	3388.96	NA	1528.06	6400.19	5948.55
A0A4X1TQQ5	ATP5MK	A0A4X1TQQ5_PIG	ATP synthase membrane subunit K, mitochondrial	0.00649351	NA	NA	NA	NA	NA	NA	NA	10235.1	NA	NA	NA	NA	NA	NA	5831.53	NA	NA	NA	NA	NA	NA	4471.68	NA	NA	NA	NA	NA	NA	NA	NA	NA	17968	NA	NA	NA	NA	NA	NA	5642.83	NA	NA	NA	NA	NA	NA
A0A8D0MI69	ATP5PB	A0A8D0MI69_PIG	ATP synthase subunit b	0.000568828	29749	43405.5	31732.9	77981	24255.7	4591.34	26024.9	31662.5	22514.3	45621.9	26683.7	34533	25156.8	52183.5	13626.8	25405.5	29490.6	9108.08	46289.5	18102.6	20759.8	51232.7	NA	10944.5	19362.8	21832.1	16333.2	34652.6	35801.2	4200.84	19705.9	52860.7	18059	29141	41821.6	31008.6	18678	19624.9	13051.9	58057.7	21608.6	31960	17905.1	12905.3	22295.4
A0A4X1V4B4	ATP5PD	A0A4X1V4B4_PIG	ATP synthase subunit d, mitochondrial	0.000568828	6529.12	17838.6	8671.34	NA	9511.65	NA	NA	3011.11	7473.41	NA	4618.96	3938.31	NA	14877	8866.27	3935.6	11466	1276.21	14425.2	4009.79	3059.56	NA	NA	NA	5471.41	8020.93	4012.46	NA	7096.13	NA	NA	5042.09	5890.63	NA	6515.63	3520.86	NA	4391.33	8481.77	6883.27	8170.04	3590.61	4702.56	2998.75	2710.2
Q2EN81	ATP5PO	ATPO_PIG	ATP synthase subunit O, mitochondrial	0.000568828	22108.8	NA	NA	22390.5	8094.44	7863.03	1887.8	13090.9	20906.6	18690.2	NA	19622.9	11069.8	32774.2	7857.43	2274.89	14083.1	7110.93	10241.5	20768.8	13813.4	11611.4	3227.98	NA	14390	NA	NA	10818.1	6349.53	6439.67	1578.49	19661.7	13043.9	12209.6	NA	20312.7	6689.58	10063.6	7429.04	3940.64	9843.42	14095.7	2745.69	11525.3	10985.1
F1S1D6	ATP6V0A1	F1S1D6_PIG	V-type proton ATPase subunit a	0.000568828	NA	11660.8	NA	7205.92	2486.05	4481.73	2464.92	NA	NA	NA	NA	NA	4098.93	3386.93	NA	NA	NA	NA	14068	NA	NA	NA	NA	NA	NA	5710.92	NA	4064.9	3635.23	3867.45	1981.79	NA	NA	NA	NA	NA	3031.28	1306.59	NA	NA	NA	NA	5269.35	NA	NA
A0A5G2QDQ1	ATP6V0D1	A0A5G2QDQ1_PIG	V-type proton ATPase subunit	0.000568828	7726.35	10633.8	2735.32	5550.66	NA	NA	NA	3495.38	5836.57	4355.09	4713.86	4189.16	3434.78	12945.6	NA	NA	2282.71	NA	NA	NA	6222.15	NA	NA	NA	5368.36	4976.33	1564	2518.15	NA	NA	NA	5574.4	4166.2	3063.86	6457.27	3977.81	2186.88	5454.32	NA	NA	1711.38	NA	NA	NA	5866.65
F1RXD2	ATP6V0D2	F1RXD2_PIG	V-type proton ATPase subunit	0.000568828	12216.3	2615.71	NA	4735.98	NA	2588.49	NA	NA	3447.59	10404.8	2525.8	NA	NA	24212.1	3136.93	NA	11477.4	NA	NA	2086.92	5441.6	NA	NA	1750.91	10438.5	1211.65	NA	2256.19	NA	2269.72	NA	NA	2531.44	7289.57	4617.78	NA	NA	7667.33	4064.63	NA	7869.37	NA	NA	2039.08	5940.92
A0A4X1SXY5	ATP6V1A	A0A4X1SXY5_PIG	H(+)-transporting two-sector ATPase	0.000568828	30168.8	26359.2	7929.26	26230.3	6961.79	12560	7381.09	11950.4	13323.1	11951.3	9978.27	11044.7	4529.57	64953.6	13535.1	2691.42	10655	NA	28961.8	10548.4	16788.1	NA	NA	NA	24558	12277.4	4733.76	12341.2	5525.71	8039.69	5508.03	19013.2	9847.02	7859.84	9929.86	9829.55	3363.04	19722.7	13231.5	5060.44	7306.85	NA	8111.41	5853.01	14390.7
A0A4X1VDG8	ATP6V1B2	A0A4X1VDG8_PIG	Vacuolar proton pump subunit B	0.000568828	18186.9	21217.8	7481.76	9421.85	7606.68	8103.22	7158.26	7770.81	20665.2	20251.1	9088.14	6627.89	8206.21	25233.3	12882.6	3945.76	22232.1	3188.38	6483.85	8485.95	20465.9	19030.8	2207.11	2473.47	12173.8	11359.4	4412	4267.75	10820	4458.9	7257.18	11930.4	12178.4	13738.2	10976.9	6456.82	6205.1	8977.72	16321.2	9826.34	16814.3	6350.77	2448.98	7491.94	18717.4
A0A287AXI2	ATP6V1C1	A0A287AXI2_PIG	V-type proton ATPase subunit C	0.000568828	NA	NA	NA	NA	NA	4452.55	NA	2568.76	5220.71	5464	NA	5078.78	NA	11487.7	NA	NA	4757.49	NA	NA	NA	7361.29	2752.62	NA	3247.96	NA	NA	NA	NA	NA	4073.85	NA	2231.49	3257.27	3490.13	NA	4890.88	NA	4320.22	NA	NA	3485.95	NA	NA	NA	6520.74
A0A8D1QK84	ATP6V1D	A0A8D1QK84_PIG	V-type proton ATPase subunit D	0.000568828	3357.42	4155.76	NA	2572.3	6906.21	884.98	NA	4401.59	11176.1	4298.45	5872.84	NA	8306.27	12624.3	13884	NA	NA	NA	931.922	NA	2813.31	2289.07	NA	NA	2536.61	2095.91	NA	964.092	5213.34	533.761	NA	7161.36	7707.31	2679.91	8428.97	NA	4904.47	3440.17	12891.7	NA	NA	NA	239.162	NA	2877.98
K9J4U3	ATP6V1E1	K9J4U3_PIG	V-type proton ATPase subunit E 1	0.000568828	5531.39	11125.4	NA	5437.25	NA	2554.38	NA	NA	5564.35	21510.5	NA	5330.44	3475.94	23598.1	7643.41	NA	11448.4	NA	NA	4421.16	16423.2	NA	NA	NA	4008.51	6458.61	NA	2587.42	NA	2128.97	NA	NA	3220.63	15765	NA	4666.82	2578.34	9205.63	9589.76	NA	10098.4	NA	NA	5362.13	12177.7
A0A8D1H0W9	ATP6V1F	A0A8D1H0W9_PIG	V-type proton ATPase subunit F	0.000568828	7168.94	8812.47	4783.21	NA	NA	NA	NA	NA	5269.51	4799.47	NA	NA	3214.25	12701.5	6277.67	1989.08	2721.1	NA	8107.67	3428.58	5392.35	NA	NA	NA	4570.87	4085.4	2702.6	NA	NA	NA	NA	NA	3883.72	3062.2	NA	NA	1876.36	4164	5631.81	3940.22	1839.25	NA	2171.91	3609.76	7070.57
Q9TVC1	ATP6V1H	VATH_PIG	V-type proton ATPase subunit H	0.000568828	7881.85	10917.4	NA	5499.32	5907.13	NA	NA	NA	6282.75	9667.33	3193.13	NA	NA	11085.5	3475.91	NA	8354.52	NA	7140.81	3518.49	3976.13	NA	NA	NA	6191.14	5124.37	NA	2887.23	4688.6	NA	NA	NA	4640.32	6822.53	5837.82	NA	NA	3693.87	3704.14	NA	5854.71	NA	2070.97	3434.93	4596.52
F1RN10	AUH	F1RN10_PIG	AU RNA binding methylglutaconyl-CoA hydratase	0.000568828	NA	NA	1655.21	NA	1605.72	2133.98	1775.23	NA	NA	1651.9	NA	1746.97	NA	3534.88	NA	NA	NA	NA	2174.25	NA	1103.8	678.697	NA	NA	NA	NA	862.256	NA	1335.93	1471.06	1326.15	NA	NA	1156.12	NA	1500.79	NA	1048.58	NA	NA	NA	NA	588.839	NA	1205.08
P80015	AZU1	CAP7_PIG	Azurocidin	0.000568828	155140	53186.2	192295	134832	11077.3	98122.8	67532.1	51996.3	153453	70442.3	31419.3	45354.2	20997	84318.7	41024.6	38595.2	39249.1	46152.6	347455	3351.07	17988.2	NA	5835.71	4569.74	112867	25051.3	115493	58401	8373.93	73965.7	53815.6	84667.6	109262	47361.8	60134.2	47878.8	11510.6	25965.9	39910.5	66830.2	27508.6	91652.9	94226.4	3457.98	22166.4
Q07717	B2M	B2MG_PIG	Beta-2-microglobulin	0.00253678	7987.26	14374.8	17583.5	15208	NA	11569.4	9166.86	3692.39	17248	1815.99	2363.8	958.069	10097.7	NA	3973.34	NA	3259.99	2197.13	1939.98	4618.68	NA	NA	NA	NA	7069.63	7574.2	8843.09	7040.26	NA	6532.39	6479.15	5723.77	10186.5	1238.24	2579.24	945.326	5612	NA	3774.73	NA	2495.52	4304.05	737.669	2547.78	NA
A0A287BKI9	B3GNT7	A0A287BKI9_PIG	Hexosyltransferase	0.00106496	6530.56	5732.62	5183.36	NA	NA	3945.72	NA	NA	3109.64	NA	NA	NA	7661.25	10615.7	NA	NA	NA	NA	NA	NA	NA	NA	NA	NA	4526.95	2926.59	3213.72	NA	NA	3338.65	NA	NA	2347.95	NA	NA	NA	5136.5	3265	NA	NA	NA	NA	NA	NA	NA
A0A286ZNW2	B3GNT9	A0A286ZNW2_PIG	Hexosyltransferase	0.000568828	NA	NA	2669.05	27609.8	NA	11832	NA	NA	NA	NA	NA	NA	1551.07	NA	NA	NA	NA	NA	NA	NA	NA	NA	NA	NA	NA	NA	1887.26	13618.9	NA	7047.96	NA	NA	NA	NA	NA	NA	1032.64	NA	NA	NA	NA	NA	NA	NA	NA
A0A287AV76	BAG2	A0A287AV76_PIG	BAG cochaperone 2	0.0165816	3627.89	NA	NA	NA	NA	NA	NA	NA	NA	NA	NA	NA	NA	NA	NA	NA	NA	NA	6095.84	NA	NA	12255.5	NA	NA	2824.14	NA	NA	NA	NA	NA	NA	NA	NA	NA	NA	NA	NA	NA	NA	NA	NA	NA	1918.81	NA	NA
A5D9M6	BAG6	BAG6_PIG	Large proline-rich protein BAG6	0.00253678	NA	NA	NA	NA	NA	NA	NA	NA	NA	NA	NA	NA	NA	NA	NA	NA	NA	NA	NA	NA	NA	6191.2	NA	NA	NA	NA	NA	NA	NA	NA	NA	NA	NA	NA	NA	NA	NA	NA	NA	NA	NA	NA	NA	NA	NA
F1RU33	BANF1	F1RU33_PIG	Barrier-to-autointegration factor	0.000568828	53828.3	65878.8	39591.9	56232.9	42617.9	38765.8	30142.6	42359.5	55321.8	62566.6	21123.3	37604.5	49392.1	61240.7	29681.3	20516.2	52221	6429.63	61873.5	39782.6	33806.8	NA	9296.52	NA	42331.3	37411	26649.2	28381.7	42847.7	34719.6	29165.1	40666.2	39215.2	42479.1	31500.8	44251.1	33509.6	23962.2	33251.4	47786.7	40716	28753.9	19068.8	41426.8	37394.7
F1S2A8	BCAP31	F1S2A8_PIG	B-cell receptor-associated protein	0.000568828	7487.11	NA	NA	NA	7813.23	5281.69	NA	NA	10508.5	7452.11	7482.8	4733.4	8731.77	NA	NA	NA	7629.17	NA	NA	3477.85	NA	NA	NA	NA	8330.19	NA	NA	NA	6454.92	3276.38	NA	NA	5732.68	4583.34	6623.09	4247.6	6380.46	NA	NA	NA	7675.31	NA	NA	2709.25	NA
A0A287AWV7	BCAT1	A0A287AWV7_PIG	Branched-chain-amino-acid aminotransferase	0.000568828	8444.79	7508.33	5060.41	4145.8	6406.1	4510.68	3289.63	3777.18	10610.2	2353.82	3076.71	4709.26	6361.42	16530.8	NA	3937.13	4916.5	NA	4135.95	4496.87	4143.67	2649.23	NA	NA	5600.61	4155.03	3308.54	2187.09	8723.44	3472.81	3080.36	3060.95	6274.35	1763.06	5119.84	4258.59	4911.93	6900.68	NA	9245.88	4375.48	NA	1297.35	5225.43	3503.24
A0A287BER5;A0A287A431	BCAT2;FBRSL1	A0A287A431_PIG;A0A287BER5_PIG	Fibrosin like 1	0.00106496	3054.01	NA	NA	5362.09	NA	NA	NA	NA	4939.25	5778.14	NA	NA	NA	NA	NA	NA	NA	NA	NA	NA	NA	NA	NA	NA	2549.42	NA	NA	2480.62	NA	NA	NA	NA	3589.13	3952.05	NA	NA	NA	NA	NA	NA	NA	NA	NA	NA	NA
F1RHA0	BCKDHA	F1RHA0_PIG	2-oxoisovalerate dehydrogenase subunit alpha	0.00253678	NA	NA	NA	NA	NA	NA	2368.03	NA	NA	NA	4970.75	NA	NA	NA	2090.36	NA	NA	3074.1	NA	NA	4583.68	1773.32	772.816	NA	NA	NA	NA	NA	NA	NA	2400.76	NA	NA	NA	7790.69	NA	NA	NA	2719.23	NA	NA	10335	NA	NA	3909.56
F1RQL3	BCKDHB	F1RQL3_PIG	3-methyl-2-oxobutanoate dehydrogenase (2-methylpropanoyl-transferring)	0.00106496	NA	NA	NA	NA	NA	NA	NA	23194	NA	NA	NA	NA	NA	NA	NA	NA	NA	6997.81	NA	8572.26	NA	25622.4	NA	NA	NA	NA	NA	NA	NA	NA	NA	20148.7	NA	NA	NA	NA	NA	NA	NA	NA	NA	23526.4	NA	6410.84	NA
I3LHC8	BDH2	I3LHC8_PIG	Dehydrogenase/reductase SDR family member 6	0.000568828	4961.91	11132.5	NA	NA	2704.68	NA	5545.68	2294.1	NA	10480.2	5036.25	5115.02	5815.89	11138	NA	NA	8318.43	NA	14033	22767.6	NA	934.105	NA	NA	4118.56	4755.96	NA	NA	2353.51	NA	4367.7	3757.03	NA	7102.42	9918.46	7227.59	3494.38	3526.52	NA	NA	5740.08	NA	4447.57	15484.8	NA
A0A287BIH8	BECN1	A0A287BIH8_PIG	Beclin-1	0.0315197	57859.9	NA	8637.72	52215.6	NA	NA	27593.1	NA	NA	NA	NA	NA	NA	NA	NA	12865.2	3755.46	NA	NA	NA	NA	5716.74	NA	NA	50912.9	NA	4503.96	21912.7	NA	NA	19991.8	NA	NA	NA	NA	NA	NA	NA	NA	22911.3	2725.18	NA	NA	NA	NA
A0A5K1UKC5	BGN	A0A5K1UKC5_PIG	Biglycan	0.000568828	2591790	4438570	3691050	5087400	1747070	3191040	2687980	2469910	3191710	2898960	956848	2865950	4836410	5550630	1072310	1293830	970086	356141	5429140	1583610	1921550	1118640	584346	76263.5	2189820	2285090	2108910	2373560	1411670	2418370	2412320	2118170	1886450	1737150	966736	3082410	3612820	2298720	1304050	2410130	724928	1256750	1997010	1088130	1771190
I3L7Y9	BIN2	I3L7Y9_PIG	Bridging integrator 2	0.000568828	5251.99	4151.5	NA	3511.07	NA	NA	NA	NA	6862.64	9636.54	NA	7315.17	NA	NA	NA	NA	NA	NA	NA	NA	NA	NA	NA	NA	4500.89	2143.7	NA	1964.58	NA	NA	NA	NA	4083.99	5861.92	NA	7141.1	NA	NA	NA	NA	NA	NA	NA	NA	NA
F1RN71	BLMH	F1RN71_PIG	Bleomycin hydrolase	0.000568828	11899.3	14208.1	8402.44	NA	5292.39	6144.7	4577.97	3579.88	14058.3	NA	5164.37	5801.16	12637.9	20231.4	11160.8	4713.98	10974.8	5940.06	17417.2	11729.2	9165.54	6370.42	NA	NA	9276.25	8128.86	4528.94	NA	5038.56	4710.01	4232.69	2722.43	10436.2	NA	7296.98	5505.67	7734.37	5997.58	12422.2	10577.9	8814.61	26428.8	5338.2	12785.2	9962.94
A0A480V8U1	BLVRA	A0A480V8U1_PIG	Biliverdin reductase A	0.000568828	9850.19	4549.08	9460.55	14018.9	4238.47	2905.44	NA	9887.66	NA	10401.2	4169.99	5627.96	NA	4986.44	3644.34	2225.11	9042.72	NA	8084.76	7378.27	8228.18	4936.83	NA	NA	7306.71	2546.53	6447.17	6509.87	4473.53	2279.39	NA	7484.96	NA	7679.74	6274.67	6006.5	NA	1909.52	4157.96	5170.68	8061.58	NA	2503.34	9744.73	7723.63
I3LQH7	BLVRB	I3LQH7_PIG	Biliverdin reductase B	0.000568828	14644.6	17634.8	28157	36601.8	6445.87	23167	22687.3	8631.47	23430.5	19794.1	12502.5	13214.3	10901.7	28099.7	12216.7	6165.64	18019.4	4025.88	39249.1	12763.6	6471.71	16362.5	3116.64	4813.19	12460.7	8198.09	13842.8	15787.4	9279.6	11949.2	14074.2	13174.4	17169.2	12006.5	17705	12725.4	6012.11	9969.62	11249.3	10523.7	12338.3	11151.4	11252.4	7289.86	6094.45
F1RMB2	BMP1	F1RMB2_PIG	Metalloendopeptidase	0.000568828	NA	27560.2	16494	8233.39	NA	9084.56	10278.2	10801.2	20972.1	5007.06	NA	4194.05	15400	9938.36	NA	1836.44	NA	NA	34199.5	3187.14	6713.56	NA	NA	NA	NA	14665.6	8231.8	3789.85	NA	7936.6	9858.16	17388.5	14299.4	3034.37	NA	4388.41	9132.22	3763.86	NA	3353.85	NA	NA	13068.5	1820.01	6238.52
A0A4X1UAX1	BNIP1	A0A4X1UAX1_PIG	BCL2 interacting protein 1	0.000568828	14278.5	6949.41	NA	57283.5	16805.5	NA	NA	20258.4	47910.8	38477.7	12250.4	NA	NA	30733	NA	NA	33142.2	NA	6257.13	35938.7	NA	2910.4	NA	NA	12907.1	3223.95	NA	23005.4	13934.8	NA	NA	31235.1	30819.4	23093.8	14643.7	NA	NA	12262.2	NA	NA	24590.8	NA	2275.99	20528.8	NA
F1RWY7	BPHL	F1RWY7_PIG	Biphenyl hydrolase like	0.0106336	NA	NA	NA	NA	NA	NA	NA	NA	NA	NA	NA	NA	NA	4774.2	NA	NA	NA	NA	NA	NA	NA	NA	NA	NA	NA	NA	NA	NA	NA	NA	NA	NA	NA	NA	NA	NA	NA	2006.11	NA	NA	NA	NA	NA	NA	NA
F1RT67	BPNT2	IMPA3_PIG	Golgi-resident adenosine 3',5'-bisphosphate 3'-phosphatase	0.00209534	5427.39	7799.55	NA	5455.86	5638.65	NA	3760.16	NA	5188.2	NA	NA	NA	7546.1	12052.7	4896.86	4278.45	6708.98	NA	9194.17	7206.15	NA	3177.6	NA	NA	3762.24	4234.99	NA	3417.11	4597.73	NA	3658.9	NA	3918	NA	NA	NA	5006.18	3850.33	4804.13	7581.9	4874.22	NA	2917.91	7943.63	NA
A0A5G2QGZ8	BSG	A0A5G2QGZ8_PIG	Basigin	0.000568828	14110.6	23791.6	15868.8	16578	NA	17399.7	15815.9	1575.24	8330.32	15319.6	6953	17205.3	42627.8	65363.9	7400.2	3273.66	6541.41	6525.18	30876.7	14828.1	NA	6665.7	5861.8	NA	12117.1	11660.2	11003.5	8746.04	NA	15654.1	16416.3	2411.56	6155.18	10504.3	9511.6	16494.1	26610.6	21114.9	7225.57	5748.33	4585.07	18107.5	9827.04	8392.37	NA
A0A286ZTX3	BTD	A0A286ZTX3_PIG	Biotinidase	0.000568828	NA	13262.7	13280.4	13450.9	NA	5179.45	NA	NA	7915.04	6633.02	NA	NA	NA	19536.5	2927.88	NA	NA	NA	5847.38	NA	NA	NA	NA	NA	NA	6670.88	6835.56	5977.22	NA	4738.93	NA	NA	4938.3	4236.85	NA	NA	NA	7347.18	3808.71	NA	NA	NA	2261.81	NA	NA
A0A4X1WB15	BTF3L4	A0A4X1WB15_PIG	Transcription factor BTF3	0.00158228	NA	NA	NA	NA	2526.06	NA	NA	8182.2	NA	NA	NA	NA	NA	NA	NA	NA	NA	NA	5331.14	NA	NA	34958.5	NA	NA	NA	NA	NA	NA	3251.07	NA	NA	6152.81	NA	NA	NA	NA	NA	NA	NA	NA	NA	NA	1604.29	NA	NA
A0A4X1SFI9	BUB3	A0A4X1SFI9_PIG	Mitotic checkpoint protein BUB3	0.000568828	8867.69	12676.5	11102.7	14870.3	NA	3495.5	7876.29	10499	15739.5	9372.86	9892.59	NA	8424.07	19388.2	9229.08	NA	8726.63	NA	6946.06	15098.9	5650.3	NA	NA	NA	10355.2	5508.48	5411.74	5780.48	NA	3013.61	5626.54	10934.1	8604.99	6340.25	8963.31	NA	5260.65	5241.66	8700.24	NA	6420.47	NA	2180.94	9528.12	5133.35
K7N7E9	BUD31	K7N7E9_PIG	Protein BUD31 homolog	0.00294985	NA	4033.77	NA	NA	NA	NA	NA	NA	NA	NA	NA	2019.46	NA	6122.92	NA	NA	4669.56	NA	NA	2669.23	NA	NA	NA	NA	NA	1988.01	NA	NA	NA	NA	NA	NA	NA	NA	NA	2042.17	NA	2149.04	NA	NA	3606.04	NA	NA	1861.61	NA
A0A287BJF3	BZW1	A0A287BJF3_PIG	Basic leucine zipper and W2 domains 1	0.000568828	4242.38	9114.33	5485.13	NA	11318.3	NA	NA	NA	2159.78	4951.73	2356.52	NA	7070.19	NA	NA	NA	11477	NA	NA	11674	19756.5	2971.87	NA	NA	3759.25	4819.38	2754.68	NA	9118.33	NA	NA	NA	1853.44	3119.05	3306.29	NA	3818.1	NA	NA	NA	8972.14	NA	NA	6439.69	20907.8
A0A287BQI6	BZW2	A0A287BQI6_PIG	eIF5-mimic protein 1	0.00106496	2552.7	3572.64	NA	NA	NA	3035.78	2644.46	NA	6415.61	5788.24	NA	NA	3040.57	NA	3971.37	NA	3443.88	NA	NA	NA	5626.28	4451.49	NA	NA	1868.48	2009.2	NA	NA	NA	2546.92	2269.11	NA	4407.21	4327.75	NA	NA	2467.79	NA	5147	NA	3068.47	NA	NA	NA	5187.33
A0A287BNF7	C1QA	A0A287BNF7_PIG	Complement C1q subcomponent subunit A	0.000568828	91995.4	167521	341543	564388	18657.4	243859	191911	231187	112646	65922.6	45702.4	68496.9	195409	111093	17130.5	14660.3	28109.6	13372.2	295579	64894.6	23086.2	3593.92	14658	18812.1	60597.4	85496.3	197906	254903	26382	183444	181621	201365	64770.2	49550.2	69369.2	65092.4	145322	40535.6	21718.4	36871.6	21503.7	55272.7	112124	57659.6	21272
A0A5G2QNN2	C1QB	A0A5G2QNN2_PIG	Complement C1q B chain	0.000568828	113404	341960	703764	1069130	103700	499500	411682	226382	256728	185345	53582.7	415049	585210	172895	65962	37127.5	39413.2	27471.4	387326	155826	63444.2	29221.7	21374.7	NA	101758	187683	338737	499679	86318.2	290300	278759	347312	147043	116256	61395.4	411856	307664	73026	65294.1	65959.6	28699.9	53567.8	145608	87938	56895.7
A0A0D5BWD2	C1QBP	A0A0D5BWD2_PIG	Complement component 1 Q subcomponent-binding protein, mitochondrial	0.00253678	9037.62	7592.67	6326.51	6436.23	NA	NA	3213.52	NA	13173	10344.9	4292.09	NA	NA	9022.59	575.937	2640.42	NA	NA	8291.46	NA	2836.52	NA	NA	NA	7053.57	4238.69	4566.43	3062.02	NA	NA	2948.19	NA	8743.53	7786.99	6026.03	NA	NA	3373.34	726.094	6569.72	NA	NA	2568.03	NA	2615.22
A0A286ZSJ7	C1QC	A0A286ZSJ7_PIG	Complement C1q C chain	0.000568828	140676	268042	693245	1317180	75023.3	465041	440875	281513	213069	131131	63249.7	304779	422503	145765	62115.4	44981.4	25538.9	26574.1	213966	105452	39993.8	32271	21517.7	2329.25	124432	143282	345885	617633	62133.8	272168	296500	425919	117320	89334	64247.2	302626	251102	61187.6	57812.9	84923.9	20636.3	53388.5	80776.1	58512.1	34925.1
B9UJD6	C1QTNF3	B9UJD6_PIG	C1q and TNF related 3	0.00158228	2528.36	3244.61	7536.63	2335.18	NA	1572.64	NA	NA	NA	1927.88	NA	NA	NA	7392.6	NA	NA	NA	NA	6238.53	NA	1323.28	NA	NA	NA	1645.64	1631.97	3879.17	1037.69	NA	1438.89	NA	NA	NA	1231.43	NA	NA	NA	2780.17	NA	NA	NA	NA	2413.11	NA	1172.18
A0A8W4FEH2	C1QTNF5	A0A8W4FEH2_PIG	C1q and TNF related 5	0.000568828	3831.13	20560.8	23370.5	951.282	NA	7703.19	9812.87	4885.54	14687.5	11988.3	NA	NA	11394.2	11669.9	NA	3535.48	NA	NA	50992.6	NA	NA	NA	NA	NA	3022	9485.35	13147.4	440.084	NA	4855.5	7330.5	7849.41	10878.3	8399	NA	NA	7691.72	3332.1	NA	6930.31	NA	NA	13520.5	NA	NA
A0A287BJV8	C1QTNF8	A0A287BJV8_PIG	C1q and TNF related 8	0.000568828	18465.5	86772	148212	131461	7833.79	95832.2	79377.1	15305.7	80915.3	60939.3	NA	33888.5	127225	197319	NA	NA	3170	NA	276067	5361.33	12055.5	1152.75	1732.09	2836.26	12018.7	41737.9	72144.9	54996.3	5946.09	50471.6	56094.5	13296.1	57916.3	38898.9	NA	32148.3	78726.7	64261.5	NA	NA	2283.37	NA	94477	4009.51	11397.7
F1RQW7	C2	F1RQW7_PIG	Complement C2	0.000568828	3823.26	NA	14860.4	12937.4	3544.89	NA	10343.4	NA	14056.1	NA	NA	7668.33	1742.93	NA	2767.13	NA	NA	NA	26970.6	NA	NA	NA	NA	NA	3345.69	NA	7768.51	5616.23	2950.7	NA	7698.02	NA	8016.4	NA	NA	7382.7	1002.93	NA	2591.28	NA	NA	NA	10175.3	NA	NA
A0A8W4FDT9	C3	A0A8W4FDT9_PIG	Complement C3	0.000568828	36824.9	93011.6	136897	102340	14910.7	72527.3	80135.4	29430.3	139981	218923	61617.6	46776.5	68913.2	115162	88861.3	7804.14	38508.5	6859.69	109643	37861.7	179276	16466.3	3253.82	3980.07	24842.6	49842.9	43048	44753.3	20823.3	53063.9	55031.1	44250.2	87688	130604	56882	46962.7	35742.1	44984.9	85286.4	20005.3	28531.1	24562.8	38998.6	29494.3	125551
A0A5G2QCL1	C4A	A0A5G2QCL1_PIG	Complement C4A (Rodgers blood group)	0.000568828	7824.91	42912.8	6942.66	48301.9	8285.19	9465.16	21596.8	7325.81	33672.5	21632.3	8427.14	7551.87	15425	35502.3	13500.6	3860.25	12040	NA	61729.9	8500.75	15229.3	5775.56	700.026	NA	5057.02	23133.7	3502.38	23992.7	9431.59	5451.85	20289.2	6387.31	23257	16098	11692.7	8617.47	12132.1	12221.7	16706.6	9384.04	10426.3	NA	18235.8	10000.4	13677.5
A0A287BTH4	C4BPA	A0A287BTH4_PIG	Complement component 4 binding protein alpha	0.000568828	NA	6429.12	NA	19488.8	2367.18	1301.7	NA	4413.11	6795.3	12908.6	NA	NA	2317.94	27801.1	5701.08	NA	3803.45	NA	7561	NA	3531.87	NA	NA	NA	NA	2990.19	NA	9314.14	1793.22	1100.37	NA	7047.38	4815.82	8285.48	NA	NA	1370.89	7444.35	5588.52	NA	2656.53	NA	2066.72	NA	3775.98
A0A287AIM8	C5	A0A287AIM8_PIG	Complement C5	0.000568828	7928.97	8625.48	15562.9	25408.2	NA	9077.62	14007.9	3732.5	4380.11	12097.3	NA	3278.3	8348.78	12876.6	NA	NA	NA	NA	32682.4	NA	3932.11	NA	NA	NA	5964.48	4025.14	8846.36	10079.7	NA	5590.94	10014.1	5955.35	2526.21	7405.06	NA	3525.78	4462.34	3996.3	NA	NA	NA	NA	8682.15	NA	4990.74
Q9TUQ3	C7	CO7_PIG	Complement component C7	0.000568828	12749.4	18816.8	15333.5	54884.3	1697.2	9681.29	29535.7	16515.2	14669.7	18602.4	NA	6288.95	7209.87	10030.7	NA	NA	NA	NA	55857	NA	10949.8	NA	NA	NA	8534.14	8667.02	7808.07	20490.2	1227.68	5807.13	20453.2	26620.8	8720.29	11654.9	NA	7533.12	5302.42	3946.7	NA	NA	NA	NA	16452.2	NA	10092.2
F1S788	C8A	F1S788_PIG	Complement C8 alpha chain	0.000568828	NA	20893.4	20961.5	39810.7	NA	21435.4	6471.23	4488.27	11781.8	17817	NA	7100.23	11467	28900.8	2320.52	NA	NA	NA	54555.8	NA	NA	NA	NA	NA	NA	9766.8	11296.1	19055.9	NA	13515.7	5902.07	7198.81	8678	11900.3	NA	6288.5	7040.15	8996.98	2047.6	NA	NA	NA	15455.9	NA	NA
A0A287AT36	C8B	A0A287AT36_PIG	Complement component C8 beta chain	0.000568828	5838.47	7475.62	6655.35	16673.6	NA	5264.93	8052.04	2824.94	11302.8	16605.5	NA	9291.93	6078.68	15306.8	4161.41	NA	NA	NA	18560.7	2281.54	3774.84	NA	NA	NA	4876.11	3635.94	3487.85	8548.4	NA	3786.74	6195.68	4378.12	9115.69	12519.5	NA	8145.87	3882.44	4442.56	4051.78	NA	NA	NA	7972.79	2347.17	3373.53
A0A287AFQ4	C8G	A0A287AFQ4_PIG	Complement C8 gamma chain	0.000568828	23008.9	29170.9	21575.5	43973.6	6221.62	14713	21740.1	15513.4	31392.9	26571.8	7193.85	17207.4	26127.1	22634.7	11407.3	4267.83	5120.21	NA	67522.8	6119.15	12340.5	4630.84	NA	NA	17067.6	15546	15006.3	20766.7	8632.43	11472.5	15710.9	11676.4	19286.4	19798.8	11465.1	16319	21434.5	7555.14	10682.4	10256.9	4652.93	NA	19839.8	8024.05	11553.6
A0A8W4F8A6	C9	A0A8W4F8A6_PIG	Complement component C9	0.000568828	65288.3	72249.2	45396.8	67437.2	17375.9	64990.9	52528.8	36042.3	82547.7	44851.7	10984.7	54960	60116.4	72775.5	30479.7	16009.8	13571.8	8021.68	98257.5	32782.8	64740.4	4818.57	3221.72	NA	41131.5	38668.6	24915.8	35877.5	22740.5	50375.8	54416.8	31666.8	50942.9	33020.4	16850	55934.2	44522.7	30426	37015.7	39364.3	9489.61	26968.6	38320.8	22717.6	59558.4
F1STK8	C9H11orf54	F1STK8_PIG	Chromosome 9 C11orf54 homolog	0.00810081	4584.83	NA	NA	2991.75	2218.97	3214.34	NA	NA	NA	3316.05	NA	3811.2	4643.3	4897.68	2316.61	2118.7	NA	NA	3588.82	4152.49	3161.97	NA	NA	NA	3069.9	NA	NA	1525.78	3339.59	2952.77	NA	NA	NA	2373.72	NA	3670.2	3548.02	1937.07	2939.87	4841.74	NA	NA	1626.41	2953.37	2797.01
A0A287AI92	CA1	A0A287AI92_PIG	Carbonic anhydrase	0.000568828	19901.4	7774.28	21616.4	41896.6	NA	NA	NA	14222.1	61511.1	9993.21	12243.5	5152.99	NA	4538.23	16123	5335.3	18748.7	4085.74	21412.1	NA	6368.44	NA	NA	NA	15147.5	3318.12	10844.4	19235	NA	NA	NA	18422.7	31916.3	6792.19	14826.5	5009.74	NA	1895.66	14521.3	9198.91	13520.4	7958.26	7905.6	NA	4522.51
Q866X6	CA11	CAH11_PIG	Carbonic anhydrase-related protein 11	0.00390054	2547.24	2938.84	4249.42	3346.25	NA	5087.61	3645.3	NA	NA	2842.19	NA	3460.51	3999.6	NA	NA	NA	NA	NA	7866.38	NA	NA	NA	NA	NA	1741.95	1454.1	2454.27	1833.05	NA	4384.3	3797.04	NA	NA	2124.8	NA	3501.13	2938.87	NA	NA	NA	NA	NA	3233.12	NA	NA
F1RXC2	CA2	F1RXC2_PIG	Carbonic anhydrase	0.000568828	15636.1	16860.9	14521.8	26696.8	4165.74	13704.6	16490.4	6530.99	20073.3	19595.5	3526.34	7220.38	6564.84	44072.1	14325.5	3731.74	20432.5	NA	28533.1	4472.58	9298.92	NA	2210.45	NA	12054	7651.43	6775.42	9884.58	3118.32	8212.59	11269	10699.9	17261	12363.6	5425.61	6184.6	3578.1	12836.6	13041.3	6524.01	14211.6	NA	8487.05	4251.9	9751.84
Q5S1S4	CA3	CAH3_PIG	Carbonic anhydrase 3	0.000568828	38372.6	29952	40902.9	37281.1	7670.05	20687.8	11263.6	14945.1	27625.6	23972.5	11231.2	8907.69	12536.6	32226.7	15942.7	11302.4	18879	2296.4	64189.2	3039.53	19521.7	1636.02	2305	NA	25885.1	13992.3	22979.7	19011	6596.67	15407.7	10459.5	24275.3	20844	17035.1	12688.8	12387.7	7060.21	12736.8	15557.1	21550.8	13023.4	8817.21	27131.1	3258.22	24133
F1SMX5	CAB39	F1SMX5_PIG	Calcium-binding protein 39	0.000568828	10387.5	13443.2	16160.2	13724.1	2792.31	9939.4	8766.61	3169.21	6802.67	9131.19	3633.38	5855.42	6298.55	12856.2	NA	3899.99	3458.43	1319.21	28309.3	4075.53	6432.94	2586.26	NA	NA	6760.98	6761.66	11333	6569.64	3325.39	8606.94	8887.76	2844.72	4223.14	5832.56	5378.4	5820.27	4676.45	4834.9	NA	9807.38	2675.74	5023.05	8231.89	2831.63	6613.24
A0A4X1SLB8	CAB39L	A0A4X1SLB8_PIG	Calcium binding protein 39 like	0.000568828	10116.6	NA	2928.09	NA	NA	2731.99	9509.97	3163.79	2347.8	1752.62	NA	192.589	3368.77	NA	3171.11	NA	6591.78	NA	NA	NA	NA	NA	NA	NA	7478.08	NA	2058.56	NA	NA	2477.58	8570.86	2981.63	1635.91	1179.94	NA	270.737	2655.21	NA	3936.02	NA	5733.21	NA	NA	NA	NA
F1S710	CACYBP	F1S710_PIG	Calcyclin-binding protein	0.0077661	3912.79	5508.61	3741.61	2776.45	3650.81	1301.98	NA	2272.19	5354.08	NA	1655.35	NA	1416.36	6604.03	4670.57	3151.07	NA	NA	2504.67	NA	3279.45	NA	NA	NA	2907.92	2554.45	2013.39	1312.62	2787.99	824.474	NA	3644.4	4256.48	NA	2642.31	NA	831.213	1963.79	4303.61	5935.04	NA	NA	655.473	NA	3610.49
I3LLT2	CAD	I3LLT2_PIG	Carbamoyl-phosphate synthetase 2, aspartate transcarbamylase, and dihydroorotase	0.000568828	8994.04	8973.4	5330.5	7600.74	4244.04	2699.4	2700.31	6495.58	6935.86	6337.78	3394.76	3076.94	8270	15275.8	6432.48	1915.92	11117.1	NA	5723.75	4421.41	6479.91	6195.16	844.037	NA	5949.98	4752.36	3403.83	3274.65	5911.06	1940.2	2549.1	5018.29	5574.02	4778.3	5731.05	2624.61	4918.78	4347.67	6142.3	4378.34	7769.4	NA	2382.18	4562.39	5713.34
A0A8W4F6D0	CALD1	A0A8W4F6D0_PIG	Caldesmon 1	0.000568828	18643.6	35618	6166.61	5948.4	NA	4323.01	3912.98	6281.15	12603.6	15823.3	4827.53	6427.21	3072.19	6986.88	13835.8	11523.1	10049.7	3375.56	4376.46	5057.37	13777.7	1064.54	NA	NA	20592.4	15202	3307.23	3032.66	NA	2736.73	2813.13	8753.44	10978.7	9579	8117.95	5548.96	1748.93	2189.14	13359.4	21454	10110.4	13890.2	1276.08	3689.23	14697.1
P28491	CALR	CALR_PIG	Calreticulin	0.000568828	52200.9	89682.5	43310.1	96562.6	68896.2	54527.9	59188	31877.7	75198.6	70024.7	49335.1	53030.8	43388.7	67219	21339.3	8594.98	42647.2	8899.73	59899.4	25909.3	36362.1	2490.3	7387.51	NA	46052.2	47152.6	22293.5	41212.2	55231.2	45165.1	47922.6	49297.8	44516.7	48545.8	55799.1	52966.9	25026.5	23944.3	20157.1	18620	30359.2	27657.1	19634.3	15774.5	32031.3
A0A8D0QQ23	CALU	A0A8D0QQ23_PIG	Calumenin	0.000568828	48129.4	43075.8	54713.4	65312.8	47401.1	46171.9	40019.7	14680.9	33355.6	42168.1	12713.6	37035	64624.6	104650	41973.9	18940.4	59071.4	5019.48	32578.2	63310	32800.3	35673.6	11874	5889.75	41369.5	22590.7	26290.2	29018.8	36526.3	38667.4	37001.4	24539.7	26432.3	26443.3	11736.5	36174.3	40161.4	31468.7	40626.5	34415	41658.9	16875.3	9348.77	38683.8	29747.1
Q95266	CAMK2D	KCC2D_PIG	Calcium/calmodulin-dependent protein kinase type II subunit delta	0.000568828	9073.9	9065.54	13271.3	26694.1	4941.77	NA	7116.32	7152.55	8554.73	11988.7	NA	NA	NA	21991.6	NA	5736.08	5816.08	NA	19159.5	6393.25	5575.37	NA	NA	NA	6219.58	4516.82	7921.01	11572.4	3499.38	NA	5941.85	11654.5	6272.22	8137.72	NA	NA	NA	6499.62	NA	10663.9	3943.95	NA	5237.04	6734.4	6702.93
F2Z5R6	CAND1	F2Z5R6_PIG	Cullin-associated NEDD8-dissociated protein 1	0.000568828	11006.6	15300.8	8036.79	19504.7	12963.4	7247.07	8027.77	7796.38	11784.1	10573.9	9264.48	6574.9	14025.1	22768.1	9947.02	5741.87	16167.7	3613.9	15839.7	22179.6	10664.8	17973.3	5407.21	NA	7769.26	7695.97	4463.2	10712.6	10447.5	6630.7	8138.71	7393.09	8984.65	6754.07	10612.9	7087.66	8946.87	8562.49	9886.58	10423.3	11950.5	8087.84	6126.92	12298.6	13767.2
F1SQ89	CAND2	F1SQ89_PIG	Cullin associated and neddylation dissociated 2 (putative)	0.000568828	NA	3454.95	14221.5	NA	672.204	NA	2097.08	NA	1059.5	2140.63	NA	NA	NA	NA	NA	NA	1131.92	NA	15849.3	NA	2324.97	NA	NA	NA	NA	1937.58	7864.82	NA	992.168	NA	1956.86	NA	661.034	1600.19	NA	NA	NA	NA	NA	NA	829.391	NA	5807	NA	2074.39
A0A4X1VV61	CANX	A0A4X1VV61_PIG	Calnexin	0.000568828	17715.9	29206.5	14383.5	27176.8	17036.2	12677.8	9932.88	17963.8	16843.8	19476.9	6320.4	6789.87	19046.2	45258.4	11752.9	5872.77	17177.5	2527.34	25308.7	13574.9	16438.3	35038.7	5281.99	NA	13834	13543.2	10065.7	12492	13053.4	11524.4	9524.17	17599.6	8739.72	13586.7	10476	5857.36	11157.1	14161.6	13213.3	10840.9	12246	10545.1	6692.62	14251	14159.4
F1SMC0	CAP1	F1SMC0_PIG	Adenylyl cyclase-associated protein	0.000568828	5351.32	31521.7	17374.1	18956.4	NA	6902.86	NA	7742.6	8139.39	13928.8	NA	NA	7989.94	38560.1	14239	NA	8352.75	NA	NA	2138.15	9009.56	NA	NA	NA	4025.47	14755.1	8942.59	8423.7	NA	4676.55	NA	12843.7	5807.52	9693.17	NA	NA	5370.61	14501.5	13789.2	NA	5838.16	NA	NA	2247.12	10647.1
A0A287B8B6	CAPG	A0A287B8B6_PIG	Capping actin protein, gelsolin like	0.000568828	13631.6	13227.4	7913.12	14158.5	16951.3	12469.5	9122.83	6641.7	18579.7	24503.2	13588.4	5643.92	14031.9	10408.2	17371.1	5114.21	15152.8	5542.61	13257.8	23848.8	30975.5	1954.13	4861.02	NA	15056.5	5645.56	2488.31	6423.32	13525.2	7520.75	6072.94	7645.64	11638.8	14618	12544.1	5928.94	7698.82	3426.35	16672.3	10363.5	10414.7	13101.1	3797.25	18578.2	21692.8
P35750	CAPN1	CAN1_PIG	Calpain-1 catalytic subunit	0.000568828	8350.66	NA	3765.94	NA	NA	NA	NA	NA	7042.94	4895.59	NA	13666.7	6130.75	12765.5	4137.21	NA	NA	NA	NA	NA	8259.18	3637.11	NA	4517.21	5878.77	NA	1839.08	NA	NA	NA	NA	NA	4336.42	3717.6	NA	13049.3	3383.49	3428.44	5293.64	NA	NA	NA	NA	NA	7252.76
A0A5G2QPE1	CAPN2	A0A5G2QPE1_PIG	Calpain-2 catalytic subunit	0.000568828	11116.3	6194.48	4163.62	13220.1	30125.2	12222.3	8702.71	NA	NA	10985.9	NA	10665.5	28169.9	20575.8	12451.5	5722.09	16827.4	2515.19	9160.29	12731.3	15659.7	2402.56	NA	NA	8427.87	2841.88	1940.16	5997.62	22449.8	7564.5	6211.25	NA	NA	6771.7	NA	9230.62	15255.2	6773.47	12789	10150.6	11451.7	9275.73	2914.28	13153.2	14378.2
F1RWU4	CAPN6	F1RWU4_PIG	Calpain-6	0.000568828	7528.74	22923.9	17304.1	32255.8	4373.69	10884.6	11487.6	5078.52	13325.3	16948	NA	14298.4	20699.9	32420.1	NA	3019.09	4495.87	NA	66221.4	NA	8684.68	1311.61	NA	NA	6546.67	10606.8	8692.3	14213.4	3421.45	9085.82	8113.46	5179.98	9926	10344.3	NA	13334.5	13193.2	9484	NA	5771.32	3136.52	NA	17591.5	NA	11089.4
P04574	CAPNS1	CPNS1_PIG	Calpain small subunit 1	0.000568828	7421.06	15996.2	10124.4	10169.4	3187.25	8099.87	7786.35	NA	8680.23	12801.1	NA	6916.87	15889.9	1864.39	8399.48	NA	10217.4	NA	6767.27	25455.2	5694.93	4401.05	4530.74	NA	4855.78	8406.21	5043.34	4498.63	4704.36	5140.3	5607.53	NA	5384.67	7856.93	NA	5661.09	8719.35	501.617	7941.01	NA	7599.55	NA	2446.92	14354.1	5250.31
F1SGS6	CAPRIN1	F1SGS6_PIG	Caprin-1 isoform 1	0.00158228	NA	NA	NA	NA	NA	NA	NA	NA	NA	NA	NA	NA	NA	NA	NA	NA	NA	NA	NA	NA	NA	8929.28	NA	NA	NA	NA	NA	NA	NA	NA	NA	NA	NA	NA	NA	NA	NA	NA	NA	NA	NA	NA	NA	NA	NA
A0A4X1VQU6	CAPS	A0A4X1VQU6_PIG	Calcyphosin isoform a	0.0197938	NA	NA	NA	NA	NA	NA	NA	NA	NA	NA	NA	NA	NA	NA	NA	NA	5046.52	NA	NA	NA	4762.57	NA	NA	NA	NA	NA	NA	NA	NA	NA	NA	NA	NA	NA	NA	NA	NA	NA	NA	NA	3778.84	NA	NA	NA	4381.44
A0PFK5	CAPZA1	CAZA1_PIG	F-actin-capping protein subunit alpha-1	0.000568828	20700.1	23977	8820.19	10157.2	9254.32	4799.04	5867.65	12255.9	20679.6	15024.3	8926.04	11872.1	8347.3	23780.7	12758	4495.03	15755.9	1465.42	5179.86	10142.2	15989.9	14559.5	NA	NA	14434.7	13657.3	5797.25	5002.9	12735.2	3610.4	5413.89	9535.13	12303.4	11240.9	14936.2	10743.5	6523.12	8487.33	16350	9880.46	13814.2	7141.8	1610.91	10466.2	14272.1
Q29221	CAPZA2	CAZA2_PIG	F-actin-capping protein subunit alpha-2	0.000568828	35734.1	5841.96	33298.3	2732.05	17314	NA	21694.9	17287.6	31833.2	35788.1	7285.63	19773.3	6714.62	35578.5	14241	16229.4	31503.1	5494.89	67884.4	12843.2	18077	7575.75	4294.71	NA	23316	3272.68	17965.2	1413.81	14891	NA	17324	25217	23891.7	25118.8	14721.8	27527.4	5186.96	10652.4	12847.6	30741.2	21978	23402.8	18231.4	13856.3	21785.8
A0PFK7	CAPZB	CAPZB_PIG	F-actin-capping protein subunit beta	0.000568828	12424.2	21689.7	16649.1	23644.4	12885.5	NA	3712.8	3945.93	NA	23450.5	NA	4878.63	11428	39299.4	11338.9	7979.6	8370.26	2061.82	8014.92	11097.6	12317.7	3261.47	NA	NA	9103.7	9928.06	8372.93	11356.8	9133.68	NA	2703.55	6301.33	NA	15077.8	NA	4460	6601.15	11492.8	10472.9	13660.6	5964.63	8568.36	3013.06	10711.3	13579
A0A4X1VPW4	CARHSP1	A0A4X1VPW4_PIG	Calcium regulated heat stable protein 1	0.0176174	NA	NA	NA	NA	NA	NA	NA	NA	NA	18576.2	NA	NA	NA	NA	NA	NA	5151.68	NA	NA	NA	NA	NA	NA	NA	NA	NA	NA	NA	NA	NA	NA	NA	NA	11829.1	NA	NA	NA	NA	NA	NA	3625.34	NA	NA	NA	NA
F1S590	CARM1	F1S590_PIG	Histone-arginine methyltransferase CARM1	0.000568828	NA	NA	NA	NA	NA	NA	NA	NA	NA	5705.51	NA	NA	NA	NA	5952.89	NA	11765.6	NA	NA	4593.04	NA	NA	NA	NA	NA	NA	NA	NA	NA	NA	NA	NA	NA	3754.11	NA	NA	NA	NA	5786.02	NA	8425.12	NA	NA	2598.74	NA
A0A480IRX4	CARMIL1	A0A480IRX4_PIG	Capping protein regulator and myosin 1 linker 1	0.0414453	NA	NA	NA	NA	2212.3	NA	NA	NA	NA	NA	NA	NA	NA	NA	NA	NA	NA	NA	NA	2044.63	NA	NA	NA	NA	NA	NA	NA	NA	1779.78	NA	NA	NA	NA	NA	NA	NA	NA	NA	NA	NA	NA	NA	NA	2170.32	NA
A0A8W4F8E2	CASK	A0A8W4F8E2_PIG	Calcium/calmodulin dependent serine protein kinase	0.000568828	2745.42	5339.97	3121.68	4952.73	2229.63	2523.08	4619.91	1824.74	3883.88	4269.06	4068.95	3415.76	5130.66	39717.7	NA	NA	4116.94	NA	26289.1	5186.58	1501.04	NA	NA	NA	2067.04	2880.87	2081.52	2107.52	1813.26	2134.89	4636.6	2811.51	2936.85	2875.84	5698.32	2843.4	2837.3	11637.4	NA	NA	2989.08	NA	7453.31	4591.05	1536.37
Q95ND5	CASP3	CASP3_PIG	Caspase-3	0.000568828	3555.33	NA	NA	NA	3570.36	NA	2084.9	NA	13576.1	NA	NA	NA	NA	NA	NA	NA	NA	NA	NA	NA	6307.41	NA	NA	NA	4089.15	NA	NA	NA	2894.34	NA	1465.57	NA	7269.85	NA	NA	NA	NA	NA	NA	NA	NA	NA	NA	NA	4359.99
K9J6J4	CASP7	K9J6J4_PIG	Caspase 7	0.0251671	1374.77	1659.64	NA	2541.69	NA	1177.39	NA	NA	NA	1785.26	NA	NA	963.562	NA	NA	NA	NA	NA	933.975	1481.74	1253.61	NA	NA	NA	894.801	834.764	NA	1129.46	NA	1077.25	NA	NA	NA	1140.34	NA	NA	715.41	NA	NA	NA	NA	NA	361.268	1108.13	1110.46
F1SAW8	CASQ2	F1SAW8_PIG	Calsequestrin	0.000568828	8302.71	6705.99	5439.82	9708.49	7836.79	10133.1	15590	35209.4	NA	4896.51	6038.93	13074.8	NA	5246.23	8836.48	7082.04	5064.18	9527.08	NA	10459.3	7514.78	77203.2	5704.21	7750.08	5404.01	3372.97	2799.93	4314.19	11567	9271.23	15805.4	30586.5	NA	3127.65	9464.85	12591.1	NA	1972.97	11494.9	16184.2	3710.67	32029.7	NA	6972.29	6933.1
A0A4X1SSR6	CAT	A0A4X1SSR6_PIG	Catalase	0.000568828	11584.4	19217.1	16738.2	7770.77	13360.5	11435.4	6009.34	13546.5	19636	15723.5	13416.8	11921.3	NA	18310	15265.2	10154.3	14470.4	7253.16	24184.1	15791.5	17335.9	10938.8	6351.02	NA	13332.8	9845.63	8254.69	4013.38	10761	7303.88	5113.19	14149.1	11186.2	9650.45	12010.9	11620.7	NA	5000.83	14413.5	20326.6	14485.4	14282.8	7222.03	9965.17	11872.3
A0A286ZZ97	CAVIN1	A0A286ZZ97_PIG	Caveolae associated protein 1	0.000568828	11611.4	29791	20849.4	33719	51356.8	15515.9	27959.5	19468.4	17220.9	36765.3	10166.4	23964.6	52745.4	48807.3	20231	11360.4	29612.8	9810.91	56405.8	21837.5	20524.3	22525.4	8903.12	2831.14	10535	15907.4	14477	17453	43487.6	13859.5	20367.2	20544.2	10332.9	24885.7	15813.3	21109.5	34819.3	16237.7	20375.9	21971.4	20921.3	40967.9	18073.8	21018.4	22429.6
A0A5G2QWV6	CAVIN3	A0A5G2QWV6_PIG	Caveolae associated protein 3	0.000568828	2812.59	6581.67	NA	12351.7	7730.27	5348.15	4727.1	4242.82	5062.07	7657.93	5580.28	NA	15500.1	5894.09	5127.63	NA	12159.2	7605.39	11303.4	14607	5561	9275.08	3350.75	NA	2479.03	3428.86	NA	6333.48	6401.15	2946.77	3397.24	6578.56	2931.17	5408.53	6382.25	NA	8188.34	2483.59	4855.83	NA	9327.23	14488.1	4803.52	8057.58	4987.3
A0A5G2R2L4	CBFB	A0A5G2R2L4_PIG	Core-binding factor subunit beta	0.000568828	NA	4044.32	NA	NA	16622.5	3457.77	16543.7	NA	NA	28153.5	10925.9	NA	NA	NA	NA	NA	NA	NA	NA	NA	1730.12	NA	NA	NA	NA	1878.84	NA	NA	12622.9	2152.12	12164.7	NA	NA	18696.7	10225.6	NA	NA	NA	NA	NA	NA	NA	NA	NA	1795.28
A5GFP7	CBLN4	A5GFP7_PIG	Cerebellin 4	0.00810081	NA	32063.1	NA	NA	NA	NA	NA	NA	NA	NA	NA	6578.36	NA	NA	NA	NA	NA	NA	NA	NA	11042.5	NA	NA	NA	NA	17198.7	NA	NA	NA	NA	NA	NA	NA	NA	NA	6811.78	NA	NA	NA	NA	NA	NA	NA	NA	8797.96
A0A4X1TVI4;F1RWH1	CBX1;LOC110261685	A0A4X1TVI4_PIG;F1RWH1_PIG	Chromobox protein homolog 3	0.000568828	NA	NA	NA	NA	NA	NA	15392.1	NA	NA	NA	NA	NA	NA	NA	NA	NA	NA	NA	NA	NA	NA	78656.5	NA	NA	NA	NA	NA	NA	NA	NA	15894.7	NA	NA	NA	NA	NA	NA	NA	NA	NA	NA	NA	NA	NA	NA
F2Z5T3	CBX5	F2Z5T3_PIG	Chromobox 5	0.000568828	NA	NA	NA	NA	NA	NA	NA	NA	NA	NA	NA	7935.96	NA	NA	NA	NA	NA	NA	NA	NA	NA	35536.9	NA	NA	NA	NA	NA	NA	NA	NA	NA	NA	NA	NA	NA	7966.81	NA	NA	NA	NA	NA	NA	NA	NA	NA
A0A286ZYY3	CCAR1	A0A286ZYY3_PIG	Cell division cycle and apoptosis regulator 1	0.00649351	15953.1	NA	NA	14782.1	23638.4	9706.58	NA	9627.42	16740.2	19693.4	4555.75	13420.7	NA	27355.7	21838	14941.3	22229.5	NA	25925.7	20986.7	12243	NA	NA	NA	11611	NA	NA	6470.3	17869.6	7331.1	NA	15396.6	12566.1	13412.9	8785.75	14260.8	NA	8548.47	21244.9	25297.4	15699.1	NA	7082.72	20846.6	14714.2
F1RMA3	CCAR2	F1RMA3_PIG	Cell cycle and apoptosis regulator 2	0.000568828	15694.4	3290.06	14692.3	7530.91	1870.31	NA	NA	6007.58	16699.7	5719.61	NA	2883.08	NA	NA	9318.74	5629.33	NA	NA	5076.65	NA	NA	9268.5	NA	NA	12291.1	1518.97	7917.28	2933.07	2564.5	NA	NA	6121.7	15051.3	4182.09	NA	2485.3	NA	NA	11436.7	13774.8	NA	NA	1346.96	NA	NA
I3LAE8	CCDC47	I3LAE8_PIG	PAT complex subunit CCDC47	0.0211726	NA	NA	NA	NA	NA	NA	NA	NA	NA	NA	NA	NA	NA	NA	NA	NA	NA	NA	NA	NA	NA	9872.51	NA	NA	NA	NA	NA	NA	NA	NA	NA	NA	NA	NA	NA	NA	NA	NA	NA	NA	NA	NA	NA	NA	NA
A0A287A732	CCDC80	A0A287A732_PIG	Coiled-coil domain-containing protein 80	0.000568828	187543	217445	216526	214186	21876.1	169995	163683	117260	171797	111516	25882.2	103266	120373	353545	48335.7	39505.4	44332.8	10939.2	330242	38339.3	80169	11370.3	8866.08	5644.04	122067	109370	111448	95178.6	18251.7	155537	165945	101864	107186	71231.2	40565.3	99445.4	89372.9	132959	62877.2	77742.9	32483.9	43712.9	127740	28672.4	71014.9
A0A287ATN9	CCDC93	A0A287ATN9_PIG	Coiled-coil domain-containing protein 93	0.031155	NA	NA	NA	NA	NA	NA	NA	NA	NA	NA	NA	NA	NA	NA	NA	NA	NA	NA	NA	NA	NA	3658.17	NA	NA	NA	NA	NA	NA	NA	NA	NA	NA	NA	NA	NA	NA	NA	NA	NA	NA	NA	NA	NA	NA	NA
A0A4X1T574	CCL16	A0A4X1T574_PIG	C-C motif chemokine	0.000568828	43436.5	103043	142291	105858	18737.8	75011.6	51581.4	45219.6	119884	69693.9	20237.5	28367	69700.5	30235.1	5890.78	14336.9	18620	19914	55596.9	22586.7	37984.2	8048.75	NA	NA	48303.3	52792.8	64146.5	45229.6	15092.1	46596.6	33196.1	48121.8	68831.1	42896.2	19009.5	29545.2	42519.3	10649	7246.76	28302.1	17978.4	43199.3	20535.7	14045.5	26537.6
A0A4X1UQX9	CCL19	A0A4X1UQX9_PIG	C-C motif chemokine	0.00606626	4351.87	NA	4850.66	NA	NA	NA	NA	3599.73	NA	NA	NA	3351.14	NA	6524.9	NA	NA	NA	1510.25	4964.77	NA	NA	NA	NA	NA	3363.56	NA	3249.91	NA	NA	NA	NA	3392.47	NA	NA	NA	3973.48	NA	2530.39	NA	NA	NA	6291.2	1519.07	NA	NA
A0A5G2QS80	CCN1	A0A5G2QS80_PIG	CCN family member 1	0.00479157	5843.27	8086.24	7329.41	NA	NA	3676.05	NA	NA	NA	NA	NA	NA	6637.25	NA	5782.35	NA	5079.35	NA	7038.93	NA	3747.06	1791.67	2881.77	NA	3771.5	3906.86	3956.86	NA	NA	3120.08	NA	NA	NA	NA	NA	NA	4002.41	NA	5539.42	NA	3430.69	NA	1893.07	NA	4669.62
O19113	CCN2	CCN2_PIG	CCN family member 2	0.000568828	46572.8	142300	2247.41	52133.6	39407.9	36491	42250	NA	48218.7	56155.1	33793.1	61370.8	84702	118916	50108.8	47391.6	3888.19	NA	116815	47264.7	63375.4	18748.2	NA	NA	35079	64677.1	1101.51	19386.1	31418.7	22851.4	28465.8	NA	41054.4	35454.9	47399.7	52343.5	46556.4	32378.3	43721.9	88055.2	2686.11	NA	33270.4	43073.2	64856.9
Q6PWT7	CCS	CCS_PIG	Copper chaperone for superoxide dismutase	0.0208845	NA	NA	NA	NA	6924.24	NA	NA	NA	NA	NA	NA	NA	NA	NA	NA	NA	NA	NA	NA	NA	NA	NA	NA	NA	NA	NA	NA	NA	5025.66	NA	NA	NA	NA	NA	NA	NA	NA	NA	NA	NA	NA	NA	NA	NA	NA
A0A287A965	CCSER1	A0A287A965_PIG	Coiled-coil serine rich protein 1	0.0340363	NA	NA	NA	NA	NA	8106.78	NA	NA	NA	NA	NA	NA	NA	34680.9	NA	NA	NA	NA	12421.8	NA	NA	NA	NA	NA	NA	NA	NA	NA	NA	4690.44	NA	NA	NA	NA	NA	NA	NA	15070.5	NA	NA	NA	NA	5347.97	NA	NA
D0G0C8	CCT2	D0G0C8_PIG	T-complex protein 1 subunit beta	0.000568828	9081.98	16108.5	7199.34	18493.5	5465.85	8644.13	17358.3	21257.8	10913.6	21079.6	7324.11	28702.5	11708.9	24291.6	5353.29	1829.68	12296.1	1811.51	16686.7	9485.94	6001.12	146322	1093.21	2388.21	8088.5	8638.45	3586.27	9968.67	8067.55	7077.45	16119.1	18670	6809.13	12713.4	12043.3	28043.8	6425.1	6738.01	5086.3	4181.25	9079.82	6090.25	4327.14	9203.48	6190.22
A0A5G2Q9C7	CCT3	A0A5G2Q9C7_PIG	T-complex protein 1 subunit gamma	0.000568828	8218.62	21216.5	12545.8	19143.6	14428.3	11118.1	9987.16	4914.92	18307.5	19414.9	8330.34	9215.34	10288.6	33514	10908.6	5241.44	18303.3	1084.99	26439.2	12823.1	12015	3385.34	2461.36	NA	5747.02	9858.78	7737.69	9366.65	11489.6	7424.2	7571.46	8200.81	13327.4	13279.2	15288.4	8097.97	6588.04	9745.88	10617	9922.12	12866.5	4131.21	7459.57	13039.3	13997.4
Q29068	CCT3	TCPG_PIG	T-complex protein 1 subunit gamma (Fragment)	0.000568828	NA	1094.13	4678.14	1224.61	NA	NA	8496.18	1422.05	4175.07	3494.71	NA	NA	NA	NA	NA	NA	NA	NA	NA	NA	NA	33286.3	NA	NA	NA	466.984	1471.06	555.573	NA	NA	8613.6	1608.45	2615.38	2084.86	NA	NA	NA	NA	NA	NA	NA	NA	NA	NA	NA
A0A4X1WBL9	CCT4	A0A4X1WBL9_PIG	T-complex protein 1 subunit delta	0.000568828	11496.9	15620	10648.3	15106	10640.5	5649.63	5682.97	20622.5	16532.4	19326.6	5736.1	14508.8	8910.43	17711.3	9116.65	3356.89	15205.2	NA	18442.1	14559.4	14480.5	89721.4	NA	NA	8397.4	8588.42	5480.78	6355.4	14806.3	4487.23	5761.51	17697.2	10000.4	14738.3	9671.61	12634.2	6845.46	6660.76	11887.6	7819.17	13574.6	NA	5484.19	10980.8	10171.4
A0A8D1QR27	CCT5	A0A8D1QR27_PIG	T-complex protein 1 subunit epsilon	0.000568828	7536.05	13386.9	4118.72	10660.6	8859.96	5113.37	NA	4450.37	6399.96	9508.8	6219.59	3921.35	6442.54	15156.4	6473.37	5394.45	12821	NA	10565.3	9744.04	7101.67	29495.1	2812.43	NA	5862.54	7150.22	2541.42	5175.51	6671.12	3011.02	NA	5869.79	5131.45	6462.95	8598.73	3633.1	3925.35	4380.45	6290.49	9434.78	9060	NA	2966.35	5406.68	5984.87
I3L9J4	CCT6A	I3L9J4_PIG	T-complex protein 1 subunit zeta	0.000568828	7488.67	11925.6	6876.63	7659.33	21296.4	5692.04	2429.5	9548.83	28420.3	22408.5	14495.3	16141.7	7050.05	14044.3	19496.6	3757.76	28103.1	NA	9833.01	30996.2	9727.39	12067.1	NA	NA	4973.45	5180.79	2811.24	3403.6	16806.7	4079.24	1801.4	14637.2	16468.5	14036.3	13878.9	15382.8	5395.92	3829.72	19299.2	8258.9	20845.8	NA	2962.21	17478.6	8864.48
A0A4X1W928	CCT7	A0A4X1W928_PIG	T-complex protein 1 subunit eta	0.000568828	8461.15	11055	6808.79	114302	16659.4	8793.46	4113.69	10015.1	110669	74133	56400.3	7103.09	5799.64	90674.5	9021.47	NA	6691.59	NA	20202.8	5303.12	16821.8	37609.9	NA	NA	6838.27	5958.63	3419.43	52008.4	13744.4	4842.07	2936.23	9299.85	65217.7	45540.7	69474.6	6610.5	3158.1	38298.5	8240.37	NA	4726.44	NA	5883.65	5585.51	15085.5
I3LCA2	CCT8	I3LCA2_PIG	T-complex protein 1 subunit theta	0.000568828	20784.4	22524.1	14372.7	22668.3	18161.9	9991.54	10190.3	10903	17649.9	22572.7	10655.7	8386.66	15402.8	33068.8	21801.3	8515.32	20161.3	3761.69	26592.8	11303.1	14117.9	11285.8	4875.22	NA	15619.9	12266.7	10177.3	12134.6	14458.2	6887.68	10296.4	13599.5	14355.6	16023.7	19043.7	11963.1	10238	11115.6	20545.6	15829.1	14191.1	15040.2	8006.69	10879.1	15413.4
K7GKY0	CD109	K7GKY0_PIG	CD109 antigen isoform 1 preproprotein	0.000568828	40874.5	68002	63171.2	102872	43497	62866.1	54676.6	24758.7	80044.7	60625.7	13707.3	43827.3	43690.7	55187.5	12506.4	10611	43201.8	2515.03	89755.5	46099.2	32199.1	6649.13	7012.11	2660.42	37107.5	37222.6	32835.8	45225.1	35833.2	36437.4	40776	21507.9	47101.5	38724.7	16067.4	40107.7	32438.7	20754.6	16268.8	19507.9	31324	10029.7	26763.4	26244.5	28868.1
F1RMW7	CD177	F1RMW7_PIG	CD177 molecule	0.000568828	104070	NA	270682	186841	NA	101696	70121.2	72320.4	143274	56158.6	27257.5	10243.7	NA	122263	4388.84	73062.7	4454.04	12097.9	361293	4330.73	10041.9	NA	NA	NA	85118.8	NA	153863	74777.2	NA	55719.5	49222.7	117452	130142	32777	39171.5	10043	NA	34565.5	4321.76	126086	3064.39	43370.2	103580	3366.91	10767
A0A287AY78	CD276	A0A287AY78_PIG	CD276 molecule	0.0201646	NA	NA	NA	NA	NA	9025.76	NA	9012.6	NA	NA	NA	NA	NA	NA	NA	NA	NA	NA	NA	NA	NA	NA	NA	NA	NA	NA	NA	NA	NA	5365.6	NA	10377.5	NA	NA	NA	NA	NA	NA	NA	NA	NA	NA	NA	NA	NA
Q3HUX1	CD36	Q3HUX1_PIG	Platelet glycoprotein 4	0.000568828	NA	NA	5589.63	NA	NA	NA	NA	5416.02	NA	NA	NA	NA	NA	22326.6	NA	NA	NA	2478	3358.76	NA	NA	1463.28	NA	NA	NA	NA	3950.31	NA	NA	NA	NA	8316.34	NA	NA	NA	NA	NA	8455.54	NA	NA	NA	10610.6	1013.87	NA	NA
Q9GKE8	CD47	CD47_PIG	Leukocyte surface antigen CD47	0.000568828	5645.61	NA	5764.78	12200	NA	5078.67	7157.84	2475.04	NA	25800.7	NA	17265.1	4504.22	10758	NA	NA	NA	NA	16704.3	NA	NA	NA	NA	NA	4157.87	NA	4908.84	7446.88	NA	4540.92	7015.48	2585.92	NA	15011	NA	15574.5	3000.58	3506.15	NA	NA	NA	NA	5105.2	NA	NA
O62680	CD59	CD59_PIG	CD59 glycoprotein	0.000568828	37617.9	18905.7	11036.6	NA	29182.4	11597.3	3870.44	NA	4614.35	9878.28	11102.8	3189.25	15981.6	7069.82	10677.1	14731.5	4623.32	2223.25	17806.9	10268.7	12889.5	10033.8	6016	NA	26800.5	10125.1	7691.77	NA	23287.5	9951.12	3766.21	NA	3489.2	6654.48	18845.7	4522.21	10643.3	2274.04	10419.1	26257.5	3537.15	9768.32	5652.27	11300.9	16639.1
F1RN76	CD5L	F1RN76_PIG	CD5 molecule like	0.0313326	NA	23413.5	30642.8	NA	NA	NA	NA	4430.89	16740.6	NA	NA	NA	NA	NA	NA	NA	NA	NA	NA	NA	NA	NA	NA	NA	NA	9993.04	9635.78	NA	NA	NA	NA	5011.69	10486.7	NA	NA	NA	NA	NA	NA	NA	NA	NA	NA	NA	NA
F1ST28	CD68	F1ST28_PIG	CD68 molecule	0.000568828	5567.88	45160.4	NA	NA	NA	NA	NA	NA	NA	6006.38	27838.1	NA	NA	NA	17246.4	NA	18283.2	NA	NA	NA	3832.77	NA	NA	NA	3673.78	23264.8	NA	NA	NA	NA	NA	NA	NA	4299.54	27086.4	NA	NA	NA	16286.3	NA	17653.2	NA	NA	NA	3532.98
Q8WMQ3	CD9	CD9_PIG	CD9 antigen	0.000568828	5689.11	34069.8	NA	56767.2	9837.93	NA	47633	25072.9	63757.1	55361.5	21906.5	60382.1	59906.9	17739.8	4351.59	NA	20777.1	16097.2	16623.7	44489.6	NA	12576.1	NA	NA	4340.06	18286	NA	25336.1	7439.76	NA	33469.6	35684.1	33998.8	37504.3	21221.3	59366.3	37060.2	5543.54	4233.41	NA	17633	31703.6	4508.18	24062	NA
I3LAH9	CDA	I3LAH9_PIG	Cytidine deaminase	0.000568828	NA	NA	NA	NA	21086.1	NA	NA	NA	NA	NA	NA	NA	7437.16	NA	NA	NA	5728.27	NA	NA	8392.29	NA	NA	NA	NA	NA	NA	NA	NA	16756.3	NA	NA	NA	NA	NA	NA	NA	5690.77	NA	NA	NA	4953.11	NA	NA	9251.17	NA
A0A4X1TAL1	CDC27	A0A4X1TAL1_PIG	Cell division cycle protein 27 homolog	0.0452314	NA	NA	NA	NA	NA	NA	NA	NA	26079.8	NA	NA	16023.3	NA	NA	NA	NA	NA	7078.48	NA	NA	NA	4095.62	NA	NA	NA	NA	NA	NA	NA	NA	NA	NA	14951.8	NA	NA	13907.4	NA	NA	NA	NA	NA	14002.4	NA	NA	NA
Q684M6	CDC37	Q684M6_PIG	Hsp90 co-chaperone Cdc37	0.00434153	4458.15	11682.8	1077.24	1552.19	NA	NA	6194.01	3748.27	14794.9	12536.3	NA	NA	7525.93	8648.15	6626.63	4582.85	9439.83	NA	NA	NA	10153.3	NA	NA	NA	3810.09	6109.32	546.393	627.485	NA	NA	4364.96	6084.94	10003.4	7776.72	NA	NA	4423.24	3342.66	6497.55	8365.59	6824.93	NA	NA	NA	9422.32
Q007T2	CDC42	CDC42_PIG	Cell division control protein 42 homolog	0.000568828	24561.1	16810.3	11533.8	15767.8	10332.1	21959.1	14165	10624.4	25277.1	28592.2	11699.8	20534.4	21465.1	10814.2	5849.27	7736.89	15634.6	2173.42	12475.1	18580.1	28275	12708	4583.47	NA	15986.2	8455.25	5936.57	8574.76	15250.1	20091.5	14360.7	12017.1	15770.7	17057.4	18337.2	18916.8	15937	4277.1	5613.96	15678.1	11455.9	5137.33	4130.95	13895.3	19801.6
A0A8W4FLS6	CDC5L	A0A8W4FLS6_PIG	Cell division cycle 5 like	0.00106496	NA	NA	NA	NA	NA	3355.74	NA	NA	NA	NA	NA	2941.11	NA	NA	NA	NA	11889.3	NA	NA	NA	NA	NA	NA	NA	NA	NA	NA	NA	NA	1944.96	NA	NA	NA	NA	NA	2797.67	NA	NA	NA	NA	8869.58	NA	NA	NA	NA
A0A287BPL8	CDH1	A0A287BPL8_PIG	Cadherin-1	0.000568828	14067	19079.7	31410.9	38047	10544.3	NA	27036.7	NA	14263.3	NA	5935.75	10050.7	41698.3	37008.3	10657.9	4057.61	5785.73	4428.17	45803.8	11406.6	6258.98	7364.51	4111.71	NA	11676.8	9857.24	15226.3	16151.9	8179.32	NA	24481.4	NA	12574.1	NA	8397.33	9993.64	22512.5	9939.35	10236.5	7203.48	3989.2	15444.1	15287.5	8220.29	4268.8
A0A8D0USM9	CDH13	A0A8D0USM9_PIG	Cadherin 13	0.000568828	1839.63	NA	8351.67	3611.24	7689.79	NA	NA	3075.18	4291.74	13000	3947.92	4731.71	12622.1	NA	3437.66	NA	4580.97	NA	15139.8	11630.6	5260.95	6326.22	2194.64	NA	1426.66	NA	3323.63	1817.45	6677.97	NA	NA	3217.48	3001.23	8030	3413.56	4424.34	6815.71	NA	3246.13	NA	4721.15	NA	4755.43	8986.32	5827.52
A0A5G2R7D9	CDH23	A0A5G2R7D9_PIG	Cadherin related 23	0.0785176	2687.34	34672.7	5578.01	28438.5	NA	NA	18442.5	NA	30419.8	22969	NA	NA	NA	2547.95	NA	NA	9881.19	NA	9246.91	NA	29063.2	NA	NA	NA	3575.8	14510.9	2562.06	11975.4	NA	NA	11371.1	NA	16282.4	14213.6	NA	NA	NA	992.183	NA	NA	10223.1	NA	3170.02	NA	20287.7
D0G6R6	CDIPT	D0G6R6_PIG	CDP-diacylglycerol--inositol 3-phosphatidyltransferase	0.0088968	NA	NA	NA	NA	5139.67	NA	NA	NA	NA	NA	NA	NA	NA	5569.63	NA	NA	NA	NA	NA	4326.52	NA	NA	NA	NA	NA	NA	NA	NA	4069.68	NA	NA	NA	NA	NA	NA	NA	NA	1692.54	NA	NA	NA	NA	NA	4426.92	NA
A0A8W4FDA3	CDK5RAP2	A0A8W4FDA3_PIG	CDK5 regulatory subunit-associated protein 2	0.0484597	3336.85	NA	NA	5015.35	NA	5062.91	NA	NA	NA	NA	NA	4118.05	NA	12582.6	NA	NA	3310.3	NA	7653.83	15276.2	4117.64	NA	NA	NA	2279.53	NA	NA	2719.54	NA	3546.48	NA	NA	NA	NA	NA	4622.66	NA	3857.17	NA	NA	2320.1	NA	2018.05	15224.3	5116.66
F1RWH6	CDK5RAP3	F1RWH6_PIG	CDK5 regulatory subunit associated protein 3	0.000568828	NA	11684.6	NA	5492.78	5204.74	4001.83	NA	8080.75	4067.32	10151.8	NA	5676.23	5199.04	8400.14	NA	NA	8455.54	NA	NA	NA	NA	4855.39	NA	NA	NA	6603.09	NA	2751.17	5574.64	3560.17	NA	7723.42	2844.29	6904.5	NA	6063.99	3624.07	3253.53	NA	NA	6730.23	NA	NA	NA	NA
K7GT60	CDK6	K7GT60_PIG	Cyclin-dependent kinase 6	0.000568828	NA	11621.5	15849.3	NA	NA	NA	NA	2979.8	NA	NA	NA	NA	9062.13	NA	NA	NA	6420.2	3516.95	10942.3	14267.3	NA	NA	NA	NA	NA	6159.65	7443.68	NA	NA	NA	NA	4888.43	NA	NA	NA	NA	4679.88	NA	NA	NA	4755.54	7876.75	3877.09	8089.72	NA
I3LGV0	CDON	I3LGV0_PIG	Cell adhesion associated, onco regulated	0.0489824	NA	NA	NA	NA	NA	NA	NA	NA	38050.3	9598.75	NA	NA	NA	NA	NA	27944	NA	18524.1	NA	NA	NA	8578.03	NA	NA	NA	NA	NA	NA	NA	NA	NA	NA	22315.8	6070.28	NA	NA	NA	NA	NA	49214.8	NA	35288	NA	NA	NA
O19084	CDSN	CDSN_PIG	Corneodesmosin (Fragment)	0.00294985	NA	NA	NA	NA	NA	189449	NA	NA	152604	70887.1	NA	NA	NA	NA	NA	NA	NA	NA	NA	NA	NA	54933.9	NA	NA	NA	NA	NA	NA	NA	131161	NA	NA	111360	48532.8	NA	NA	NA	NA	NA	NA	NA	NA	NA	NA	NA
A0A5G2R844	CENPV	A0A5G2R844_PIG	Centromere protein V	0.00106496	NA	NA	NA	11326.5	NA	NA	4050.49	NA	5569.53	7152.25	NA	2536.04	4340.32	NA	NA	NA	5736.25	NA	5489.25	NA	3366.3	NA	NA	NA	NA	NA	NA	5410	NA	NA	2755.85	NA	2997.61	4730.51	NA	2494.48	2667.66	NA	NA	NA	4912.23	NA	2107.92	NA	2494.64
A0A4X1TAC1	CEPT1	A0A4X1TAC1_PIG	Choline/ethanolaminephosphotransferase 1	0.0187813	NA	NA	NA	NA	5988.87	NA	NA	NA	NA	NA	NA	3818.98	4673	NA	NA	NA	2354.21	NA	NA	4485.9	2659.46	NA	NA	NA	NA	NA	NA	NA	8443.55	NA	NA	NA	NA	NA	NA	3583.89	3327.59	NA	NA	NA	2080.92	NA	NA	5590.16	2361.24
I3LGX5	CERT1	I3LGX5_PIG	Ceramide transfer protein	0.0417847	NA	70430	64726.7	34250.5	3773.82	34895.2	29365.8	19936.9	40997.6	NA	8189.78	25669.4	43692.6	67294.2	NA	10530.6	8403.36	NA	71309.2	20053.7	12898.7	NA	3911.48	NA	NA	33699.3	29551.9	15617.2	3229.4	20554.9	20487.9	20639.1	21958.7	NA	7514.06	26111	31733	25779.7	NA	21713.7	8584.41	NA	24447.7	13272.7	9097.78
A0A287AAZ9	CFB	A0A287AAZ9_PIG	Complement factor B	0.000568828	53575.4	54480.9	61842	86681.7	12183.7	78476.5	76805.1	47825.8	78787.8	78086.5	5706.49	63847.6	83578.8	46385.9	28335.5	11958.3	19018.8	13390.5	109183	19433.9	28995.6	2479.33	1351.71	459.502	34789.7	28602.8	34063.9	43667.3	18238.3	70587.8	71241.6	41840.3	49093.3	56241.2	5821.45	64763.1	51835.2	18228.7	27802.4	26366.9	14232.5	27354.1	41681.2	14195.6	25648.8
P51779	CFD	CFAD_PIG	Complement factor D	0.00294985	2119.81	NA	3425.3	5509.32	NA	2360.63	NA	4321.57	3571.78	3352.65	NA	NA	NA	NA	NA	NA	NA	NA	8830.5	NA	NA	NA	NA	NA	1596.42	NA	2351.42	2747.86	NA	2078.71	NA	3636.5	2440.17	2459.79	NA	NA	NA	NA	NA	NA	NA	NA	2717.41	NA	NA
A0A287BD18	CFH	A0A287BD18_PIG	Complement factor H	0.000568828	23380	27866.9	30255.1	41712.3	5222.14	26953.5	32728.2	11809	19682.3	30142	7869.77	18226.2	16271	50955.7	14501.7	3399.58	9621.51	4043.44	77057.6	8813.45	13301.6	NA	NA	NA	18090.2	14709.6	15650.3	19798.7	4213.58	15583.5	22365.4	19661	17052.5	21282.8	8656.78	16136.8	8942.1	13135.1	13327.2	6375.06	6764.84	7943.29	24032.2	4861.72	13753.7
A0A287AQ20	CFI	A0A287AQ20_PIG	Complement factor I	0.000568828	4424.98	4584.21	7223.1	19896.1	2525.88	3706.55	14568.9	2554.43	9946.87	9214.05	NA	9888.9	20031.5	NA	4734.11	NA	NA	NA	16277.8	2119.36	1362.48	NA	NA	NA	4887.53	2481.51	3624.79	9329.39	2138.6	2177.23	9904.99	3605.94	5348.31	6016.8	NA	9763.81	12491	NA	4031.14	NA	NA	NA	7008.08	1224.6	957.413
P10668	CFL1	COF1_PIG	Cofilin-1	0.000568828	46829.7	79628.9	56181.2	67768.2	25957	39168.3	43859.3	22140.3	71865.3	83316.9	32549.2	28394.6	44416.5	131554	33760.7	17113.9	45767.2	8209.8	139182	41560.6	38059.6	68291.2	8088.93	NA	39784.7	36484.6	29474.4	28362.9	19565.7	20402	34052.9	35194.6	51339	53085.8	44566.9	26962	26726.1	41659.7	31087.2	29794.2	31464.5	22794.6	46113.4	23556.6	38790.9
A0A5G2QHH9	CFP	A0A5G2QHH9_PIG	Complement factor properdin	0.0257712	NA	NA	NA	25645.1	NA	18960.4	NA	7300.06	15943.8	11125.3	NA	NA	NA	20466.8	NA	NA	NA	NA	36426.5	NA	NA	NA	NA	NA	NA	NA	NA	11634.5	NA	11089.1	NA	8256.94	9987.65	6637.07	NA	NA	NA	6737.59	NA	NA	NA	NA	10433.2	NA	NA
A0A287A461	CHAD	A0A287A461_PIG	Chondroadherin	0.000568828	1712300	2174060	3778800	3534630	361393	2709180	2953770	695805	2090980	2004500	404468	1993490	2594710	4098320	800414	588412	570392	279655	4820840	431399	1039420	299398	239966	63588.4	1557980	1186340	1944980	1564200	382384	1874970	2274680	1262280	1694240	1220170	633925	1825990	1354110	1541270	804544	1074600	417942	1052210	1864740	464553	925828
A0A287B8C4	CHADL	A0A287B8C4_PIG	Chondroadherin like	0.000568828	115970	149228	300207	322863	12446.6	287587	236000	120762	211070	101170	12435.9	129210	231873	372150	36069.6	17914.4	24299.2	10241.2	586495	27097.3	38560.5	6511.86	9256.36	4817.28	96556.2	86136.6	168599	153663	17335.6	180148	185859	102331	153434	69049.3	22787.9	115082	154306	106524	33751.9	39974.3	21272.5	45026.9	163659	27939	34131.7
F1SNF6	CHCHD3	F1SNF6_PIG	Coiled-coil-helix-coiled-coil-helix domain containing 3	0.000568828	NA	NA	NA	10093.2	NA	NA	NA	4541.89	5178.98	NA	NA	NA	NA	5840.57	1284.77	2491.41	4101.46	NA	NA	NA	6221.15	1287.03	NA	NA	NA	NA	NA	4861.31	NA	NA	NA	7061.89	2946.21	NA	NA	NA	NA	2426.79	1290.08	4388.22	3125.24	NA	NA	NA	5567.99
A0A287BKG2	CHI3L1	A0A287BKG2_PIG	Chitinase-3-like protein 1	0.000568828	21962.5	71175.8	78120.4	128766	9989.25	31157.7	28777.8	52891.4	59750.7	37356.1	4528.91	28286.6	60341.2	144698	12041.4	6792.97	6043.36	3813.84	157608	6966.02	13888.4	8477.36	1658.35	1845.25	17343.6	40276.8	58752.8	63646.3	11252	26126.2	27637.2	44184.3	41190.5	22285.7	6333.86	28527	37651.8	49072.4	14890.7	16648.5	4174.99	10531.3	49610.8	8019.87	15790.8
F1RZ01	CHID1	F1RZ01_PIG	Chitinase domain-containing protein 1	0.000568828	16113.6	41051.2	39264.8	34334.1	4572.58	12037.8	16736.7	14694.8	56366.6	46142.9	5240.13	11990.7	10795.3	17960.1	6707.32	2823.37	9262.58	NA	39718.5	8017.17	10003.5	NA	960.313	NA	10487.9	21618.3	20038.1	17189	6749.1	11014	12620.8	19381.7	29211	31584.3	8212.9	11547.1	6968.68	6754.33	8725.17	6452.07	6786.96	NA	12304.3	5995.71	8861.26
A0A4X1T3F8	CHMP4B	A0A4X1T3F8_PIG	Charged multivesicular body protein 4B	0.000568828	5942.25	6824.14	NA	NA	7844.28	NA	NA	NA	16717.4	12107.6	7458.76	NA	8060.77	13688.3	7520.26	3121.53	NA	NA	11822.4	4127.96	6215.39	NA	NA	NA	8200.99	3564.85	NA	NA	6518.6	NA	NA	NA	8669.13	8220.95	6807.5	NA	4561.73	5316.18	7171.05	5883.2	NA	NA	4969.06	2290.75	5329.85
I3LGX9	CHPF	I3LGX9_PIG	Hexosyltransferase	0.00106496	4402.45	NA	NA	NA	NA	2058.86	2695.2	NA	3142.89	1949.88	NA	NA	NA	2896.83	NA	NA	NA	NA	3221.54	NA	1573.46	NA	NA	NA	2952.05	NA	NA	NA	NA	1473.3	2430.81	NA	1861.3	1435.54	NA	NA	NA	1050.47	NA	NA	NA	NA	1021.6	NA	1446.96
F1SSM9	CHPF2	F1SSM9_PIG	Hexosyltransferase	0.00434153	NA	14784.4	NA	NA	NA	NA	NA	3297.99	8948.07	NA	NA	NA	NA	NA	12408.9	NA	NA	NA	NA	NA	5679.86	NA	NA	NA	NA	6443.37	NA	NA	NA	NA	NA	5410.43	8074.1	NA	NA	NA	NA	NA	11084.2	NA	NA	NA	NA	NA	6079.14
A0A287B7T8	CHPT1	A0A287B7T8_PIG	Cholinephosphotransferase 1	0.00686813	NA	4438.2	NA	NA	5842.47	NA	2304.53	NA	NA	4797.71	NA	NA	NA	4024.38	4313.17	NA	4628.66	NA	4379.34	5637.82	2052.63	NA	1561.55	NA	NA	2011.98	NA	NA	4280.67	NA	1549.22	NA	NA	3012.01	NA	NA	NA	1038.87	3830.6	NA	3184.01	NA	1416.66	5106.88	2113.81
A0A8W4FJL1	CHST14	A0A8W4FJL1_PIG	Carbohydrate sulfotransferase	0.000568828	NA	NA	5314.14	11098	NA	NA	NA	NA	NA	3835.55	NA	4649.92	8142.55	NA	NA	NA	NA	NA	NA	NA	NA	NA	NA	NA	NA	NA	2765.33	4755.35	NA	NA	NA	NA	NA	2364.78	NA	4413.95	4894.86	NA	NA	NA	NA	NA	NA	NA	NA
A0A287BRX8	CILP	A0A287BRX8_PIG	Cartilage intermediate layer protein	0.000568828	19454.8	79536.9	42544.4	37437.5	63472.7	114884	43937.2	18613.7	16824	8652.8	15306.5	104685	256589	240588	21337.1	15769	44421	7282.5	36214	101117	12290.8	31603.6	32017	15049.7	12504.9	36446.5	21544.9	15341	45302.1	69801.2	30592.1	29119.9	12694.4	5719.8	23823.5	90236.8	156798	67550.5	19736.7	28879.3	30025.1	30228.4	10069.1	98105.9	13235.9
F1S6Q3	CILP2	F1S6Q3_PIG	Cartilage intermediate layer protein 2	0.000568828	603832	1659840	579057	964658	325220	673309	521321	182670	580997	638088	118603	1022880	1736530	2692770	213495	145121	150727	61244.6	1243300	434413	390680	168173	102881	27320.4	463934	772910	362871	511594	246365	414146	375894	293906	329018	435132	120742	1039450	1116640	789719	206346	274957	121134	277174	363517	241044	333576
A0A287AK75	CIRBP	A0A287AK75_PIG	Cold-inducible RNA-binding protein	0.00294985	5907.31	8317.87	NA	6225.21	3265.64	7879.6	NA	NA	5319.57	3467.94	3566.15	5361.22	4512.27	NA	5536.74	3078.05	3998.36	NA	8505.25	1773.74	3901.38	3833.65	NA	NA	4104.92	4655.27	NA	3066.2	4467.02	6126.21	NA	NA	3117.45	2594.11	6030.22	4866.75	3526.17	NA	7095.6	6771.85	3505.61	NA	2693.64	1832.52	3468.72
F1S108	CISD2	F1S108_PIG	CDGSH iron-sulfur domain-containing protein 2	0.00686813	9012.61	NA	NA	NA	NA	NA	NA	NA	NA	8910.94	NA	9079.21	10407.2	NA	NA	NA	NA	NA	NA	7740.41	7509.62	NA	NA	NA	6807.23	NA	NA	NA	NA	NA	NA	NA	NA	6464.6	NA	9167.64	7613.12	NA	NA	NA	NA	NA	NA	8935.37	8208.34
F1SPP8	CKAP4	F1SPP8_PIG	Cytoskeleton associated protein 4	0.000568828	114317	185614	125355	161924	152608	123047	71906.3	85499.8	166869	118721	73359.7	77439.1	178126	218665	126631	63600.3	159570	67834.6	141462	235715	109256	49411.8	35014.5	13733.7	101298	97590.7	64571.6	82021.4	123283	71141.2	71802.4	73529	96713.4	83827.3	130183	77253.2	102499	83091.3	118356	118141	120782	132174	58287.6	130792	102117
A0A287AK10	CKAP5	A0A287AK10_PIG	Cytoskeleton associated protein 5	0.000568828	3943.46	NA	NA	NA	NA	3000.47	NA	NA	1793.99	3117.43	NA	3792.92	NA	6609.13	NA	2906.62	NA	NA	NA	4077.62	3700.98	NA	NA	NA	2566.69	NA	NA	NA	NA	2745.28	NA	NA	1113.72	2301.16	NA	3793.98	NA	2485.53	NA	6642.32	NA	NA	NA	3049.48	3278.38
Q29594	CKB	KCRB_PIG	Creatine kinase B-type	0.000568828	65391.4	159239	55182.4	72932.8	20959	44394.2	32820.5	42742.3	59683.8	88944.2	33677.1	31106.4	39284.9	164988	101442	15105.5	85837.3	4980.35	84780.3	45693.6	87569.8	38992	6411.25	14509.6	51021	69508.9	38912.6	30924.4	25380	37000.8	32635.6	70197.8	53854.4	51849.1	49851.4	29325.6	22746.8	61182.2	93992	27597.3	59702.9	21828.9	26423.2	35329.9	94284.8
Q5XLD3	CKM	KCRM_PIG	Creatine kinase M-type	0.000568828	52028.3	79911.9	44478.7	108394	23451.5	29674.4	35709.3	99581.1	119361	48030.7	12525.8	61476.1	29750.4	113439	51017.2	12615.4	27451.6	15460	238396	30817.8	60345.1	160851	7368.17	5264.9	37353.2	44184.2	32910.7	50064.1	32240	23090.8	31997.6	79267.6	76752.8	35739.5	21157.9	61107.1	24175.1	37360.8	65931.8	30667.3	24529.2	58699.1	74596.6	39396.4	57166.3
Q2HYU1	CKMT2	Q2HYU1_PIG	Creatine kinase S-type, mitochondrial	0.000568828	30673.7	14034.7	14624.1	146135	11669.3	18673.3	176436	58655.6	25944.2	19344	12276.4	59153	17284.3	12801.6	16197.5	10402.8	8009.18	17575.3	30296.5	19992	25770.2	132386	11262.3	13640.1	19964.7	7059.18	7527.17	64938.5	14130.8	17085.1	178875	45253	17124	12356	20732.9	57960.7	12833	4814.36	20431.2	25883.4	7020.04	64926.6	11718.9	24366.4	23832.6
A0A8W4FP19	CLASP1	A0A8W4FP19_PIG	Cytoplasmic linker associated protein 1	0.00810081	3447.69	NA	NA	NA	816.492	NA	NA	2794.48	NA	3458.66	NA	NA	NA	5029.68	7341.96	NA	3394.21	NA	3569.87	2402.03	NA	8360.53	NA	NA	2349.17	NA	NA	NA	1155.54	NA	NA	2392.94	NA	2523.33	NA	NA	NA	1972.7	9068.96	NA	2531.87	NA	1373.91	1634.96	NA
A0A287AAI1	CLEC11A	A0A287AAI1_PIG	C-type lectin domain containing 11A	0.000568828	115471	159828	100904	98013	4945.83	141839	54211.7	46585.5	271395	204159	2901.24	129866	161891	113971	43980.4	25675.3	8718.28	18173.5	235287	15036.7	59924.6	5197.97	NA	NA	82865.8	85829	50534.3	41997.4	3726.04	83776	42625.5	61443.7	140646	140532	3974.25	126340	95407.5	35193.7	39665.2	53828.4	6212.18	35476.5	77494	8852.56	44381.9
A0A8D1Z4J0	CLEC3A	A0A8D1Z4J0_PIG	C-type lectin domain family 3 member A	0.000568828	459418	631499	740327	386119	168678	417502	473628	397438	376969	266683	212862	607578	962311	557085	194099	198839	245301	109004	353365	27142.5	216073	168827	132138	8384.88	436214	346326	371592	181076	154749	249489	325884	421785	209875	162865	199724	642048	612265	230526	178219	421842	239417	226280	131803	25389.6	150095
F1SRC8	CLEC3B	F1SRC8_PIG	C-type lectin domain family 3 member B	0.000568828	267032	336924	266262	323995	35900.6	235098	183049	244522	320797	213526	24790.8	208634	307654	299832	67164.6	29422.9	25642	6223.91	503095	65871.6	136661	6432.44	3424.79	3677.48	179738	173458	154620	172268	50136.2	178172	179582	208155	184046	156924	38902.2	224149	230237	123442	80475	75423.2	19250.6	23897.2	185064	45435.3	125746
A0A4X1VDN4	CLIC1	A0A4X1VDN4_PIG	Chloride intracellular channel protein	0.000568828	31863.6	56633.6	42904.4	49451.5	23091.1	14154.4	24041.7	21472.9	44137.4	52186	13739.5	16036.3	34139.1	96915.5	20578.7	5370.28	26277.1	3711.56	81366	20952.1	18876.5	17702.8	3842.78	NA	24073.8	31031.6	29979.5	25146.7	19343	12453.6	23934.8	22933.4	35998.4	35077.5	21371.1	14751.8	22496.1	32155.9	20756.8	12607.6	20592	7624.23	23829.3	21532.4	15860.3
A0A287ADH9	CLIC4	A0A287ADH9_PIG	Chloride intracellular channel protein	0.000568828	6161.17	27138	15551.8	19848.5	18267.9	5998.06	13416.7	5765.21	22204.4	23549.9	8336.24	14263.6	8965.78	17656.7	12452.4	1900.03	17683.9	5502.69	NA	22688.2	11952.5	7625.22	2776.55	NA	7436.92	13284.9	8083.86	7954.81	16020.8	4188.97	9595.24	5982.58	14743.3	15774.2	11459	13644.5	5293.89	5874.18	12081.7	3342.51	12369.8	14368.2	NA	15016.4	8114.4
I3LIF2	CLSTN1	I3LIF2_PIG	Calsyntenin 1	0.00294985	NA	NA	NA	6610.95	NA	NA	NA	NA	NA	NA	NA	NA	NA	NA	NA	NA	NA	NA	11397.6	NA	NA	NA	NA	NA	NA	NA	NA	2960.41	NA	NA	NA	NA	NA	NA	NA	NA	NA	NA	NA	NA	NA	NA	4105.06	NA	NA
A0A287A682	CLTA	A0A287A682_PIG	Clathrin light chain	0.000568828	6569.29	16779.3	20411.6	17987.3	15020.3	11137	10540	7556.4	10591.6	24057.3	19991.6	11481.3	14455.3	15861.3	15115.6	NA	17660.3	7132.39	14658.7	31419.3	18640.4	7171.02	NA	NA	8913.47	8017.45	9209.43	6993.85	12440.9	6624.62	7277.79	7655.51	6344.19	15093	18160.1	10963.9	8230.91	5438.91	14316.8	NA	17625.7	17037.3	4198.48	22086.7	12697.6
I3LGD4	CLTC	I3LGD4_PIG	Clathrin heavy chain	0.000568828	41151.5	51386.4	22673.8	55779.3	34100.3	28912.7	17851.5	39113.4	45458.2	55983.9	13879.5	12304.8	19642.6	83604.3	24248.7	6936.49	40946.3	3551.72	52005.2	53489.8	41623.7	30908.4	7037.56	3341.96	26345.1	25793.6	14087.5	24679.2	24575.4	26560.2	18215.4	33951.6	28199.4	36261.8	27106.2	13060.7	15531.8	32216.5	31543.8	15851.5	30455.3	13506.3	19002.1	39506.4	38224.8
Q29549	CLU	CLUS_PIG	Clusterin	0.000568828	35026.1	133666	104062	162812	8826.43	104996	106907	40506.3	88983.7	86684.4	6448.82	66029.8	113538	278996	17864.6	4350.06	15482.9	3229.67	281895	16956.2	21169.3	17364.8	4651.79	NA	38563.8	62238.7	51579.7	69107.6	12345.9	60096.9	74756	31524.5	52701.8	54724.2	9134.51	73734.5	70831.7	75836.1	17459.7	10265.7	10884.5	13565.9	85184.6	13246.3	22582
A0A287A6V9	CMBL	A0A287A6V9_PIG	Carboxymethylenebutenolidase homolog	0.0197938	NA	5059.12	NA	NA	NA	NA	NA	NA	NA	NA	NA	NA	NA	NA	NA	NA	NA	NA	2599.57	NA	NA	NA	NA	NA	NA	2370.49	NA	NA	NA	NA	NA	NA	NA	NA	NA	NA	NA	NA	NA	NA	NA	NA	716.269	NA	NA
Q29561	CMPK1	KCY_PIG	UMP-CMP kinase	0.000568828	27094	34400.4	23533.9	27392.3	17808	38603.4	35454.2	31147.8	28182.2	22893.2	17269.7	19701.8	32847.8	70466.9	13842.1	10550.6	22018.1	5949.43	77255.6	18632.9	17791.1	12622.2	6187.22	658.452	21322.6	19014.1	13245.4	12985.9	18323.7	35136.8	35333	28796.5	20741	15710.5	25696.6	22547.5	22047.1	27546.1	12994.4	19698.4	15430	24781.6	23626.4	19964.8	20051.8
F1SNL7	CNDP2	F1SNL7_PIG	Cytosolic non-specific dipeptidase	0.000568828	5157.16	6756.05	2538.09	4367.76	3446.76	3403.24	NA	NA	6612.16	6922.48	2737.53	NA	NA	5359.15	3286.3	NA	3575.63	NA	10312.1	5267.68	3778.85	NA	NA	NA	4547.29	3398.16	1692.38	2248.8	2843.46	2045.83	NA	NA	4125.42	4421.74	4150.13	NA	NA	2015.44	4274.96	NA	2785.88	NA	3153.23	5704.54	3347.36
F1RJ72	CNMD	F1RJ72_PIG	Leukocyte cell-derived chemotaxin 1	0.000568828	73562.5	51165.2	173037	141335	4441.46	81294.1	65834.5	44732.2	60038.4	32504.5	9493.59	52413.2	55064.1	63321.4	6533.48	9451.56	7080.8	2350.46	179792	6985.65	10320.4	NA	3342.18	1153.33	55168.8	28222.1	119004	66503.4	5670.29	66072.8	55829.2	33755.5	39295.4	24062.3	15120	50407.4	44544.4	23952.9	8467.55	24340.3	6439.56	8692.94	57565.2	9063.4	9615.28
Q08094	CNN2	CNN2_PIG	Calponin-2 (Fragment)	0.000568828	17768.4	8783.35	NA	NA	NA	NA	NA	14351.8	16305.7	1405.7	NA	5190.41	NA	15070.8	5282.85	NA	9495.49	2586.1	NA	NA	12144.2	NA	NA	NA	11565	4633.31	NA	NA	NA	NA	NA	12467.4	10071.6	897.17	NA	5146.31	NA	6447.11	5019.89	NA	7300.41	5087.6	NA	NA	10707.8
A0A8D1KUF6	CNOT1	A0A8D1KUF6_PIG	CCR4-NOT transcription complex subunit 1	0.000568828	NA	NA	NA	NA	NA	NA	NA	NA	1041.03	NA	NA	NA	NA	10401.4	NA	NA	NA	NA	NA	NA	3296.1	NA	NA	NA	NA	NA	NA	NA	NA	NA	NA	NA	649.511	NA	NA	NA	NA	3939.48	NA	NA	NA	NA	NA	NA	3651.06
A0A4X1U0W1	CNOT7	A0A4X1U0W1_PIG	CCR4-NOT transcription complex subunit 7	0.0165816	1786.07	NA	NA	NA	NA	NA	NA	NA	NA	NA	NA	NA	NA	NA	NA	NA	NA	NA	NA	NA	NA	2177.72	NA	NA	1181.42	NA	NA	NA	NA	NA	NA	NA	NA	NA	NA	NA	NA	NA	NA	NA	NA	NA	NA	NA	NA
A0A287A9L8	CNP	A0A287A9L8_PIG	2',3'-cyclic-nucleotide 3'-phosphodiesterase	0.000568828	7349.26	12806.2	NA	15596.5	NA	7105.28	NA	NA	9706.02	NA	NA	5759.49	6415.1	NA	5336.35	NA	NA	NA	15317.8	NA	1292.54	NA	NA	NA	5282.82	5746.13	NA	8085.79	NA	5270.52	NA	NA	5742.85	NA	NA	5436.67	4147.25	NA	4806.16	NA	NA	NA	4682.94	NA	1597.85
A0A4X1W9B8	CNPY2	A0A4X1W9B8_PIG	Canopy FGF signaling regulator 2	0.000568828	16761.9	20978.1	25883	19272.8	20286.4	23449.3	18427.5	5853.21	13148.1	16919.2	7450.75	NA	26088.8	31388.6	12174.8	8699.17	17616.4	2582.84	NA	24407.3	16954.9	7255.72	4090.55	NA	14528.1	10756.5	13058.5	10279.8	15024.7	14605.9	13173.7	9426.95	11008.3	10231.9	10640.5	NA	15777.5	8705.56	11387.4	16204.7	15097.3	8671.83	NA	13453.7	14366.3
A0A287BQG2	CNPY4	A0A287BQG2_PIG	Canopy FGF signaling regulator 4	0.000568828	8766.23	14908.1	20281.4	12171.3	2787.52	12259.1	NA	6343.42	NA	NA	4045.29	8886.88	6932.65	21280.9	4171.37	4149.12	6177.14	2144.53	17210.7	4934.17	2407.41	1983.88	NA	NA	6578.15	7731.26	11027.1	5999.52	2347.73	7397.78	NA	9574.02	NA	NA	6070.27	10737.5	4581.8	8586.3	3759.53	9447.4	4868.31	8868.04	7120.49	5176.33	2614.02
A0A287AXJ1	COG3	A0A287AXJ1_PIG	Conserved oligomeric Golgi complex subunit 3	0.000568828	NA	NA	NA	NA	NA	4169.47	3436.08	NA	NA	8585.21	NA	NA	4038.61	3655.44	NA	NA	2254.74	NA	NA	3647.27	6335.9	NA	NA	NA	NA	NA	NA	NA	NA	3814.85	3483.57	NA	NA	5172.8	NA	NA	2998.52	1374.72	NA	NA	1652.12	NA	NA	2727.64	6751.33
A0A286ZXJ1	COG5	A0A286ZXJ1_PIG	Conserved oligomeric Golgi complex subunit 5	0.000568828	2265.35	NA	NA	NA	2046.55	NA	2290.27	2406.46	NA	3196.54	NA	1507.05	1590.96	5594.58	2108.61	NA	4047.2	NA	NA	17191.4	2519.77	NA	NA	NA	1474.45	NA	NA	NA	3020.69	NA	2321.92	2090.5	NA	2041.8	NA	1451.29	1181.23	2103.98	2742.97	NA	2965.5	NA	NA	9539.03	2232.05
A0A480PRS5	COG8	A0A480PRS5_PIG	Conserved oligomeric Golgi complex subunit 8	0.0315197	NA	NA	NA	NA	NA	NA	NA	NA	NA	NA	NA	NA	NA	NA	NA	NA	NA	NA	NA	NA	6217.19	NA	NA	NA	NA	NA	NA	NA	NA	NA	NA	NA	NA	NA	NA	NA	NA	NA	NA	NA	NA	NA	NA	NA	7170.94
Q9N178	COL10A1	Q9N178_PIG	Collagen type X alpha 1 chain	0.000568828	2701500	3486860	918293	446536	215304	462650	607871	412965	1092100	502457	128768	692869	1949510	4006260	485767	426605	261275	62072.1	2180980	145025	1127960	41791.4	42750.2	21561.3	2108280	1979120	637781	211717	204978	411849	577088	402520	778176	346626	186185	892232	1282640	1330770	555170	980111	203141	256969	666524	154317	1203960
A0A5G2RKA4	COL11A1	A0A5G2RKA4_PIG	Collagen type XI alpha 1 chain	0.000568828	849614	755990	1015790	914506	101410	880453	509642	333043	886154	890284	161045	793965	1031980	1031070	388609	372012	248603	120235	1400810	145981	471769	104269	92910	60057.1	709617	350191	565628	423426	80717.5	514939	393271	544636	555110	531120	295103	731422	557156	298749	379279	713877	174253	523836	394812	151879	330390
K7GME7	COL11A2	K7GME7_PIG	Collagen type XI alpha 2 chain	0.000568828	1010220	2152920	2579300	1557810	163694	1370520	1390920	634356	1571620	1595570	107520	1106990	1447620	1707800	260151	194037	86183.4	56936.4	2267990	165337	601871	50278.4	43152.9	10798	1115820	918881	811074	706736	130609	801557	842219	717506	984507	951876	135630	1019790	781554	562200	234290	393198	86704.6	236504	649589	161638	421503
F1RQI0	COL12A1	F1RQI0_PIG	Collagen type XII alpha 1 chain	0.000568828	1837010	2918970	2201290	1927890	440975	1775550	1782860	534917	1352880	1380560	262857	1381180	2432240	2977970	794665	518961	535602	251436	3892740	618179	738302	289427	257723	136818	1251360	1347820	1263480	918252	327127	1289070	1484780	837654	1010140	966739	437803	1459180	1419150	930139	775448	892723	388784	1094340	1048450	680796	891932
A0A480I6I0	COL14A1	A0A480I6I0_PIG	Collagen alpha-1(XIV) chain	0.000568828	633383	423625	1160300	739294	31029.6	596031	463453	571914	702033	273781	78360.5	365363	490860	379985	56083.7	52102.4	28905.2	36378.5	1060560	45112.6	44086.6	8728.69	11281.6	10352.7	431835	207929	645671	414821	43913.6	490146	417994	504638	420007	200019	129981	343016	344475	149035	69967.6	127954	21672.9	72309.1	392988	30956.4	40756.3
F1SSE8	COL15A1	F1SSE8_PIG	Collagen type XV alpha 1 chain	0.000568828	58451.5	126168	112236	130098	48505.4	144194	78436.9	41215.1	92660.6	55857	15921.8	88867.3	257981	110507	30994.5	11960.6	34910.4	7875.03	51809.7	32319.2	13684.8	14370.5	20009.6	3212.2	53785.9	67156.5	58856	53601.7	40106.5	86780.9	57405.7	67632.7	58030.6	34308.8	26911.4	81619.9	137836	44141	30925	21843.3	31092	32767.4	18593.1	38906.3	12519.6
A0A5G2QW73	COL16A1	A0A5G2QW73_PIG	Collagen type XVI alpha 1 chain	0.000568828	67049.9	235946	316294	386481	28135.2	116301	123944	37190	188312	36242.2	16019.4	60677.9	144077	42279.5	18022.2	5464.17	6865.26	13065.3	513395	33944.6	35857.1	15885.9	NA	NA	76874.9	96457.2	101042	150326	23363.7	69002.3	74133.6	57371.6	111530	25274.4	13915.1	54450.4	89883.9	15564.3	17015.7	8665.79	5814.93	44876.1	147044	25948.8	25704.5
A0A286ZIL9	COL18A1	A0A286ZIL9_PIG	Collagen type XVIII alpha 1 chain	0.000568828	5711.12	16581.8	16478.1	11881.8	4369.38	11483	10010.9	4756.46	13907.9	9917.17	4291.86	8290.44	19025.5	16895.6	5570.77	3394.45	NA	5327.34	16407.4	3025.69	3139	1804.74	2354.96	NA	4579.88	8752.75	8474.38	5470.34	3536.28	6145.97	6933.4	7204.72	8295.1	6854.57	4914.99	7939.79	9592.27	6600.79	5305.28	5935.96	NA	10466.1	6633.14	2884.94	2897.17
A0A287A1S6	COL1A1	A0A287A1S6_PIG	Collagen alpha-1(I) chain preproprotein	0.000568828	7152900	11563600	7127380	7789240	4771630	7540830	7024070	5352110	7968410	10306800	5050500	6777610	7519220	9412060	6807870	3944980	5867760	3135870	10673800	4355040	11503800	921528	677022	174915	7900600	4935410	3556120	4065700	3807220	4479790	5032360	7528530	4991620	6148760	4769160	6642870	4822800	3098420	6133350	7994140	4918050	6175090	3057150	3392580	8056330
F1SFA7	COL1A2	F1SFA7_PIG	Collagen type I alpha 2 chain	0.000568828	9073520	10543700	6400920	3724780	4430190	8779490	8001300	4449250	11689500	13621500	4230300	7117370	9695510	6478370	6979140	2046330	4959530	1809780	7849950	3145430	16395100	317420	277228	147068	10022000	4500110	2012800	1689830	3534800	5134750	4844900	5032450	7322580	8126230	3905180	6556710	5234510	2261930	6698370	4022890	4989520	3594910	2248350	2450290	11481800
F1RZU6	COL21A1	F1RZU6_PIG	Collagen type XXI alpha 1 chain	0.000568828	NA	NA	4632.32	16868.8	NA	NA	NA	NA	NA	NA	NA	NA	NA	NA	NA	NA	NA	NA	11583.2	NA	NA	NA	NA	NA	NA	NA	2270.41	7005.26	NA	NA	NA	NA	NA	NA	NA	NA	NA	NA	NA	NA	NA	NA	3482.78	NA	NA
F1RSI7	COL22A1	F1RSI7_PIG	Collagen type XXII alpha 1 chain	0.000568828	18452.9	22109.8	13220.6	14529.8	5341.78	6474.78	7889.49	6137.55	22113.3	14145.5	5715.04	8140.39	6886.39	32267.9	10482.7	5383.62	4828.78	NA	22860.6	2978.83	23964	NA	NA	NA	14282.1	10696	6499.64	6267.12	4346.83	5763.82	7998.52	9580.27	13796.8	8932.15	6693.7	8375.87	4003.51	11841.2	11768.8	12314.7	3372.67	NA	8842.65	3230.13	26790.9
F1SN69	COL27A1	F1SN69_PIG	Collagen type XXVII alpha 1 chain	0.000568828	25816.5	24138.2	58098.6	63593.3	NA	49565.7	35266.1	15915.8	45384.9	18082.6	9978.45	26147.5	18603.7	33505.6	3775.92	7415.25	3787.81	2985.53	56801.1	4653.08	7394.38	2377.51	NA	NA	19745.6	13091.4	27454	27325.8	NA	28549.5	24292.4	20993.8	25833.6	13517.5	9389.99	26925.7	14131.7	13755.9	4863.92	18782.3	2806.08	12186.2	19588.6	2589.95	6890.6
A0A287BG85	COL28A1	A0A287BG85_PIG	Collagen type XXVIII alpha 1 chain	0.0546247	NA	NA	NA	NA	NA	NA	NA	NA	NA	NA	NA	NA	NA	NA	NA	139367	NA	NA	NA	75448.3	NA	37126.7	119952	69253.2	NA	NA	NA	NA	NA	NA	NA	NA	NA	NA	NA	NA	NA	NA	NA	282414	NA	NA	NA	58774.2	NA
A0A287A2Q7	COL2A1	A0A287A2Q7_PIG	Collagen type II alpha 1 chain	0.000568828	14904700	12088200	12117200	11487500	5535280	11910100	11188900	13567900	14530900	12101900	1078910	12157300	13589600	8796630	4765010	991046	493759	479264	8829180	3510620	12141900	1120950	1886910	1095760	16462700	5159330	3810310	5211580	4416530	6965680	6775060	15346300	9102530	7219660	995987	11199600	7336890	2895820	4573310	2008270	496745	1132840	2528820	2734770	8503210
A0A286ZQ85	COL3A1	A0A286ZQ85_PIG	Collagen type III alpha 1 chain	0.000568828	52142.5	151834	91804.8	64378.5	8278.11	86189.2	54074.6	32353.3	53338	68849.8	2164.2	48537.6	93721	188616	NA	NA	NA	NA	105953	NA	41848.1	6043.87	4541.07	NA	39217.2	62325.4	46356.5	26578.3	6841.16	50752.7	32577.7	42672.3	27544	42475.9	1989.94	44048.1	58311	64819	NA	NA	NA	NA	30474.5	NA	29237.1
A0A8W4FCC2	COL4A1	A0A8W4FCC2_PIG	Collagen type IV alpha 1 chain	0.000568828	8091.8	NA	14808.8	NA	NA	NA	NA	29500.7	60280.7	NA	39516.5	88490.3	NA	NA	NA	NA	NA	NA	NA	32864.8	NA	1258.1	NA	NA	7339.07	NA	7432.97	NA	NA	NA	NA	34044.4	36165.2	NA	38068.2	86562.5	NA	NA	NA	NA	NA	NA	NA	18914.1	NA
F1RLL9	COL4A2	F1RLL9_PIG	Collagen type IV alpha 2 chain	0.000568828	NA	7763.94	16296.4	6077.62	NA	5184.53	2374.99	5965.28	NA	NA	NA	7679	3306.88	9298.71	NA	NA	NA	NA	6495.23	NA	NA	12018.1	NA	NA	NA	4363.7	8387.92	3129.14	NA	4615.25	2283.66	5886.38	NA	NA	NA	7737.66	2338.79	3619.77	NA	NA	NA	NA	1966.28	NA	NA
F1SNP0	COL4A3	F1SNP0_PIG	Collagen type IV alpha 3 chain	0.00294985	7642.58	NA	NA	NA	NA	22935	4038.16	6801.95	NA	NA	NA	NA	5943.57	NA	NA	NA	NA	NA	16366.1	NA	NA	NA	NA	NA	7199.89	NA	NA	NA	NA	14140.1	2790.09	7159.43	NA	NA	NA	NA	3670.78	NA	NA	NA	NA	NA	6257.08	NA	NA
F1S021	COL5A1	F1S021_PIG	Collagen type V alpha 1 chain	0.000568828	274672	506608	406641	427589	44638.9	191712	11632.8	112704	309752	204914	15900.9	126114	347116	664288	50946.5	20313.7	27078.7	7993.52	410148	72801.1	227658	5236.27	4470.22	2189.56	238066	262319	218507	213656	36587.7	115414	9096.05	172415	177250	136869	15872.1	109605	209759	287762	47467.7	37840	23419.2	15814.1	185754	40090.5	192747
Q59IP2	COL5A2	Q59IP2_PIG	Collagen alpha-2(V) chain	0.000568828	404305	294097	173663	175466	74472	387669	204841	154076	349647	344160	58810.5	367963	412985	372554	131280	NA	87401.2	51494.6	273155	130618	407099	21746.7	21373.2	3621.37	343129	125523	94856.2	87676.2	61040	244360	147309	237688	202169	222362	58525.2	330167	256678	122643	122056	NA	76052.7	102818	78236	72476.4	346323
I3LS72	COL6A1	I3LS72_PIG	Collagen type VI alpha 1 chain	0.000568828	351114	1107820	765301	1664390	479930	805399	847529	244358	478317	693908	182187	613511	1430020	1550260	473901	152787	477998	158401	2001900	430673	165519	262886	238846	9503.01	265626	517859	538035	893423	363181	710913	830299	389781	394815	465997	297510	543932	843613	510292	446235	278712	339334	656720	611826	415630	182252
I3LQ84	COL6A2	I3LQ84_PIG	Collagen type VI alpha 2 chain	0.000568828	307636	1025360	940502	1518110	124728	876600	747868	216556	409830	673337	48786.7	494012	1060550	1608910	96286.8	40484.5	126999	30399.4	1312740	104396	160788	60842.4	56752.3	20376.6	228683	479314	504404	615669	107935	564283	548987	342688	329399	465965	76463.8	426508	661339	487346	89835.2	77258.3	88702.8	129471	551382	111005	177951
A0A286ZVG7	COL6A3	A0A286ZVG7_PIG	Collagen type VI alpha 3 chain	0.000568828	420670	1317500	577119	1306460	849509	735085	569701	283299	680506	815144	370884	679968	1500560	1075490	547847	319921	476634	345087	1475780	1027030	684400	538031	326436	37998.9	374911	674266	378701	640077	668595	441423	365166	425948	390286	555510	354827	718546	932868	383595	518339	594556	343681	735101	483228	564598	475646
F1SKM1	COL7A1	F1SKM1_PIG	Collagen type VII alpha 1 chain	0.000568828	NA	1910.88	NA	1919.4	NA	NA	NA	NA	NA	NA	NA	NA	2087.29	5482.58	NA	NA	1466.22	NA	NA	NA	1595.17	NA	NA	NA	NA	995.78	NA	852.93	NA	NA	NA	NA	NA	NA	NA	NA	1549.74	2061.86	NA	NA	1074.34	NA	NA	NA	1413.03
A0A8D0VZ59	COL8A1	A0A8D0VZ59_PIG	Collagen type VIII alpha 1 chain	0.000568828	26066.9	902.197	49022	62948.6	NA	53902.2	33687.4	10275.1	2534.76	2206.61	NA	339.472	36889.6	26315	NA	NA	NA	NA	70488.3	NA	NA	NA	NA	NA	20515.3	412.893	24365.3	23873.5	NA	31441.2	23526	17675.2	2084.41	1399.78	NA	281.235	20196.3	6844.67	NA	NA	NA	NA	22364.2	NA	NA
A0A5G2QD63	COL9A1	A0A5G2QD63_PIG	Collagen type IX alpha 1 chain	0.000568828	1860450	2832470	3067050	2885620	700856	2535160	2147270	656594	1876210	2080800	502218	1931240	3853460	4059060	1052430	441966	627750	373740	3442490	1052270	815324	362520	329989	81394.7	1674280	1473400	1488100	1282890	557191	1402900	1541310	1026730	1325740	1360820	712849	1938520	2413380	1679820	955287	768876	464790	1032030	1153260	589584	713465
I3L8B2	COL9A2	I3L8B2_PIG	Collagen alpha-2(IX) chain	0.000568828	661605	1051190	1436430	1726480	90241.7	1171390	1286980	277459	802784	857670	31426.7	579870	870501	2107050	144481	97188.1	112524	60149.9	3025970	119833	192456	40788.8	7531.44	25095.4	537247	469381	669805	746936	77112.7	865784	1172370	467015	640298	511446	43320.2	564351	532502	625044	136254	195661	100967	120534	948594	72638.2	202637
A0A287AD51	COL9A3	A0A287AD51_PIG	Collagen type IX alpha 3 chain	0.000568828	740387	703527	930849	822481	45344.1	459366	439326	397724	939304	641106	55711.2	396986	396602	576658	67275.1	63843	50509.1	23573.1	823688	60087.2	160540	16637.6	13810.2	29592.2	544736	370489	469264	406022	36138.2	270499	300423	524577	493463	440622	87316.6	354716	233565	249190	60591.6	133847	37009.5	46017	313609	34233.3	118901
K9J4M9	COLEC12	K9J4M9_PIG	Collectin-12	0.000568828	3009.11	NA	3216.42	2505.21	NA	NA	NA	NA	9542.28	8462.23	NA	NA	NA	7616.7	2967.33	NA	NA	NA	7052.25	NA	NA	NA	NA	NA	2622.43	NA	1625.15	1095.01	NA	NA	NA	NA	5144.81	4865.08	NA	NA	NA	2077.05	2797.89	NA	NA	NA	2057.9	NA	NA
A0A287AXP9	COLGALT1	A0A287AXP9_PIG	procollagen galactosyltransferase	0.000568828	30497.1	34928.2	9809.28	25115.6	22001.7	20549.1	12939.9	22333.1	30750.5	16552.4	23726.1	17799.9	30660	55034.6	24848.8	10587.6	52763.7	12628.8	23323.5	59219.2	26188	6456.8	7381.42	NA	20618.6	18449.6	5640.16	13354	30725.9	15684.3	12645.3	18723.3	18175	12196.7	39619.8	19171.9	22977.2	22783.4	30219.1	25494.2	39429.4	29850.6	8547.48	40732.4	24306.4
A0A287BTA9	COLGALT2	A0A287BTA9_PIG	Collagen beta(1-O)galactosyltransferase 2	0.000568828	13189.1	17532.6	NA	8180.27	12877	4842.34	NA	3641.03	6589.02	NA	9779.83	NA	22031.8	16413.9	9670.21	9007.73	20682.3	5115.22	8772.53	19734.4	NA	8194.32	4092.77	NA	10824.5	7889.81	NA	3724.89	10444.1	2885.83	NA	5155.16	3650.77	NA	13697.4	NA	12551.1	6019.88	9179.33	15967.2	14664.5	14472.8	3696.72	11276.4	NA
F1S902	COMP	F1S902_PIG	Cartilage oligomeric matrix protein	0.000568828	2999190	2050730	1699450	2004760	1282940	2679190	2432490	1257780	2975140	2749720	602706	3897090	5361920	2026850	1470830	1102700	1074660	633492	2330360	2029960	1595510	729773	658311	351485	2713080	1036450	928657	931727	1039450	1576420	1651230	1926380	1765060	1640420	728152	3864860	2894850	841090	1478420	2004580	827350	1285310	852601	1144690	1428000
Q99028	COMT	COMT_PIG	Catechol O-methyltransferase (Fragment)	0.00106496	NA	4408.22	NA	NA	44676.3	29807.3	22572.3	15579.5	NA	2650.88	NA	24748.8	36234	NA	3382.16	10960.2	57874.1	NA	NA	NA	35974	6024.06	NA	NA	NA	2116.41	NA	NA	35078.2	16488.3	15942.4	25172	NA	1698.54	NA	23957.9	22303.8	NA	3254.19	19447.9	40849.5	NA	NA	NA	33110.5
F1RJX8	COPA	F1RJX8_PIG	Coatomer subunit alpha	0.000568828	54730.4	109800	62809.6	94373.7	74391.5	48719.8	46229.2	49546	75134	88046.1	44221.2	55302.2	65894.8	145437	70122.2	20042.1	76049.5	14708.2	102621	87906	90939.7	45076.3	13510.3	2817.9	42247.2	61594.5	35567.6	47072.4	81142.9	41981	44185.4	46755.3	52541.5	59621.4	66765.9	60135.1	43532.7	56046.4	80535.7	47200.3	53196.2	53739	30964.5	94255.1	100891
F1S982	COPB1	F1S982_PIG	Coatomer subunit beta	0.000568828	39022.6	49737.6	22822.7	42643.6	65499.6	24872.7	23171.5	20902.4	31081.4	45726.7	25461	17685.4	33329.9	72188.7	25315.8	19349.5	66898.4	7801.75	50794.1	56862.9	39426.1	12282.5	13507.5	NA	32655.1	27842.6	12519	18271.2	45452.5	14096.6	17005	18158	18390.3	26596.1	36294	18118.8	23572.6	29555.2	23177.3	34333.1	46598.9	27318.2	21308.7	44107	42252.3
A0A286ZPT0	COPB2	A0A286ZPT0_PIG	Coatomer subunit beta'	0.000568828	34359.7	53247.7	29404.5	52908.1	36254.8	24884.5	25358.1	12210.8	47136.3	45790.6	25757.8	25479.2	37013	74029.7	30224.1	11593.2	44976.2	6962.35	50526.5	32889.3	40785.7	11449.5	10016.5	NA	25954.3	25605.6	15179.2	19994.9	26206.7	14468.1	17785.3	19138.7	27889.6	30360.5	36476.1	24963.8	22247.1	23961	27830.7	19845.6	38622.1	19190.2	17044.7	30618.3	31741.1
F1S7E1	COPE	F1S7E1_PIG	Coatomer subunit epsilon	0.000568828	12345	29389.1	15578.4	21706.5	27885.5	10499.6	8522.5	6379.96	17008.2	20368.8	8959.17	5990.49	19127.8	32201.1	14414.6	8596.97	24105.9	6979.75	20082.6	35191.2	13482.8	6210.85	5463.87	NA	11192.8	15287.6	7366.71	8125.7	22440.2	8880.2	6781.62	9983.55	12998.7	13263.7	11382.7	6034.91	9959.62	13379.7	14162	14992.3	18669.9	13703.4	7566.14	19859.6	13828
A0A5G2QNM8	COPG1	A0A5G2QNM8_PIG	Coatomer subunit gamma	0.000568828	40130.2	114502	18810.5	153386	35591.9	20513.8	15937.8	16261	34630.4	84558.6	34472.2	16102.1	66687	58316	64140.9	5487.42	41130.3	8355.6	236925	117474	19347.1	7375.81	7673.34	4904.55	55010.6	49497	10318.2	59492	26962.8	18769.1	16158	16341	17686.3	52718.8	29944	16018.9	36484.6	20965.6	60731.8	11167.6	34248.1	19470.3	72633.1	82568.8	17137.9
A0A5K1ULP5	COPS2	A0A5K1ULP5_PIG	COP9 signalosome complex subunit 2	0.00294985	NA	NA	NA	NA	NA	NA	NA	NA	5381.18	NA	NA	NA	NA	NA	NA	NA	NA	NA	NA	NA	NA	NA	NA	NA	NA	NA	NA	NA	NA	NA	NA	NA	3177.47	NA	NA	NA	NA	NA	NA	NA	NA	NA	NA	NA	NA
A0A287ABP7	COPS3	A0A287ABP7_PIG	COP9 signalosome complex subunit 3	0.0345461	NA	NA	NA	NA	NA	NA	NA	1963.14	NA	NA	NA	NA	NA	NA	NA	NA	NA	NA	NA	10407.9	NA	4246.15	NA	NA	NA	NA	NA	NA	NA	NA	NA	1994.23	NA	NA	NA	NA	NA	NA	NA	NA	NA	NA	NA	7962.72	NA
A7Y521	COPS4	CSN4_PIG	COP9 signalosome complex subunit 4	0.000568828	4723.11	5082.31	NA	3348.29	2675.06	NA	NA	4151.14	3075.95	5423.16	1117.84	2502.03	NA	4696.87	NA	NA	2603.04	NA	4832.44	NA	1977.64	2996.28	NA	NA	3059.95	2556.3	NA	1559.61	2734.98	NA	NA	3684.13	2351.05	3764.41	1740.08	2836.23	NA	1861.58	NA	NA	2014.01	NA	1869.22	NA	2226.33
A0A8W4FDR1	COPS7A	A0A8W4FDR1_PIG	COP9 signalosome subunit 7A	0.000568828	474.547	3843.62	2858	2190.33	1803.3	NA	NA	NA	NA	NA	NA	NA	NA	7123.39	NA	NA	NA	NA	NA	NA	NA	NA	NA	1508.52	383.51	1933.26	1471.04	973.323	1345.34	NA	NA	NA	NA	NA	NA	NA	NA	2678.93	NA	NA	NA	NA	NA	NA	NA
A0A5G2QVD5	COPZ1	A0A5G2QVD5_PIG	Coatomer subunit zeta	0.00521327	NA	7634.33	NA	4514.05	6396.84	NA	NA	NA	NA	NA	NA	NA	NA	9369.61	5252.42	NA	7270.98	NA	3793.88	3208.58	4236.74	NA	NA	NA	NA	3482.09	NA	2156.41	4582.36	NA	NA	NA	NA	NA	NA	NA	NA	2805.37	4769.5	NA	5152.48	NA	1071.44	2934.51	4702.5
A0A481CG38	COPZ2	A0A481CG38_PIG	Coatomer subunit zeta	0.000568828	5832.98	5327.54	6070.8	6995.66	NA	16094.4	3515.26	4879.16	9246.82	15565	6509.42	8546.26	6036.85	27710.6	4907.44	7624.47	60217.8	3565.17	24473.5	10645.6	14520	5581.04	3987.83	NA	4945.2	2383.99	3080.47	2979.5	NA	9734.43	2728.04	8101.64	7898.39	9817.82	9071.61	7593.82	3655.44	7568.37	4485.08	14154	41423.2	11114.9	6996.9	6805.59	14891.7
A0A5G2R212	COQ8A	A0A5G2R212_PIG	Atypical kinase COQ8A, mitochondrial	0.000568828	NA	NA	NA	NA	NA	NA	NA	4109.29	NA	NA	NA	23507.4	NA	NA	NA	NA	NA	4560.75	NA	NA	1158.25	34629.6	NA	NA	NA	NA	NA	NA	NA	NA	NA	3339.4	NA	NA	NA	22637.8	NA	NA	NA	NA	NA	15333.1	NA	NA	1061.46
A0A287BDS7	CORO1A	A0A287BDS7_PIG	Coronin	0.00434153	26213.5	NA	14358.7	NA	NA	13192.1	8017.15	NA	43938.8	6988.74	12066.1	NA	NA	NA	20835	NA	NA	NA	NA	NA	21307.1	NA	NA	NA	23201.9	NA	7211.61	NA	NA	7315.52	5588.74	NA	25949.8	4437.16	13822.3	NA	NA	NA	19759.3	NA	NA	NA	NA	NA	18977
F1RUX1	CORO1B	F1RUX1_PIG	Coronin	0.000568828	8126.55	11203.9	NA	NA	3222.54	12222.1	3866.07	NA	4800.22	NA	2434.35	2259.92	NA	10775.6	NA	NA	NA	NA	8662.55	1683.81	NA	NA	NA	NA	7120.66	5916.14	NA	NA	3291.98	6733.87	2773.55	NA	3420.41	NA	3815.38	2707.01	NA	4052.41	NA	NA	NA	NA	3350.74	1785.28	NA
F1RGA9	CORO1C	F1RGA9_PIG	Coronin	0.000568828	4048.36	4927.62	NA	10271.6	NA	NA	NA	NA	2659.73	3635.38	NA	NA	4018.14	14542.4	NA	NA	NA	NA	5021.21	NA	2457	NA	NA	NA	2685.17	2336.24	NA	5464.62	NA	NA	NA	NA	2155.48	2164.98	NA	NA	3007.03	6062.43	NA	NA	NA	NA	1586.96	NA	2620.96
A0A287AJU1	COTL1	A0A287AJU1_PIG	Coactosin like F-actin binding protein 1	0.000568828	6506.45	NA	NA	3493.81	NA	NA	NA	NA	9484.73	6870.21	NA	NA	NA	NA	3331.73	NA	NA	NA	NA	NA	5554.46	NA	NA	NA	5447.17	NA	NA	1446.88	NA	NA	NA	NA	5917.65	4084.66	NA	NA	NA	NA	3314.85	NA	NA	NA	NA	NA	4920.22
I3LER5	COX4I1	I3LER5_PIG	Cytochrome c oxidase subunit 4	0.000568828	11533.1	14787.7	8050.35	1114.86	5194.1	NA	17278.2	35450.4	15703.6	12621.2	6102.79	25366.5	NA	NA	15014.6	5010.93	9785.77	6366.59	NA	10902.1	7960.15	18317.2	NA	NA	8984.36	6869.79	4040.25	452.311	3778.49	NA	12347.7	57399.1	13922.8	7635.57	8597.16	21882.7	NA	NA	14840.7	9438	6923.67	23691.3	NA	8636.8	8150.26
F1SJ34	COX5A	F1SJ34_PIG	Cytochrome c oxidase subunit 5A, mitochondrial	0.000568828	7862.89	8497.16	3577.88	17710.8	5796.32	NA	NA	12026.9	20488.3	17783.3	7757.55	17332	8019.68	NA	7377.61	4743.7	11658.4	4688.13	NA	14496.3	13635.4	24744.7	NA	511.392	7258.9	4539.69	2527.84	7651.56	4623.89	NA	NA	18086.1	12322.8	12011.2	8851.21	16626.7	4258.94	NA	6796.55	8085.85	9064.65	9176.87	NA	7990.61	12443.6
A0A4X1TG97	COX6B1	A0A4X1TG97_PIG	Cytochrome c oxidase subunit	0.0176174	19166.2	13388.6	NA	8915.41	NA	NA	5504.83	NA	NA	NA	NA	NA	NA	NA	2831.17	NA	NA	3087.53	NA	NA	NA	NA	NA	NA	15200.8	7137.81	NA	4038.17	NA	NA	3936.49	NA	NA	NA	NA	NA	NA	NA	2420.3	NA	NA	6126.11	NA	NA	NA
A0A8D1LFT0	CP	A0A8D1LFT0_PIG	ferroxidase	0.000568828	18277.3	50539.1	36328.1	49731.5	11006.8	18896.1	25164.7	18464.8	51950.9	41947.8	8667.16	16849.1	20001.5	82056.4	46511.7	5650.15	24606.3	4510.13	78070	13679.3	19778.7	1999.47	1302.18	NA	14406.5	23586.4	20232.1	23615.8	8762.23	12862.1	18693.6	29433.9	38315.8	29661.2	15888.8	14524.4	13126.1	24566.5	43939.3	10607.3	17245.9	18395.2	21182.7	13354.4	21261.1
I3L559	CPA4	I3L559_PIG	Carboxypeptidase A4	0.0211726	NA	NA	NA	NA	NA	NA	NA	NA	NA	NA	NA	NA	NA	NA	NA	4242.4	NA	NA	NA	NA	4790.84	NA	6023.43	NA	NA	NA	NA	NA	NA	NA	NA	NA	NA	NA	NA	NA	NA	NA	NA	7810.59	NA	NA	NA	NA	5909.36
A0A287AXL0	CPAMD8	A0A287AXL0_PIG	C3 and PZP like alpha-2-macroglobulin domain containing 8	0.00106496	NA	4823.19	NA	NA	NA	NA	NA	NA	NA	NA	NA	NA	NA	7283.6	NA	NA	NA	NA	NA	NA	NA	NA	NA	NA	NA	2425.96	NA	NA	NA	NA	NA	NA	NA	NA	NA	NA	NA	2739.18	NA	NA	NA	NA	NA	NA	NA
F1RK01	CPB2	F1RK01_PIG	Carboxypeptidase B2	0.000568828	16669.7	37867	38554.3	66100.1	3277.96	31148.9	33118.8	11227.9	31484.9	24761.4	2990.46	21899.8	24031.4	39184.4	8700.66	5406.1	6981.68	2954.25	82918.8	6104.59	6315.66	2204.4	2550.98	NA	13118.8	17587.2	29222.7	32589.9	3536.48	27233.3	31556.2	17898.4	23254.6	17452.6	4480.12	18878.2	17246.6	14822.3	8200.32	10597.1	5730.27	12516.1	25028.5	5889.58	6833.28
A1IU54	CPE	A1IU54_PIG	Carboxypeptidase E	0.000568828	44229.3	75160.6	87341.6	91502.4	6211.44	55920.8	61451.8	18694.2	109551	46964	3118.87	27790.3	33605.8	41518.6	20415.5	4503.31	8616.66	4488.87	119559	7061.87	42387.4	1234.19	1328.45	NA	38661.6	39497.8	46015	40811.4	5256.46	33494.3	45936.5	29100.1	63378.5	30319.9	3955.59	26924.9	17110.8	17194.9	19208.7	8132.81	6382.49	8545.42	45280.2	4016.51	37792.8
I3LTE1	CPM	I3LTE1_PIG	Carboxypeptidase M	0.000568828	4228.08	11029.6	NA	10305.1	NA	4578.13	6001.67	NA	4639.48	4249.67	NA	2846.31	8044.22	10628.6	NA	NA	7455.43	NA	15798.8	NA	5120.95	NA	NA	NA	3108.89	6003.95	NA	4951.08	NA	3650.32	5080.15	NA	3791	3182.79	NA	2416.95	6457.31	3726.92	NA	NA	6514.38	NA	5105.08	NA	5716.89
F1S4V8	CPNE1	F1S4V8_PIG	Copine 1	0.000568828	3699.57	3976.18	NA	4850.86	NA	2514.66	NA	7316.49	10375.5	NA	NA	2586.67	2959.18	NA	2278.76	NA	NA	NA	12704.4	2440.02	3426.64	5824.18	NA	NA	2444.33	2067.98	NA	2231.06	NA	2312.27	NA	6112.03	6981.52	NA	NA	2490.97	2294.98	NA	2891.83	NA	NA	NA	3822.34	2777.31	2919.94
A0A4X1UBQ4	CPNE3	A0A4X1UBQ4_PIG	Copine 3	0.000568828	33086.2	28056.6	21135.1	37427.9	12937	23372.3	10579.5	23885.5	29000.2	28902.4	8489.33	25500.8	25842.9	56182.4	12847.9	5371.52	24841.5	3783.07	37330.9	14161.2	22240.2	10668.3	NA	NA	21722.3	13955.4	13571.2	19055.9	17212.7	16749.9	9684.88	19056.9	16373.3	21592.2	14346.5	23422	20124.4	20149.7	16574.7	11927.1	21811.4	18267.5	11876.6	14604	19696.8
A0A5G2QI52	CPPED1	A0A5G2QI52_PIG	Serine/threonine-protein phosphatase CPPED1	0.000568828	7060.01	9024.99	5549.39	18581	NA	6528.86	9711.89	4245.54	7637.12	12574.7	2801.51	4994.63	5226.57	16133.8	5275.63	2614.32	3493.36	1032.05	28391.6	NA	4682.52	NA	NA	NA	6436.9	4335.62	3093.15	8181.61	NA	5449.91	8970.77	6896.85	6132.83	7649.21	4743.36	5003.66	3879.26	4945.25	4888.18	4673.25	2470.71	2900.79	9470.39	NA	4858.8
A0A287B4L9	CPS1	A0A287B4L9_PIG	carbamoyl-phosphate synthase (ammonia)	0.000568828	NA	NA	5861.29	NA	1022.56	NA	NA	7280.5	NA	NA	NA	4401.41	NA	NA	NA	NA	NA	NA	NA	NA	NA	57951.5	NA	NA	NA	NA	3016.86	NA	1509.29	NA	NA	6587.1	NA	NA	NA	4306.63	NA	NA	NA	NA	NA	NA	NA	NA	NA
A0A4X1UGM3	CPSF3	A0A4X1UGM3_PIG	Cleavage and polyadenylation specific factor 3	0.0270479	4103.49	3690.41	NA	3894.62	NA	1435.05	553.121	NA	NA	NA	NA	NA	NA	NA	NA	NA	NA	NA	NA	1770.25	NA	NA	NA	NA	2707.11	1919.32	NA	2068.31	NA	1188.61	574.017	NA	NA	NA	NA	NA	NA	NA	NA	NA	NA	NA	NA	1221.04	NA
F1RKQ8	CPSF7	F1RKQ8_PIG	Cleavage and polyadenylation specific factor 7	0.000568828	NA	NA	NA	NA	NA	NA	NA	NA	4787.97	5469.74	2578.57	NA	NA	NA	NA	NA	NA	NA	NA	NA	NA	12119.4	NA	NA	NA	NA	NA	NA	NA	NA	NA	NA	3526.62	3410.15	4457.82	NA	NA	NA	NA	NA	NA	NA	NA	NA	NA
Q8HY46	CPT1B	CPT1B_PIG	Carnitine O-palmitoyltransferase 1, muscle isoform	0.00294985	NA	NA	NA	NA	NA	NA	NA	7033.68	NA	NA	NA	7323.18	NA	NA	NA	NA	NA	NA	NA	NA	NA	4209.4	NA	NA	NA	NA	NA	NA	NA	NA	NA	11222.5	NA	NA	NA	6317.42	NA	NA	NA	NA	NA	NA	NA	NA	NA
F1SEC6	CPXM2	F1SEC6_PIG	Carboxypeptidase X, M14 family member 2	0.000568828	2554.44	5178	2777.81	4135.53	3903.13	3636.54	3403.77	NA	NA	3797.56	NA	3133.9	6401.82	NA	NA	NA	NA	NA	9704.51	NA	NA	NA	NA	NA	1662.62	2604.43	1429.76	1837.72	3016.61	3327.25	3450.81	NA	NA	2425.7	NA	3017.96	4753.12	NA	NA	NA	NA	NA	3753.78	NA	NA
A0A5G2QYK5	CPZ	A0A5G2QYK5_PIG	Carboxypeptidase Z	0.00106496	6314.13	7164.59	NA	NA	NA	7022.09	NA	3735.93	5835.21	3720.7	NA	5489.05	3748.14	8103.53	NA	NA	NA	NA	11720.6	NA	NA	NA	NA	NA	4642.75	3914.16	NA	NA	NA	5748.69	NA	2813.21	3753.33	2773.16	NA	5215.87	2965.88	2654.89	NA	NA	NA	NA	3610.88	NA	NA
B3F0B7	CRABP1	B3F0B7_PIG	Cellular retinoic acid-binding protein 1	0.000568828	16707.9	27254.6	13593.6	9773.65	NA	6259.38	4634.19	4419.69	11603.9	21611.7	3740.3	4348.67	6026.86	36637	14983.4	3718.57	5379.55	NA	20836.6	3116.11	19074.9	NA	NA	NA	12496.6	12647.5	7721.51	3805.94	NA	3522.65	3310.35	7897.31	10565.2	15043.4	5305.54	3732.82	3266.36	11479.2	15302.1	6923.36	3786.7	NA	5854.48	2457.06	20936.6
A0A287A2M4	CRIP2	A0A287A2M4_PIG	Cysteine-rich protein 2	0.000568828	8069.75	20210.7	13038.5	25987.5	14725.1	NA	13797.8	NA	5690.81	20653.6	7629.2	NA	7688.14	40107.1	12154.9	NA	13273.1	NA	30714.2	7483.76	13972.7	2262.59	NA	NA	6142.01	9295.89	6595.62	10133	11980.3	NA	9898.69	NA	4756.03	12532.3	10141.9	NA	4117.34	11313.9	10927.4	NA	9455.01	NA	8385.84	6025.98	14347.6
F1RWK3	CRISPLD1	F1RWK3_PIG	Cysteine rich secretory protein LCCL domain containing 1	0.000568828	38063.2	38485.8	71886.1	60777.3	5521.19	53900.9	50574.5	10772.2	22763.8	27803.6	9866.06	48239.5	23134.8	48345.6	10324.2	10630.2	5828.06	6646.21	42469.7	5179.69	15319.7	3643.81	3343.46	NA	32639.6	16426	22604.9	27573	4405.29	31524.3	30623.6	12184.2	13526	16586.9	14016.8	47969.8	14473.8	15915.2	9908.83	18426.9	5863.3	13290.1	14326.8	2972.85	10728.7
A0A286ZTD8	CRK	A0A286ZTD8_PIG	Adapter molecule crk	0.000568828	NA	6070.87	5885.37	NA	2752.87	3525.38	7627.27	NA	NA	NA	NA	1156.21	3096.55	NA	NA	NA	4195.54	NA	10363.4	NA	NA	NA	NA	NA	NA	2935.24	3307.79	NA	2155.79	2569.46	6578.66	NA	NA	NA	NA	1086.26	1815.6	NA	NA	NA	2833.75	NA	2913.77	NA	NA
A0A4X1UYQ0	CRKL	A0A4X1UYQ0_PIG	CRK like proto-onco, adaptor protein	0.000568828	NA	NA	3761.52	7624.02	1990.27	6906.86	NA	3919.09	3258.43	6891.27	1597.75	NA	4892.32	12353.3	NA	NA	3858.32	NA	10273.2	885.489	NA	3605.43	NA	NA	NA	NA	2467.39	3694.59	2131.72	5731.22	NA	3867.26	2418.68	4660.89	2376.8	NA	2651.36	3786.86	NA	NA	3045.71	NA	3935.51	939.189	NA
A0A4X1VQN0	CRP	A0A4X1VQN0_PIG	Pentraxin family member	0.000568828	44538.4	49856.1	46952.1	38455.3	10168.1	105651	79479.4	32928.2	50696.8	30852.2	11376.8	75520	71728.3	82359.4	17159	8346.69	14980.1	7893.48	96920.2	16744.2	43070.1	7201.61	2771.39	1320.76	34282.4	26804.9	33182	18994.8	8182.69	92300.9	77839.9	30568.7	34784.6	20804.1	16604.6	75804.4	52244.5	28342	16988.7	19464.9	13212.8	36725.9	30434.2	19158.8	48005.3
A0A8W4F8B6	CRTAP	A0A8W4F8B6_PIG	Cartilage associated protein	0.000568828	10391.2	38294.2	22311.7	27117.6	39203.1	29818.8	20141.2	12560.1	22313.7	24547.7	20758.8	23471.2	38811.8	50514.8	20513.6	16504	46709.1	13426.7	39171.1	32044.1	6320.31	9165.48	7076.59	NA	7807.64	17411.1	13364.2	12948.5	33169.7	22391.1	14449.5	20613.5	19665.3	15026.3	24841.2	23130.2	20905.9	15634.4	21186.8	29959.8	34491.5	29278.4	10622.8	25269.4	7635.47
Q7M2W6	CRYAB	CRYAB_PIG	Alpha-crystallin B chain	0.000568828	58653.1	8463.62	6466.86	167861	14675.8	13806.1	163826	282507	101145	31471.7	24089.1	267598	20374.8	22359.9	19965.3	33235.4	8491.28	61201.1	38612.8	13669	63714.1	27968.9	13967.3	10072.1	37465.3	4514.56	3367.88	74268.7	21661.4	12631.9	157479	255372	62616	20468.3	37755	257698	15868.6	7862.12	25971.7	75951	6351.4	205756	14108.7	7850.46	58807.6
A0A287B6X3	CRYL1	A0A287B6X3_PIG	L-gulonate 3-dehydrogenase	0.000568828	8530.41	46997.6	20833.7	15883.5	24046	11149.7	31487.8	10734.1	19941.1	17083.4	7343.57	25043.2	21443.2	85759.2	7948.86	7462	15611	4075.03	80030.7	42889	12514	1383.42	6016.85	NA	6456.35	24910.1	10223.7	7918.18	25920.7	10391.2	31880.4	10481.5	10795.9	11707.6	11055.2	23724.8	15626.6	29615.5	9001.42	17396.6	13681.3	8083.27	24026.8	24857.1	14009.6
P00889	CS	CISY_PIG	Citrate synthase, mitochondrial	0.000568828	16861	14412.5	12429	25938	18370.8	21168.8	28306.3	41363.9	29767.7	17865	19743.5	41547.2	14266.1	20426.4	14849.2	22379.4	14920.1	33251.9	16983.1	27918	19615.8	65531.6	16227.2	20140.2	14766.4	7757.06	8637.86	12825.9	27115.2	19368.3	28697.5	65111.8	18572.5	12820.4	30944.2	40010.1	10592	6400.02	19316.4	51142.3	11550.6	111792	6569.2	20878.7	17295.6
I3LPP4	CSE1L	I3LPP4_PIG	Exportin-2	0.000568828	21687.9	11466.5	2012.33	NA	27518.8	NA	4779.2	4709.18	11580.3	3082.89	NA	NA	1304.54	1200.19	NA	3233.17	8613.19	NA	3763.57	NA	1233.13	23780.8	NA	NA	14957.6	6012.99	1035.77	NA	20846.5	NA	2985.54	4147.21	6963.1	1969.2	NA	NA	968.573	451.361	NA	6669.36	6240.91	NA	1455.78	NA	1092.33
A0A287AVB5	CSGALNACT1	A0A287AVB5_PIG	Hexosyltransferase	0.000568828	5247.19	5288.65	8415.79	6917.28	NA	9384.84	6104.89	2464.68	3413.11	NA	1667.38	1973.68	7062.14	13159.5	1228.88	1329.56	4619.04	NA	11980.4	3241.08	NA	1257.77	NA	NA	4477.66	2557.04	4196.74	2988.83	NA	7837.81	5017.43	2148.93	2046.31	NA	2353.63	1933.11	5243.38	4339.94	1487.88	3346.36	3443.74	NA	3900.1	3406.27	NA
A0A8D0PEI0	CSGALNACT2	A0A8D0PEI0_PIG	Hexosyltransferase	0.00253678	3030.5	NA	2624.11	3290.25	NA	NA	1567.68	NA	3077.5	2768.55	NA	1999.97	2843.14	5146.52	1856.75	NA	4078.89	NA	1810.7	5435.2	3472.36	NA	423.417	NA	1931.7	NA	1330.35	1473.39	NA	NA	1518.11	NA	1907.05	1777.31	NA	1925.98	2110.93	1902.06	2415.35	NA	2964.02	NA	652.158	4064.76	3075.86
O19175	CSNK1A1	KC1A_PIG	Casein kinase I isoform alpha (Fragment)	0.000568828	NA	NA	NA	1726.72	NA	NA	NA	NA	2282.35	794.362	NA	NA	864.101	2116.38	NA	NA	NA	NA	2435.63	781.999	551.735	666.723	NA	NA	NA	NA	NA	767.306	NA	NA	NA	NA	1423.99	507.399	NA	NA	641.564	795.918	NA	NA	NA	NA	942.12	584.825	488.735
A0A4X1SPI6	CSNK2A1	A0A4X1SPI6_PIG	Casein kinase II subunit alpha	0.022673	NA	NA	NA	NA	1263.15	NA	NA	NA	NA	NA	NA	NA	NA	4604.25	NA	NA	2263.1	NA	NA	NA	NA	3513.29	NA	NA	NA	NA	NA	NA	1362.67	NA	NA	NA	NA	NA	NA	NA	NA	1743.73	NA	NA	1863.61	NA	NA	NA	NA
F1SJ86	CSPG4	F1SJ86_PIG	Chondroitin sulfate proteoglycan 4	0.000568828	18140.6	35075.7	27847.7	32274.9	25841.7	26696.5	23562.7	7583.79	15989.4	15985.3	9456.23	28343.5	42783.8	90232.2	19524.8	10584.7	24870.2	5216.7	109248	21564.1	16795.7	15780.5	5847.91	NA	14690.5	16847.8	13463.2	13789.6	18009.5	15802.5	16496.6	12430.6	14373.7	10097.1	13307.6	27131.5	23202.3	24936.4	17440.6	18312.5	18338.5	17822.1	30038.9	16850.7	18110.9
A0A287APN0	CSRP1	A0A287APN0_PIG	Cysteine and glycine-rich protein 1	0.00106496	NA	NA	NA	2411.01	NA	NA	2366.6	NA	NA	NA	NA	3199.84	NA	7643.98	NA	NA	NA	NA	9878.94	NA	2600.22	NA	NA	NA	NA	NA	NA	1307.35	NA	NA	1945.25	NA	NA	NA	NA	3577.5	NA	2358.99	NA	NA	NA	NA	2709.97	NA	3168.68
Q0Z8R0	CST3	Q0Z8R0_PIG	Cystatin C	0.000568828	4151.16	7139.7	NA	8282.24	NA	NA	NA	NA	NA	NA	2195.18	NA	NA	NA	NA	NA	NA	NA	NA	NA	NA	NA	NA	NA	4585.09	3047.28	NA	3757.43	NA	NA	NA	NA	NA	NA	2026.47	NA	NA	NA	NA	NA	NA	NA	NA	NA	NA
Q29290	CSTB	CYTB_PIG	Cystatin-B	0.000568828	40015.7	53150.7	52589.4	65346.1	20728.1	44466.4	28612.5	11494.6	63472.2	43238.5	28095.4	26904.3	35652	68123.9	27767.4	11041	25867.3	12500.5	52065.6	26073.2	40421.9	5343.39	4748.87	NA	30126	27900.3	26396.2	29998.7	16535.4	25822.2	19587.7	17647.4	34731.8	27989.6	27278.3	26235.2	22577.3	29200.7	24630.6	19569.3	19173.7	24867.8	19416.8	14851.3	27625.7
F1S1L9	CSTF2	F1S1L9_PIG	Cleavage stimulation factor subunit 2	0.0197938	4419.17	NA	NA	NA	NA	NA	NA	NA	NA	NA	NA	NA	NA	NA	NA	NA	NA	NA	NA	NA	NA	NA	NA	NA	2806.18	NA	NA	NA	NA	NA	NA	NA	NA	NA	NA	NA	NA	NA	NA	NA	NA	NA	NA	NA	NA
A0A287AM09	CTBP1	A0A287AM09_PIG	C-terminal binding protein 1	0.000568828	NA	NA	NA	NA	NA	NA	NA	NA	NA	NA	NA	NA	NA	3126.09	NA	NA	7539.2	NA	NA	NA	NA	NA	NA	NA	NA	NA	NA	NA	NA	NA	NA	NA	NA	NA	NA	NA	NA	1004.62	NA	NA	5186.14	NA	NA	NA	NA
F1S1D2	CTHRC1	F1S1D2_PIG	Collagen triple helix repeat containing 1	0.000568828	110790	145870	379575	406751	9359.07	188152	145982	75548.1	32259.5	121977	22336.9	89168.1	119686	188398	32862.8	6977.67	31198.7	8316.27	495604	20952.9	7026.22	NA	8865.56	NA	91927.7	63261.4	186039	168915	6821.23	123189	97525.3	125748	26632.5	73201.7	31498.9	81775.2	69581.1	51432.3	31397.2	11896.1	21699.8	28780.9	148001	15893.5	7547.04
A0A8D1G1G9	CTNNA1	A0A8D1G1G9_PIG	Catenin alpha-1	0.000568828	4715.32	NA	2610.74	4831.76	NA	NA	NA	6518.24	4283.03	5365.09	NA	1844.97	NA	5881.74	2441.6	2414.79	NA	NA	6130.24	NA	4473.02	4411.94	NA	NA	3536.75	NA	1208.06	2062.06	NA	NA	NA	5597.18	3713.37	3382.34	NA	1638.83	NA	1722.09	3069.49	5518.38	NA	NA	1935.24	NA	4653.8
A0A5G2QJC4	CTNND1	A0A5G2QJC4_PIG	Catenin delta 1	0.000568828	5534.78	3772.57	1505.45	5714.47	4340.85	6274.4	5493.56	4736.21	9560.52	9782.41	2450.53	5986.38	2641.1	9162.29	4288.6	2087.93	NA	NA	11000.2	3325.23	4886.9	NA	NA	NA	3924.1	1906.65	900.926	2768.36	5993.59	5083.49	4648.67	3946.47	5666.59	7234.31	4024.45	5568.22	1967.86	3469.95	5538.68	5529.65	NA	NA	3302.48	4107.44	4147.29
A0A4X1UU82	CTPS2	A0A4X1UU82_PIG	CTP synthase	0.00294985	NA	NA	NA	NA	NA	NA	NA	NA	NA	NA	NA	NA	NA	NA	NA	NA	NA	NA	NA	NA	NA	6336.22	NA	NA	NA	NA	NA	NA	NA	NA	NA	NA	NA	NA	NA	NA	NA	NA	NA	NA	NA	NA	NA	NA	NA
A0A4X1U3C8	CTSC	A0A4X1U3C8_PIG	Dipeptidyl peptidase 1	0.000568828	NA	NA	NA	NA	NA	NA	NA	NA	NA	95817.4	NA	NA	NA	NA	41747.7	NA	NA	NA	NA	NA	NA	NA	NA	NA	NA	NA	NA	NA	NA	NA	NA	NA	NA	65598.2	NA	NA	NA	NA	39564.2	NA	NA	NA	NA	NA	NA
A0A286ZX26	CTSD	A0A286ZX26_PIG	Cathepsin D	0.000568828	12971.4	19594.7	13338.4	17166	13300.9	6347.17	5710.38	16932.2	17256.1	15666.8	6919.44	7641.25	13159.4	24451.4	13120.9	4498.07	10870.8	NA	26996.2	11472.4	11245.6	7561.08	1418.57	NA	9924.08	11130.4	8939.6	7558.57	13300.2	5810.87	5805.09	14248.1	9606.88	10703.4	10295.9	7493.15	9750.85	9440.49	15777.2	10353.3	9686.04	NA	7996.66	13263.7	12164.4
Q9GLE3	CTSK	CATK_PIG	Cathepsin K	0.00253678	NA	NA	9726.38	12311.6	NA	NA	6886.75	NA	10183.1	6328.04	NA	5772.92	5922.34	12739.1	5935.23	NA	NA	NA	NA	NA	NA	NA	NA	NA	NA	NA	4406.62	4781.4	NA	NA	4755.23	NA	5284.72	3950.92	NA	5544.89	3299.89	4868.4	5619.77	NA	NA	NA	NA	NA	NA
A0A4X1SEC1	CTSS	A0A4X1SEC1_PIG	Cathepsin S	0.0136384	5668.21	NA	NA	NA	NA	2737.54	NA	NA	NA	NA	NA	NA	NA	5165.39	NA	NA	NA	NA	NA	NA	NA	NA	NA	NA	4303.16	NA	NA	NA	NA	2393.42	NA	NA	NA	NA	NA	NA	NA	1741.33	NA	NA	NA	NA	NA	NA	NA
A0A5G2QWJ7	CTTN	A0A5G2QWJ7_PIG	Cortactin	0.000568828	4001.79	6372.58	5788.92	7598.58	13696.9	7456.63	4764.71	NA	NA	10842.1	5706.78	8727.79	13964.7	11150.3	3909.02	1980.99	10874.5	NA	NA	11048.6	11911.9	3315.48	NA	NA	5566.6	3648.3	3772.27	3082.84	11466.3	6081.33	4446.12	NA	NA	6716.21	5185.67	8343.53	7789.05	4017.03	5035.38	4358.25	9480.96	NA	NA	8437.82	8454.44
A0A5G2RFR7	CUL2	A0A5G2RFR7_PIG	Cullin 2	0.0257712	1619.89	NA	NA	NA	NA	NA	NA	1050.1	1583.68	1063.98	NA	NA	858.183	2245.01	1286.03	NA	1197.48	NA	NA	1621.41	1291.56	NA	NA	NA	1138.42	NA	NA	NA	NA	NA	NA	950.85	983.159	775.545	NA	NA	622.046	893.721	1666.35	NA	891.156	NA	NA	1194.65	1185.94
A0A8W4FJX5	CUL3	A0A8W4FJX5_PIG	Cullin 3	0.000568828	NA	5020.94	NA	10878.8	NA	NA	897.234	1458.24	NA	NA	NA	945.579	NA	NA	NA	2501.12	NA	NA	NA	7387.51	NA	NA	NA	NA	NA	2679.38	NA	4803.64	NA	NA	733.764	2397.52	NA	NA	NA	1163.21	NA	NA	NA	4679.22	NA	NA	NA	4022.13	NA
A0A4X1TB30	CUTA	A0A4X1TB30_PIG	CutA divalent cation tolerance homolog	0.00253678	13145.4	1356.55	12446.7	NA	4557.79	4096.19	8854.97	4959.58	15876.8	11175.3	NA	13885	9135.09	18890.9	7529.94	4313.37	10711.1	3270.79	4065.85	10676.6	8606.48	NA	NA	NA	8718.03	668.373	6830.38	NA	6268.8	3353.82	8997.33	4246.94	9268.41	8198.53	NA	14037.1	6620.75	7438.81	9259.36	10618.4	8023.04	11627.4	1495.07	8883.21	8015.84
A0A5G2QQD0	CXCL12	A0A5G2QQD0_PIG	Stromal cell-derived factor 1	0.000568828	NA	13295.8	9969.15	17109.8	NA	19933.4	12198.8	11416	16640.8	3683.44	5519.69	9848.02	NA	7462.03	NA	3369.06	NA	NA	28647.2	NA	NA	NA	NA	NA	NA	6762.94	5603.72	7387.12	NA	12389.2	7942.49	11943.4	9570.29	2267.13	5412.91	10251.9	NA	3122.7	NA	6385.7	NA	NA	9821.42	NA	NA
P00172	CYB5A	CYB5_PIG	Cytochrome b5	0.000568828	4233.58	5677.3	NA	NA	NA	3838.59	NA	1249.15	NA	7687.86	NA	NA	NA	NA	2325.68	NA	NA	NA	7945.37	5905.2	NA	NA	NA	NA	3339.46	2638.1	NA	NA	NA	2692.13	NA	2084.27	NA	5246.37	NA	NA	NA	NA	2261.91	NA	NA	NA	2129.7	6223.11	NA
A0A5G2QSC0	CYB5B	A0A5G2QSC0_PIG	Cytochrome b5 type B	0.00106496	NA	NA	NA	NA	NA	NA	NA	NA	NA	NA	NA	NA	NA	NA	3004.12	NA	NA	NA	NA	NA	NA	NA	NA	NA	NA	NA	NA	NA	NA	NA	NA	NA	NA	NA	NA	NA	NA	NA	2897.31	NA	NA	NA	NA	NA	NA
A0A286ZXF1	CYB5R1	A0A286ZXF1_PIG	cytochrome-b5 reductase	0.0147698	9557.77	NA	NA	NA	6856.49	NA	NA	NA	6915.07	NA	NA	NA	NA	NA	NA	NA	17612.6	NA	NA	NA	NA	NA	NA	NA	7783.18	NA	NA	NA	5073.42	NA	NA	NA	6037.82	NA	NA	NA	NA	NA	NA	NA	12153.5	NA	NA	NA	NA
P83686	CYB5R3	NB5R3_PIG	NADH-cytochrome b5 reductase 3 (Fragment)	0.000568828	34668.2	97777.9	76949.7	107269	73573.4	71592.8	20051.9	19930.4	59148.7	79048	50295.6	37429.6	109059	103306	17319.6	25278.3	138527	23120.4	128654	101780	61501.7	13252	25228.1	NA	29717.7	46795.7	39068.3	46907.2	61037.5	38392.7	13607.3	21036.4	43662.9	50409.8	71810.2	31170.4	67444.6	36199.6	21664.5	48128	95513.2	66299.3	43103	57605.3	61402.6
A0A287AZF9	CYC1	A0A287AZF9_PIG	Cytochrome c1	0.000568828	3570.9	NA	5168.29	9171.53	2015.28	4215.49	NA	56962	7908.78	5962.41	3776.06	12080.8	2544.31	8783.56	NA	NA	NA	11036.9	5311.93	4712.77	5348.33	38099.7	NA	NA	2912.55	NA	2692.34	4337.72	1602.11	2904.4	NA	60881.9	5834.61	4141.48	7015.31	10351.9	1679.25	2725.62	NA	NA	NA	26087.9	1404.68	4604.75	5823.91
P62895	CYCS	CYC_PIG	Cytochrome c	0.000568828	12426.8	17881.9	15562.5	37723.7	NA	NA	15079.9	16680.1	23838.1	17444.1	8868.13	25463.3	10555.8	41253.8	13068.5	5036.13	12774.8	7301.67	28179.7	14171	14942.3	28292.6	NA	2291.94	9174.78	9009.69	7061.33	15211.9	NA	NA	10537.9	26783.5	19988.8	11208.7	13985.6	21754	6267.95	10658.3	12459.2	8952.93	9024.04	30751.8	8690.73	13690	15940.3
A0A8W4FEI6	CYFIP1	A0A8W4FEI6_PIG	Cytoplasmic FMR1 interacting protein 1	0.000568828	5443.97	5140.2	4499.4	14530.3	4517.65	9331.16	4760.99	4575.2	5239.12	6502.93	2379.92	3557.62	2725.06	16936.4	6715.29	NA	12077.5	919.624	17171.2	7315.86	6003.89	591.904	NA	NA	4598.48	2519.8	3160.41	7326.24	3518.23	8154.27	4085.21	3431.91	3490.93	4809.64	3302.16	3246.64	1609.02	5144.48	6733.97	NA	8906.81	2516.26	5316.37	4140.62	5469.45
A0A287AY02	CYP20A1	A0A287AY02_PIG	Cytochrome P450 family 20 subfamily A member 1	0.000568828	6502.13	9798.31	3195.25	9178.73	14069.3	NA	4676.95	3817.14	8118.83	7057.23	3572.47	3568.57	7607.2	13052.1	4355.64	NA	10010.2	NA	8294.94	8565.27	9545.67	2730.64	NA	NA	4458.33	4572.73	1480.24	4903.31	11763.8	NA	4565.41	5160.79	6106.11	4698.44	7073.3	5117.99	4186.27	3993.05	4090.39	NA	7462.49	NA	2321.48	9158.42	12322.6
A0A8D0HXM4	CYRIB	A0A8D0HXM4_PIG	CYFIP related Rac1 interactor B	0.000568828	8941.64	NA	NA	NA	NA	NA	NA	NA	8590.59	8541.76	NA	NA	NA	NA	3354.83	NA	3399.64	NA	8264.31	NA	5657.47	NA	NA	NA	6517.48	NA	NA	NA	NA	NA	NA	NA	5111	6389.45	NA	NA	NA	NA	4321.51	NA	2980.67	NA	2617.34	NA	5031.8
F1S5H0	CYTL1	F1S5H0_PIG	Cytokine like 1	0.000568828	12633.8	60465.8	51498.3	40990.2	NA	40360.9	35748.3	12361.5	34138.2	3393.86	14120.2	40426.6	54734.2	33465.8	2357.94	11488.1	NA	7339.41	29732.5	11730.9	NA	7842.94	8027	NA	9081.47	32519.6	25600.6	21170.3	NA	23466.2	25714.4	17611.9	19048.9	2291.67	13723.8	39578	34460.9	13031.7	2129.32	21526.5	NA	17472.9	12580.7	6521.21	NA
F1S765	CZIB	F1S765_PIG	CXXC motif containing zinc binding protein	0.0173288	3766.26	NA	NA	6719.98	NA	NA	2886.17	NA	3636.97	2915.6	NA	NA	3024.95	4737.28	NA	NA	NA	NA	10045.6	NA	NA	NA	NA	NA	2979.86	NA	NA	3111.42	NA	NA	2252.99	NA	2735.54	1994.17	NA	NA	1936.96	1475.76	NA	NA	NA	NA	2649.34	NA	NA
A0A4X1T581	DAB2	A0A4X1T581_PIG	DAB adaptor protein 2	0.000568828	NA	1691.47	NA	NA	1720.17	NA	NA	NA	NA	11143.3	NA	NA	NA	NA	NA	NA	NA	NA	1530	NA	NA	4709.15	NA	NA	NA	786.03	NA	NA	1288.79	NA	NA	NA	NA	7600.34	NA	NA	NA	NA	NA	NA	NA	NA	447.371	NA	NA
Q29036	DAD1	DAD1_PIG	Dolichyl-diphosphooligosaccharide--protein glycosyltransferase subunit DAD1	0.000568828	21785.4	35599.9	8865.16	25789.1	45167	14952.4	11720.9	6473.36	32060.4	23952.8	19802	21118.9	37184.7	47265.2	29073.3	9494.73	42358.2	19113.5	38798.3	41730.5	29569.6	18427	13546.3	NA	17769	18256.1	4730.06	12263.7	36809	8835.53	8864.54	10404.9	18265.2	16438	20137.4	20575	20534.5	13386.2	27025.1	18611.7	33663.2	38572.1	10527.1	23139.7	25053.4
A0A286ZQE9	DAP	A0A286ZQE9_PIG	Death associated protein	0.00106496	NA	13057.6	NA	NA	NA	NA	NA	NA	NA	7954.7	NA	NA	NA	NA	NA	NA	NA	NA	13343.4	NA	NA	NA	NA	NA	NA	5573.08	NA	NA	NA	NA	NA	NA	NA	4745.57	NA	NA	NA	NA	NA	NA	NA	NA	3821.77	NA	NA
A0A8W4FEH7	DARS1	A0A8W4FEH7_PIG	Aspartate--tRNA ligase, cytoplasmic	0.000568828	12157.5	1945.87	NA	22780.8	37197.5	12300.2	8686.69	5758.12	16531.4	22686.2	6761.86	13369.3	20506.4	37734	8351.97	2480.27	32694.4	2658.11	32640.4	31304.7	20201.1	17464.8	4710.4	NA	10298.3	957.293	NA	9729.41	27406.6	8029.7	6666.48	9200.8	9979.87	13683	11465.2	12427.1	12344.8	11548.8	8447.91	4524.49	22591.6	11020.4	9541.07	22589	22076.3
P12026	DBI	ACBP_PIG	Acyl-CoA-binding protein	0.00253678	12716.1	NA	NA	NA	4128.1	NA	NA	NA	6177.51	NA	NA	NA	6883.94	22900.6	5387.6	NA	NA	NA	NA	NA	NA	NA	NA	NA	9226.34	NA	NA	NA	2923.21	NA	NA	NA	4592.82	NA	NA	NA	4040.49	6996.81	5329.42	NA	NA	NA	NA	NA	NA
F1ST81	DBNL	F1ST81_PIG	Drebrin like	0.000568828	NA	NA	NA	NA	4702.6	NA	NA	NA	NA	7427.44	2534.47	NA	NA	NA	2933.14	2618.24	3551.91	1728.54	NA	5721.28	5475.99	NA	NA	NA	NA	NA	NA	NA	4072.56	NA	NA	NA	NA	5104.76	2408.13	NA	NA	NA	2941.33	5538.23	2647.94	3433.53	NA	3260.76	3861.27
A0A5G2QFH7	DBT	A0A5G2QFH7_PIG	Dihydrolipoamide acetyltransferase component of pyruvate dehydrogenase complex	0.00106496	2061.42	NA	NA	2083.35	1417.63	1095.21	2357.91	2603.14	1827.36	2552.54	NA	2235.94	NA	3016.12	2034.35	1074.31	1827.82	NA	NA	1839.73	NA	3407.63	NA	NA	1341.72	NA	NA	925.784	2092.42	1002.06	2390.5	2261.36	1140.11	1630.44	NA	2153.22	NA	1134.29	2646.37	2455.06	1339.3	NA	NA	1375.86	NA
I3LTR5	DCHS2	I3LTR5_PIG	Dachsous cadherin-related 2	0.0678457	NA	NA	NA	NA	NA	NA	NA	NA	NA	NA	NA	NA	NA	8710.24	NA	NA	NA	NA	NA	NA	NA	NA	NA	NA	NA	NA	NA	NA	NA	NA	NA	NA	NA	NA	NA	NA	NA	2582.98	NA	NA	NA	NA	NA	NA	NA
Q9XSD9	DCN	PGS2_PIG	Decorin	0.000568828	471140	748282	583147	603862	356392	328699	359583	170322	513224	590529	32925.4	132513	826349	785739	206066	96827.2	148807	34703.9	1828630	318777	184847	127069	59775.8	2987.64	304094	363600	316428	279515	313445	274601	289211	266525	398646	397688	64338.9	191707	483857	253489	197895	192042	99852.2	138351	503033	333419	222399
Q8MIZ3	DCPS	DCPS_PIG	m7GpppX diphosphatase	0.000568828	NA	NA	NA	11355.2	6427.49	NA	NA	3821.85	9184.55	10884.9	NA	6504.75	NA	13432.5	NA	3936.77	NA	NA	9743.1	NA	NA	NA	NA	NA	NA	NA	NA	5935.21	5753.58	NA	NA	6069.29	5337.73	7098.92	NA	6871.37	NA	4316.75	NA	8180.82	NA	NA	2856.46	NA	NA
A0A287B8J2	DCTN1	DCTN1_PIG	Dynactin subunit 1	0.000568828	11020.5	5866.21	6750.13	6000.2	10782.2	3922.86	NA	NA	5478.05	NA	6291.4	9145	11873.5	12704.6	9253	2892.55	NA	1978.31	NA	12957.9	10242.5	NA	NA	NA	9900.03	3128.63	3506.44	2539.2	9062.18	2254.32	NA	NA	3657.74	NA	7683.11	9218.71	6122.66	4904.48	9230.79	5247.9	NA	4483.45	NA	7442.05	9473.75
A0A5G2QD80	DCTN2	DCTN2_PIG	Dynactin subunit 2	0.000568828	7520.71	NA	NA	3854.22	NA	2273.86	2352.5	2748.1	3366.64	NA	NA	NA	1944.78	9554.46	4477.99	NA	6222.18	NA	5503.87	NA	4286.24	7216.76	NA	NA	5052.96	NA	NA	1740.74	NA	1722.54	1860.99	2303.72	2484.9	NA	NA	NA	1106.72	2773.04	5634.99	NA	4947.48	NA	1598.67	NA	3952.68
F1SEC0	DCTN3	DCTN3_PIG	Dynactin subunit 3	0.0136384	NA	NA	NA	NA	NA	NA	NA	NA	3904.1	NA	NA	NA	NA	NA	NA	NA	5609.33	NA	NA	NA	NA	NA	NA	NA	NA	NA	NA	NA	NA	NA	NA	NA	2781.47	NA	NA	NA	NA	NA	NA	NA	3936.54	NA	NA	NA	NA
K7GL04	DCX	K7GL04_PIG	Doublecortin	0.000568828	NA	2125.21	NA	5571.21	NA	NA	3015.79	NA	NA	6140.23	NA	NA	NA	NA	NA	NA	NA	NA	NA	NA	1552.11	NA	NA	NA	NA	1120.6	NA	3059.88	NA	NA	3046.99	NA	NA	4420.74	NA	NA	NA	NA	NA	NA	NA	NA	NA	NA	1441.45
A0A286ZQ44	DCXR	A0A286ZQ44_PIG	L-xylulose reductase	0.000568828	13968.4	31291.4	25118.5	22519.4	12905.7	22840.2	18544.9	6091.1	1721.96	19390.9	10141.2	18063.6	29813.1	40564.6	12210.3	6304.57	22973.6	4882	38575.6	17064.2	14963.9	4700.42	6777.18	NA	10994.4	14430.2	13458.3	12011.5	10398.8	13877.2	13422.5	9426.85	1264.37	12834.9	16165.2	15319.8	18005.7	12057.9	11423.4	11207.9	16228.4	9776.25	10894.2	15606.6	12864.8
A0A287BBK0	DDAH1	A0A287BBK0_PIG	Dimethylarginine dimethylaminohydrolase 1	0.000568828	NA	NA	4828.23	14577.1	10554.9	NA	4430.34	NA	NA	3429.23	NA	8500.74	NA	13309.7	NA	NA	NA	NA	16351.4	NA	NA	NA	NA	NA	NA	NA	2213.55	5591.98	7992.23	NA	3142.91	NA	NA	2217.79	NA	7329.89	NA	3705.55	NA	NA	NA	NA	4784.22	NA	NA
A0A287A5S7	DDAH2	A0A287A5S7_PIG	Dimethylarginine dimethylaminohydrolase 2	0.000568828	6485.83	12407.6	7358.18	16462.5	7263.45	3627.62	4845.06	2337.2	7023.99	6479.58	2978.66	4748.93	12196.5	22604.5	4947.21	2404.59	5947.24	NA	30095.8	7977.7	5941.65	NA	NA	NA	4263.86	6387.74	4597.93	6851.75	5718.5	2754	3792.64	3753.33	5179.92	4398.23	5874.86	4319.4	7006.61	6379.71	4739.07	5868.65	4488	NA	8683.25	6621.19	5529.04
F1RIE2	DDB1	F1RIE2_PIG	DNA damage-binding protein 1	0.000568828	6960.27	10293.5	8675.51	8879.87	7425.56	2583.77	4323.6	5376.35	7349.19	5739.23	4316.55	4122.6	5764.75	17057.7	4717.83	2802.07	9346.63	NA	15448	19709.5	4787.01	17578.9	2251.71	NA	5703.89	4721.53	4366.39	4410.79	6208.4	2295.78	3948.1	4967.53	4948.83	4321.3	6092.45	4354.12	3383.59	5181.15	5418.46	5166.19	6696.32	NA	4295.22	10929	4931.74
A0A287AGM8	DDOST	A0A287AGM8_PIG	Dolichyl-diphosphooligosaccharide--protein glycosyltransferase 48 kDa subunit	0.000568828	57334.1	82650.3	19291.8	85956.8	47322.2	49655.6	45019	14652	59315	62690	29955.4	13878.8	84229.6	126309	32628.1	31305.3	60345.1	14067	102075	53079.5	39214.9	14116.9	20289.1	1214.45	37145	38467.3	10440.6	39910.6	41562.5	42041.4	35823.1	22943.5	45332.1	43377.5	59303.4	19936.6	50844.6	38641.7	29399.7	58987.3	40492.6	56097.8	28567.4	55260.6	47167.7
A0A287BPF3	DDRGK1	A0A287BPF3_PIG	DDRGK domain-containing protein 1	0.000568828	2035.17	3088.47	2447.52	3306.87	NA	1510.43	NA	NA	3088.95	2927.16	NA	NA	1952.4	NA	NA	NA	NA	NA	3371.2	NA	1600.59	NA	NA	NA	1330.49	1477.5	1259.76	1461.83	NA	1381.96	NA	NA	1918.12	1893.41	NA	NA	1449.59	NA	NA	NA	NA	NA	1304	NA	1417.82
A0A8W4FG18	DDT	A0A8W4FG18_PIG	D-dopachrome decarboxylase	0.000568828	NA	NA	6282.2	7676.33	NA	6203.25	NA	4890.12	7340.52	2822.63	NA	3876.24	9476.29	5820.76	NA	NA	3684.85	NA	6799.39	NA	3049.69	2810.41	NA	NA	NA	NA	3759.54	3453.05	NA	4681.45	NA	4543.63	4345.06	1961.36	NA	3757.43	7051.71	2177.63	NA	NA	2764.03	NA	2079.12	NA	2813.52
F1SCS1	DDX1	F1SCS1_PIG	ATP-dependent RNA helicase DDX1	0.000568828	15094.8	17978.8	11046.5	12046.5	22692.5	2616.33	5882.32	5462.44	9585.53	40680.8	11655.4	7279.94	10807.6	26328.1	12245.5	2524.8	16034.2	4886.12	13228.7	31193.4	11739.8	2950.04	5156.74	NA	11915.5	8482.31	6028.53	5738.87	17939.9	2393.8	4320.6	8452.07	7026.36	27620	11592.9	6483.95	6831.34	7039.75	11468.1	4735.46	13633.2	9750.51	4358.86	17177.7	9981
F1SKQ0	DDX17	F1SKQ0_PIG	RNA helicase	0.000568828	17892.6	20489.2	7873.52	16635.4	16519.4	7473.77	7425.63	4307.57	14754	14608.8	4687.75	5563.81	10071.7	36328	10200.2	5053.83	12428.5	2746.25	19319.7	9473.93	9811.24	6388.69	NA	NA	11614.1	9930.67	4372.53	7641.21	13090.7	6682.41	7502.97	6614.37	11099	10309.6	7502.34	7893.19	6706.94	11113.9	9741.02	9553.65	9440.13	11511.9	5351.3	9949.15	10207.8
F1SUG7	DDX21	F1SUG7_PIG	RNA helicase	0.000568828	8596.17	NA	NA	3272.3	2672.64	NA	1629.65	2598.9	4957.1	2415.9	2333.09	4780.43	NA	3986.62	2669.26	1531.56	NA	629.704	3591.42	4373.65	6434.84	7168.72	NA	NA	6958.42	NA	NA	1515.64	2038.18	NA	1192.62	2179.69	2900.23	1664.52	3859.01	4603.57	NA	1410.38	3551.26	3777.04	NA	3081.55	1181.45	3280.78	6701.03
F1SPN4	DDX23	F1SPN4_PIG	RNA helicase	0.000568828	4524.79	5894	3086.97	5445.18	NA	4037.3	NA	NA	NA	8438.21	NA	2519.49	NA	6343.17	3157.43	NA	2476.41	NA	1867.51	NA	4340.59	NA	NA	NA	3441.67	2681.29	1557.29	2131.29	NA	2270.76	NA	NA	NA	5108.59	NA	2345.26	NA	1960.67	3058.16	NA	1744.29	NA	620.29	NA	3964.9
Q29024	DDX39B	DX39B_PIG	Spliceosome RNA helicase DDX39B	0.000568828	50626.4	160498	77126.8	77713.4	128396	42338.9	31880.1	59206.3	55257.5	117338	24431.5	109181	143265	244864	28336.1	45261.9	77484.5	8939.61	243741	35590.8	65497	149588	7551.27	1484.07	40029.2	74457.9	44612.9	39227	95194.7	38299.8	30846.2	54860.2	39308.8	82691.2	36863.4	121957	79235.3	75566.6	31386.9	76644.9	61931.4	37598.2	66992	37251.4	81174.2
F1RX16	DDX3X	F1RX16_PIG	RNA helicase	0.000568828	13674.9	19080.7	14595.7	17920.8	11663.7	8413.95	9181.19	7002.59	15497.8	15637.7	8815.63	7832.42	11169.6	27034.4	9361.82	7234.64	18124.4	3173.77	17902	10361.4	11178.8	14917.2	2312.03	NA	8900.64	10333.9	7512.54	8379.87	15987	7698.33	9308.07	11101.7	9552.79	11826	13816.8	7208.02	8704.54	10167	12178.3	17534.3	12767.1	11724.5	5835.88	13587.6	9902.36
F1RSJ7	DDX42	F1RSJ7_PIG	RNA helicase	0.0393138	NA	NA	NA	NA	NA	NA	NA	NA	NA	NA	NA	NA	NA	NA	NA	NA	NA	NA	NA	NA	NA	4974.15	NA	NA	NA	NA	NA	NA	NA	NA	NA	NA	NA	NA	NA	NA	NA	NA	NA	NA	NA	NA	NA	NA	NA
A0A5G2RAE1	DDX46	A0A5G2RAE1_PIG	RNA helicase	0.000568828	2858.95	7085.97	NA	4679.11	2306.09	1696.69	NA	NA	NA	NA	2025.79	NA	1789.49	11688.6	2099	NA	5793.97	NA	4530.65	628.324	2544.27	2390.59	NA	NA	1860.81	3564.09	NA	2079.27	1868.33	1552.38	NA	NA	NA	NA	3175.03	NA	1328.63	4395.78	2730.47	NA	4245.41	NA	1752.49	581.7	2253.75
A0A287AHW6	DDX5	A0A287AHW6_PIG	Probable ATP-dependent RNA helicase DDX5	0.000568828	33101.7	53123	22133.7	29672.4	53814.7	20452.4	18607.8	9292.34	27550	39043.5	16301	27922.6	32898	62825.2	20682.7	18583.9	45131.7	5681.97	42742.7	11952	27767.5	10124.9	9786.37	1120.88	24827.9	24748.8	11695.7	11999.2	41662.8	12951.4	14300.2	14775.6	22253.8	27119.5	27082.4	25366.4	20478.8	19724.2	19775.9	34643.5	31767.3	23637.6	11185.8	11169.9	30118.5
F1SUG8	DDX50	F1SUG8_PIG	RNA helicase	0.0505155	NA	4612.97	NA	NA	NA	NA	NA	NA	NA	NA	NA	NA	NA	NA	NA	2476.43	5410.3	NA	NA	5263.21	1344.16	NA	NA	NA	NA	2315.58	NA	NA	NA	NA	NA	NA	NA	NA	NA	NA	NA	NA	NA	5659.23	3904.98	NA	NA	3936.13	1240.65
F1SAJ5	DDX6	F1SAJ5_PIG	RNA helicase	0.000568828	36537.4	16251.9	6023.82	15395.3	22427.2	9552.83	5657.98	19267.1	12320.9	14913.2	55441.4	7571.82	9093.8	20509	6827.8	1284.33	942.344	1772.6	21462.3	47691.4	39698.9	5863.39	551.76	NA	35282.9	8118.18	3708.19	6986.2	20138.5	6806.49	5362.55	20417.4	7386.93	11228.5	52025.9	7039.99	7188.75	7457.84	8815.83	3075.24	710.984	8769.97	6838.1	29847.2	27299
A0A5G2R5W7	DECR1	A0A5G2R5W7_PIG	2,4-dienoyl-CoA reductase [(3E)-enoyl-CoA-producing]	0.000568828	3306.59	10088.7	5124.23	8373.77	8920.6	2622.2	NA	2715.74	6123.91	46876.3	NA	3917.08	NA	17677.3	7334.24	2809.85	10293.3	NA	NA	6223.91	9932.55	2276.67	NA	NA	2650.89	4612.19	2345.52	3212.3	6683.49	1557.52	NA	4483.16	5289.99	32807.4	NA	3476.42	NA	4480.05	6773.93	4883.92	7245.23	NA	NA	6016.72	10440.4
A0A8W4FES3	DEK	A0A8W4FES3_PIG	DEK proto-onco	0.000568828	1206.79	NA	1805.17	11781.6	2855.59	NA	1003.3	NA	NA	7712.04	3840.27	NA	NA	27329.5	1865.87	4898.16	1420.91	NA	9175.36	3133.47	NA	569.97	NA	NA	1048.69	NA	882.492	6324.18	2371.74	NA	701.055	NA	NA	5197.38	5973.34	NA	NA	6870.29	1828.82	9473.17	1036.78	NA	2797.13	1773.48	NA
A0A287A5Y5	DENND4B	A0A287A5Y5_PIG	DENN domain containing 4B	0.0420495	NA	NA	NA	NA	NA	NA	NA	NA	NA	NA	NA	NA	NA	NA	NA	NA	NA	3778.08	NA	NA	NA	NA	NA	NA	NA	NA	NA	NA	NA	NA	NA	NA	NA	NA	NA	NA	NA	NA	NA	NA	NA	7371.07	NA	NA	NA
F1SQY2	DERA	F1SQY2_PIG	deoxyribose-phosphate aldolase	0.0136384	2729.19	NA	NA	4278.76	NA	3779.22	NA	3647.88	NA	8394.98	NA	NA	NA	9348.86	3073.79	NA	NA	NA	5797.02	NA	1450.85	NA	NA	NA	2120.34	NA	NA	2101.2	NA	3208.98	NA	3039.62	NA	6022.38	NA	NA	NA	3182.74	3723.22	NA	NA	NA	1815.88	NA	1607.67
A0A4X1T4A7	DERL1	A0A4X1T4A7_PIG	Derlin	0.0144042	NA	7461.59	NA	4032.92	NA	NA	NA	NA	6246.31	6237.61	NA	NA	NA	NA	1434.64	NA	10116.3	NA	NA	7266.99	7879.8	NA	NA	NA	NA	4242.48	NA	1880.08	NA	NA	NA	NA	3837.46	4641.39	NA	NA	NA	NA	1844.81	NA	9161.69	NA	NA	9400.65	7504.53
P02540	DES	DESM_PIG	Desmin	0.000568828	56376.9	79847.3	74749.3	124136	10065.6	69163	46723.6	26893.7	70921.1	70344	26357.8	35094.5	53253.6	162304	24421.8	8413.81	65705.2	11383.2	118184	57922.1	45811.3	41461.5	4900.55	5683.67	49619	42133.1	39233.5	55535.9	14856.8	41207	33605	41685.6	41096.1	44193.8	31048.6	33207.2	27585.7	66719	24367	19227.6	47576.7	38269.9	44656.5	32975.3	40981.8
Q9TV69	DHDH	DHDH_PIG	Trans-1,2-dihydrobenzene-1,2-diol dehydrogenase	0.000568828	9057.79	NA	NA	NA	7418.19	7855.57	6923.94	NA	NA	12312.6	NA	4677.74	NA	9281.77	NA	4067.44	7110.8	NA	11914	6583.79	5270.32	NA	NA	NA	6804.63	NA	NA	NA	6084.69	5113.14	5242.09	NA	NA	8600.58	NA	4121.82	NA	2716.27	NA	7500.71	5078	NA	3226.61	6183.85	5771.87
F1S1B9	DHRS11	F1S1B9_PIG	Dehydrogenase/reductase 11	0.000568828	NA	NA	NA	NA	NA	NA	2905.12	NA	2637.06	4737.92	NA	NA	2773.94	6300.63	NA	NA	NA	NA	4724.99	2590.55	NA	NA	NA	NA	NA	NA	NA	NA	NA	NA	2674.33	NA	2078.56	3216.02	NA	NA	1593.03	1778.24	NA	NA	NA	NA	1369.41	1656.71	NA
Q8WNV7	DHRS4	DHRS4_PIG	Dehydrogenase/reductase SDR family member 4	0.000568828	NA	NA	NA	NA	3718.5	NA	NA	6361.83	4538.73	NA	2777.2	3416.75	NA	NA	6171.17	NA	NA	NA	10783.2	6248.87	4188.56	NA	NA	NA	NA	NA	NA	NA	2679.52	NA	NA	4812.38	4079.25	NA	3927.3	3096.05	NA	NA	5766.9	NA	NA	NA	3126.01	4559.95	4476.2
F1SSI2	DHRS7	F1SSI2_PIG	Dehydrogenase/reductase 7	0.000568828	6403.03	758.769	2920.37	4632.46	554.939	4125.24	3628.62	3784.73	6499.09	7941.88	NA	4231.61	4521.01	9245.55	3731.18	1950.48	8558.27	NA	3228.58	9730.18	7386.3	NA	NA	NA	4167.56	381.645	1503.14	2058.54	819.086	3774.38	3678.76	3287.81	4054.87	5072.88	NA	4075.06	3356.68	3477.02	4853.68	4457.33	6270.9	NA	1248.84	7276.8	6542.89
F1S5A8	DHX15	F1S5A8_PIG	RNA helicase	0.000568828	5813.12	7403.2	1870.06	4240.32	7296.73	4178.81	2848	2909.93	3693.02	4314.97	4978.76	2069.82	2813.48	10129	4586.91	8071.88	3139.28	3117.83	4115.27	6931.19	3311.63	2856	2621.63	NA	5336.53	3981.89	971.205	1556.04	5959.09	2520.38	2887.36	2527.86	2304.12	2714.45	4632.84	1755.07	2088.91	3809.28	4611.19	14996.7	2300.24	6358.88	1591.82	5465.25	2933.49
K7GND3	DHX9	K7GND3_PIG	RNA helicase	0.000568828	22094.3	20751.5	5816.58	23845.4	11734.5	10687	8074.94	17099.6	25088.4	22031.2	10852.6	10476.3	16334.9	55400.1	18483.9	7464.67	22303.2	4037.32	11934.8	21292.5	26426.8	13465.4	4165.11	NA	14466.4	10437.6	4143.34	12680.6	16354.3	9068.44	8186.54	14966.9	15039.5	16491.7	16507.8	10088.7	8940.14	23126.5	17297.5	18791	20890.4	14143.8	4447.45	18927.7	18023.8
A0A4X1U8P5	DIABLO	A0A4X1U8P5_PIG	Direct IAP-binding protein with low pI	0.0128035	NA	NA	NA	NA	NA	NA	NA	NA	94753.5	NA	NA	NA	NA	NA	NA	NA	46684.6	NA	NA	NA	NA	NA	NA	NA	NA	NA	NA	NA	NA	NA	NA	NA	53694.3	NA	NA	NA	NA	NA	NA	NA	45075.9	NA	NA	NA	NA
A0A287ADD4	DKC1	A0A287ADD4_PIG	H/ACA ribonucleoprotein complex subunit DKC1	0.00106496	1965.23	NA	NA	NA	1893.7	NA	NA	NA	NA	NA	NA	NA	4013.17	9355.09	3485.34	NA	5729.08	NA	NA	NA	NA	NA	NA	NA	1377.52	NA	NA	NA	1556.04	NA	NA	NA	NA	NA	NA	NA	2466.32	3051.51	3343.25	NA	4206.82	NA	NA	NA	NA
A0A5G2QLQ1	DLAT	A0A5G2QLQ1_PIG	Acetyltransferase component of pyruvate dehydrogenase complex	0.000568828	10163.5	6619.02	NA	26264.3	3779.02	10412.6	29948	77725.4	11234.3	17113.5	4027.21	66734.2	6614.92	11825.6	6949.09	9262.06	10194.7	17260.5	NA	17330.2	9590.63	145851	NA	7438.68	6615.16	3442.51	NA	13393.1	5687.48	9527.02	27506.3	70378.9	7952.06	10931.3	5992.34	64712.2	4911.34	3121.52	9039.67	21166	7125.05	58029.2	NA	12040.8	8495.52
P09623	DLD	DLDH_PIG	Dihydrolipoyl dehydrogenase, mitochondrial	0.000568828	7041.76	14433.1	NA	16665.5	NA	3531	7657.67	19600.8	15950.3	16813.9	8739.13	4606.88	7862.2	19893.1	12117.7	6000.68	21634.3	4641.99	11603.4	16791.2	11546.1	7609.12	3527.96	NA	4705.2	7953.37	NA	7190.03	NA	3243.65	5472.82	32150.7	10393.2	10141.5	10622.3	4370.5	4117.21	7910.21	12156.3	10893.1	15991.3	9109.41	4347.94	9591.38	10369.7
A0A287BTJ2	DLG1	A0A287BTJ2_PIG	Disks large homolog 1	0.00106496	9977.87	20332.6	17740.3	23598.7	10849.5	14179.6	12049.3	6008.41	NA	NA	NA	NA	7063.26	25184.4	8154.29	NA	NA	NA	24731.7	NA	NA	NA	NA	NA	7916.9	9462.07	8368.18	9735.81	8797.26	8848.39	8344.03	9902.55	NA	NA	NA	NA	3751.98	7138.57	7097.09	NA	NA	NA	7284.52	NA	NA
Q9N0F1	DLST	ODO2_PIG	Dihydrolipoyllysine-residue succinyltransferase component of 2-oxoglutarate dehydrogenase complex, mitochondrial	0.000568828	23676.6	21648.5	9071.98	23851.5	20356.6	6016.7	18174.7	26566.1	20160.4	30131.8	8222.04	15060.9	11116.9	31468.4	19594.3	5243.01	22110.1	3911.6	14515.9	8655.5	13509	9752.93	2089.46	NA	15304.7	10048.3	5139.43	10937.8	17045.4	4979.17	14539.6	41202.8	14869.9	20648.7	15971.5	21600.2	7105.99	9780.82	19382.7	9899.67	14830.7	17648.3	4062.52	9036.01	17220.7
Q5GN48	DMD	DMD_PIG	Dystrophin	0.00649351	NA	393368	738607	706459	129267	566583	671344	247488	199764	396247	NA	NA	NA	NA	162189	NA	NA	NA	NA	NA	NA	NA	NA	NA	NA	167892	232258	320501	103141	331370	406508	279928	125138	236391	NA	NA	NA	NA	155664	NA	NA	NA	NA	NA	NA
F6PZL5	DMP1	F6PZL5_PIG	Dentin matrix acidic phosphoprotein 1	0.000568828	NA	NA	NA	NA	NA	NA	NA	NA	NA	NA	12683.4	NA	NA	NA	21253.2	NA	NA	NA	NA	NA	8026.13	12148.2	NA	NA	NA	NA	NA	NA	NA	NA	NA	NA	NA	NA	11708.6	NA	NA	NA	20398.2	NA	NA	NA	NA	NA	5620.88
A0A8W4FE64	DNAH8	A0A8W4FE64_PIG	Dynein axonemal heavy chain 8	0.0284615	61584.5	NA	5486.96	NA	NA	NA	NA	21173.9	38272	NA	NA	44602	55612.7	NA	NA	NA	104349	NA	NA	68795.2	NA	14383.8	30462	NA	51535.4	NA	2849.63	NA	NA	NA	NA	34581.2	34533.9	NA	NA	40195.7	30159.6	NA	NA	NA	72578.5	NA	NA	53529.7	NA
F1SE73	DNAJA1	F1SE73_PIG	DnaJ homolog subfamily A member 1	0.000568828	2521.99	2367.56	1776.95	4555.27	1781.51	1334.36	1293.35	615.982	2049.87	2019.5	NA	1753.7	1816.17	9485.8	1669.35	NA	2631.35	518.342	2670.59	1371.85	2257.75	NA	NA	NA	2225.39	1261.64	923.764	1878.11	1398.77	776.279	942.52	1010.91	1385.89	1240.55	NA	1781.8	1026.44	3839.92	1618.55	NA	1913.86	1363.89	951.96	798.311	2065.17
A0A287AJ91	DNAJA3	A0A287AJ91_PIG	DnaJ heat shock protein family (Hsp40) member A3	0.0248227	NA	NA	NA	NA	NA	NA	NA	NA	NA	NA	NA	NA	NA	NA	NA	NA	NA	NA	NA	NA	NA	15296.7	NA	NA	NA	NA	NA	NA	NA	NA	NA	NA	NA	NA	NA	NA	NA	NA	NA	NA	NA	NA	NA	NA	NA
A0A4X1V5G4	DNAJB1	A0A4X1V5G4_PIG	DnaJ heat shock protein family (Hsp40) member B1	0.000568828	NA	3142.98	NA	5663.31	9521.64	NA	NA	NA	NA	NA	7050.89	NA	17342.5	4867.26	NA	NA	NA	NA	4964.84	14837.1	NA	NA	NA	NA	NA	1506.29	NA	2493.68	8340.99	NA	NA	NA	NA	NA	7002.78	NA	10480.2	1519.06	NA	NA	NA	NA	1725.37	8303.63	NA
F1SFJ8	DNAJB11	F1SFJ8_PIG	DnaJ homolog subfamily B member 11	0.000568828	6587.85	NA	4897.62	NA	4691.66	6287.85	4282.29	NA	2665.85	8291.91	NA	NA	6396.98	NA	NA	2730.62	9467.29	NA	6000.56	NA	NA	2596.33	NA	NA	4941.25	NA	2395.21	NA	3461.05	3792.41	2878.77	NA	2291.53	5250.73	NA	NA	3487.55	NA	NA	4945.46	6564.73	NA	1903.54	NA	NA
A0A8D1GCI9	DNAJC10	A0A8D1GCI9_PIG	DnaJ homolog subfamily C member 10	0.0187813	NA	2166.27	NA	NA	839.055	1223.04	NA	1169.03	2172.25	2748.67	NA	1111.79	NA	NA	1967.07	NA	2381.78	NA	2478.81	3058.16	1732.64	NA	NA	NA	NA	1144.68	NA	NA	1197.45	1087.39	NA	1075.16	1351.93	1991.83	NA	1078.1	NA	NA	2536.35	NA	1784.29	NA	1062.68	2124.87	1479.33
A0A286ZQV5	DNAJC13	A0A286ZQV5_PIG	DnaJ heat shock protein family (Hsp40) member C13	0.0165816	NA	NA	NA	NA	NA	NA	NA	NA	NA	NA	NA	NA	NA	8876.79	1960.06	NA	NA	NA	NA	NA	1370.33	NA	NA	NA	NA	NA	NA	NA	NA	NA	NA	NA	NA	NA	NA	NA	NA	3338.34	2549.74	NA	NA	NA	NA	NA	1796.8
I3LBK9	DNAJC3	I3LBK9_PIG	DnaJ homolog subfamily C member 3	0.000568828	NA	9116.35	13595.4	5338.66	4012.75	6406.06	NA	NA	NA	NA	NA	4323.48	11060	4404.07	NA	NA	NA	NA	9258.9	NA	NA	NA	NA	NA	NA	4369.8	7747.01	2200.53	3033.78	3434.42	NA	NA	NA	NA	NA	4099.21	7412.29	1441.35	NA	NA	NA	NA	3081.61	NA	NA
A0A4X1VHW2	DNASE1L3	A0A4X1VHW2_PIG	Deoxyribonuclease	0.000568828	NA	NA	NA	15991.5	NA	3380.95	NA	8746.13	6868.91	NA	7286.28	NA	1279.54	NA	NA	4218.48	NA	NA	17924.2	NA	5460.57	NA	NA	NA	NA	NA	NA	6591.53	NA	2915.9	NA	13542.1	4736.19	NA	10193.5	NA	926.736	NA	NA	7200.23	NA	NA	5381.21	NA	5440.35
I3LCZ7	DNM1	I3LCZ7_PIG	dynamin GTPase	0.000568828	11122.5	26860.4	12290.3	27305.4	15688.6	14345.3	9220.79	6997.79	11627.2	19241.2	3917.83	11726.9	10679.9	31788.8	9818.25	2523.11	15223.9	795.086	40214.5	9441.37	7690.4	2904.27	3085.04	NA	7576.56	12585.6	7653.61	11364.6	11940.4	9933.35	7699	11259.1	8581.97	13172.6	7666.74	12368.8	5902.34	8971.82	9486.45	4260.97	10822.6	3539.11	11680.8	9365.09	9350.34
A0A287BMW9	DNM1L	A0A287BMW9_PIG	Dynamin-1-like protein	0.00106496	6358.14	7857.74	6303.37	7970.64	5938.14	NA	NA	3722.82	3310.96	7690.38	NA	4922.74	NA	14284.6	NA	NA	6855.75	NA	8094.77	2348.37	5521.49	1742.9	NA	NA	4658.87	3644.62	3439.67	3826.39	4493.61	NA	NA	5992.33	2624.48	5116.12	NA	4199.07	NA	4418.2	NA	NA	4866.94	NA	2318.3	2229.59	6055.62
A0A287B8X7	DNM2	A0A287B8X7_PIG	dynamin GTPase	0.000568828	14922.5	NA	11220.3	6395.51	NA	2549.42	NA	4630.4	4175.27	NA	NA	2866.08	NA	NA	NA	NA	NA	NA	7841.31	NA	2867.32	1448.65	NA	NA	12196.1	NA	6101.16	2841.99	NA	2332.59	NA	7650.74	2605.01	NA	NA	2894	NA	NA	NA	NA	NA	NA	3033.08	NA	3174.24
A0A287A869	DNM3	A0A287A869_PIG	dynamin GTPase	0.00649351	10469.6	NA	13052.5	NA	NA	13031.8	6332.24	4610.36	NA	12174.5	NA	NA	NA	NA	NA	NA	NA	NA	20830.9	NA	NA	NA	NA	NA	7881.11	NA	9120.44	NA	NA	11465.9	6270.51	4854.26	NA	8240.65	NA	NA	NA	NA	NA	NA	NA	NA	6350.34	NA	NA
A0A287B1J1	DNPEP	A0A287B1J1_PIG	Aspartyl aminopeptidase	0.000568828	4869.92	12860.9	15740.2	17284.2	5712.16	9865.31	8523.33	7952.28	15441.3	12318.4	7995.29	7983.67	10490.6	22187.8	4179.49	5620.93	7644.36	NA	13913	18069.5	4816.75	2236.89	2137.15	NA	3924.1	6468.74	8101.61	7680.62	6904.9	9026.26	8641.12	6908.18	9634.05	7868.4	12531.1	7166.17	7788.86	8344.29	4004.63	9583.01	5373.98	NA	5381.67	13513.5	5158.4
F1S8E6	DOHH	F1S8E6_PIG	Deoxyhypusine hydroxylase	0.0088968	NA	NA	NA	NA	NA	NA	NA	NA	1667.9	NA	NA	NA	NA	NA	NA	NA	766.215	NA	NA	NA	NA	NA	NA	NA	NA	NA	NA	NA	NA	NA	NA	NA	999.979	NA	NA	NA	NA	NA	NA	NA	571.246	NA	NA	NA	NA
A5GFZ5	DPM1	DPM1_PIG	Dolichol-phosphate mannosyltransferase subunit 1	0.000568828	12019.2	NA	NA	NA	11671.3	NA	3343.17	NA	9216.75	6978.82	2275.25	NA	7797.03	13481	4358.4	NA	NA	NA	NA	NA	8532.36	NA	NA	NA	7975.75	NA	NA	NA	9169.95	NA	2862.76	NA	6047.78	5197.65	2990	NA	4870.83	5105.53	5484.44	NA	NA	NA	NA	NA	7954.51
A0A286ZJD8	DPP7	A0A286ZJD8_PIG	Dipeptidyl peptidase 7	0.000568828	19481	24734.3	18047.5	25124.8	10425.9	NA	9338.07	14084.1	19580.2	18214	10183.4	10560	12314.8	37027.9	16911.2	3985.73	24206.4	NA	29671.8	15772.5	22096.2	NA	NA	NA	12679.7	12440.8	9289.23	11164.8	15388.6	NA	9467.12	12234.9	12216.3	11634.2	15960.5	10169.4	9143.26	13925.3	21998.8	9108.36	17736.8	NA	11477.3	11795.6	19573.2
P45846	DPT	DERM_PIG	Dermatopontin	0.000568828	249082	115994	54620.9	123212	73510	161099	116579	73224.1	226465	190641	59786.7	159005	164137	15991	127582	42640.6	55428.9	39793.4	6990.56	106180	346902	17573.7	12774.7	1965.05	194174	59461.5	29913.2	59755.7	58059.4	94548.8	82944.5	100377	123810	125400	60171.4	155259	97890.9	4545.54	109067	70572	46929.6	77966.7	2939.45	59448.6	269855
A0A480QR74	DPY19L1	A0A480QR74_PIG	Dpy-19 like C-mannosyltransferase 1	0.00294985	NA	NA	NA	NA	NA	NA	NA	NA	NA	NA	NA	NA	NA	NA	NA	NA	NA	NA	NA	NA	NA	3227.08	NA	NA	NA	NA	NA	NA	NA	NA	NA	NA	NA	NA	NA	NA	NA	NA	NA	NA	NA	NA	NA	NA	NA
Q28943	DPYD	DPYD_PIG	Dihydropyrimidine dehydrogenase [NADP(+)]	0.032354	NA	NA	NA	NA	NA	NA	NA	NA	NA	2646.19	NA	NA	1828.06	NA	2212.25	NA	4143.17	NA	NA	4124.26	NA	NA	NA	NA	NA	NA	NA	NA	NA	NA	NA	NA	NA	1904.13	NA	NA	1306.22	NA	2687.6	NA	3575.23	NA	NA	4746.4	NA
F1RJT3	DPYSL2	F1RJT3_PIG	Dihydropyrimidinase-related protein 2	0.000568828	25358.2	39555.2	16491.6	37396	25512.9	27026.8	12893.5	8833.43	20676.7	25907.6	16317.7	17607.5	20278.3	65571.3	18167.9	12783.7	22277.4	1762.76	38259.5	30535	21494.3	5102.78	4913.69	NA	19118.8	17700.8	8881.46	14048.4	20356.5	17353.2	9337.43	14237	11734	17366.7	15063.6	15748.6	11534.2	18117	17126.2	24543.1	22412.1	7750.24	9973.91	23786.8	22675.8
F1RLZ7	DPYSL3	F1RLZ7_PIG	Dihydropyrimidinase like 3	0.000568828	NA	13261.3	NA	13766.8	12790.7	12723.9	10520.3	2608.96	6838.42	25291.4	4321.82	10166.2	2246.61	NA	4714.39	NA	10371.5	NA	18996.9	8970.01	NA	NA	NA	NA	NA	6999.98	NA	6523.85	10269.2	7094.08	7933.07	4159.32	5392.06	17616.6	5050.35	10022.1	1146.29	NA	4616.03	NA	7936.82	NA	5086.45	4948.08	NA
A0A480URP4	DPYSL4	A0A480URP4_PIG	Dihydropyrimidinase like 4	0.00342969	NA	NA	NA	NA	NA	NA	NA	NA	NA	NA	NA	NA	NA	NA	NA	NA	15221.9	NA	34588.9	NA	NA	NA	NA	NA	NA	NA	NA	NA	NA	NA	NA	NA	NA	NA	NA	NA	NA	NA	NA	NA	10503.8	NA	10085.3	NA	NA
A0A4X1U1Q8	DR1	A0A4X1U1Q8_PIG	Protein Dr1	0.00253678	NA	NA	NA	4352.22	5612.98	NA	4138.21	NA	4819.2	8198.47	6099.99	5445.46	NA	NA	7524.14	NA	NA	NA	8528.29	6206.21	3713.92	3490.03	NA	NA	NA	NA	NA	2071.08	6770.24	NA	3717.54	NA	3180.82	6091.48	8990.23	5133.73	NA	NA	9440.11	NA	NA	NA	2513.33	7599.92	3426.8
F1RU28	DRAP1	F1RU28_PIG	DR1 associated protein 1	0.0173288	4293.6	NA	NA	NA	NA	NA	NA	NA	4147.65	3257.67	1826.27	NA	2795.21	NA	NA	NA	4986.27	NA	8125.37	NA	NA	NA	2115.91	NA	3183.93	NA	NA	NA	NA	NA	NA	NA	3328.23	2244.48	3017.54	NA	1732.3	NA	NA	NA	3516.26	NA	2123.82	NA	NA
F1RPB7	DRG1	F1RPB7_PIG	Developmentally-regulated GTP-binding protein 1	0.000568828	3538.52	NA	2098.35	5302.57	5075.61	NA	2831.03	2617.89	3615.56	4501.96	1710.68	4559.51	3563.69	4183.92	3627.98	2625.62	6428.03	NA	NA	3585.09	3047.94	8190.35	NA	NA	2303.13	NA	1080.04	2731.52	5060.13	NA	2870.15	2274.17	2255.8	2875.63	2681.16	5280.16	2645.91	1573.47	4719.43	6001.41	5014.28	NA	NA	2681.14	3435.24
A0A5G2RDZ5	DRG2	A0A5G2RDZ5_PIG	Developmentally regulated GTP binding protein 2	0.00521327	NA	9201.28	3729.76	NA	4670.76	NA	NA	NA	3679.04	NA	1827.91	NA	3225.74	5035.24	NA	2611.48	NA	NA	6267.48	2263.77	1805.58	2219.48	NA	NA	NA	5228.87	2590.42	NA	4631.89	NA	NA	NA	2615.58	NA	2742.93	NA	2135.31	1918.51	NA	6019.93	NA	NA	1909.97	2396.17	1984.97
F1SAM0	DSC1	F1SAM0_PIG	Desmocollin 1	0.000568828	NA	NA	3521.12	NA	NA	NA	NA	NA	NA	NA	4642.43	NA	7165.18	NA	2108.23	NA	NA	6292.18	NA	1281.95	NA	6291.24	NA	NA	NA	NA	1640.89	NA	NA	NA	NA	NA	NA	NA	6027.83	NA	4046.92	NA	2070.22	NA	NA	12296	NA	717.745	NA
Q3BDI7	DSG1	DSG1_PIG	Desmoglein-1	0.000568828	2627	42368.3	16188	11327.7	16584	17782	6794.75	30354.9	43808.3	13274.8	15702.8	21021.9	25715.4	7087	26918.5	17607	26684.1	14862.6	NA	7754.18	52265	25462.4	6387.35	NA	1663.7	21617.9	8845.87	6263.08	20595.1	13773.2	6801.02	26849.5	26044.1	9886.74	24063.3	21012.2	19390.7	2818.04	34014.6	44322.6	19854.2	60665.2	NA	6040.51	48780.4
A0A287ATF2	DSG2	A0A287ATF2_PIG	Desmoglein 2	0.0257712	NA	NA	156540	NA	NA	NA	156043	NA	NA	NA	NA	4353.88	148584	NA	NA	NA	NA	NA	NA	NA	NA	NA	NA	NA	NA	NA	82248.1	NA	NA	NA	112302	NA	NA	NA	NA	4360.38	77883.3	NA	NA	NA	NA	NA	NA	NA	NA
F1RW75	DSP	F1RW75_PIG	Desmoplakin	0.000568828	84364	29279.4	10679.6	19747	53038.7	14928.9	9131.03	19853.9	28010	9962.9	10890.9	50948.9	91133.8	18101.5	35727.8	24387.8	20369	26220	10667.9	55992.2	91569.8	24035.9	12268.8	NA	74646.5	14818.7	5593.13	10501.1	43401.5	11563.3	9139.45	17070.9	23492.3	6405.8	16738.7	47936.1	45947.7	7545.54	32126.5	45455.3	17072.8	58900.3	3943.68	32583.1	84220.1
A0A286ZPP2	DST	A0A286ZPP2_PIG	Dystonin	0.0270479	NA	NA	NA	NA	NA	NA	NA	NA	NA	NA	NA	NA	NA	1201.03	NA	NA	NA	NA	NA	NA	NA	NA	NA	NA	NA	NA	NA	NA	NA	NA	NA	NA	NA	NA	NA	NA	NA	471.234	NA	NA	NA	NA	NA	NA	NA
P60982	DSTN	DEST_PIG	Destrin	0.000568828	4602.61	8253.67	5039.78	6515	2136.14	6917.41	5726.56	4071.13	4486.79	8563.4	5216.07	7789.19	13202.7	17040	8301.55	NA	13922.1	NA	12461.9	13182.3	1558.08	3866.19	2864.32	NA	3556.02	3785.12	2320.91	2757.06	1653.78	4107.83	3991.46	6987.98	3932.1	5401.55	7920.06	6885.14	7255.83	6806.47	7642.82	NA	9865.13	NA	3785.48	12803.7	1707.76
I3LU71	DTD2	I3LU71_PIG	D-aminoacyl-tRNA deacylase	0.0197938	2034	NA	NA	1678.84	NA	NA	1982.87	2494.24	NA	2435.65	NA	NA	NA	NA	NA	NA	NA	NA	2568.03	NA	1098.12	NA	NA	NA	1323.87	NA	NA	746.032	NA	NA	2010.27	2166.75	NA	1555.77	NA	NA	NA	NA	NA	NA	NA	NA	993.333	NA	972.73
A0A287BR54	DTYMK	A0A287BR54_PIG	dTMP kinase	0.0257712	NA	NA	NA	NA	NA	NA	NA	3050.88	NA	NA	NA	NA	NA	7937.55	NA	NA	NA	NA	NA	NA	NA	NA	NA	NA	NA	NA	NA	NA	NA	NA	NA	4886.74	NA	NA	NA	NA	NA	2316.65	NA	NA	NA	NA	NA	NA	NA
A0A286ZYB5	DUT	A0A286ZYB5_PIG	Deoxyuridine 5'-triphosphate nucleotidohydrolase	0.00253678	NA	NA	NA	NA	NA	NA	NA	NA	NA	NA	NA	NA	NA	NA	NA	NA	NA	NA	NA	NA	NA	11426.3	NA	NA	NA	NA	NA	NA	NA	NA	NA	NA	NA	NA	NA	NA	NA	NA	NA	NA	NA	NA	NA	NA	NA
A0A287B9W3	DYNC1H1	A0A287B9W3_PIG	Dynein cytoplasmic 1 heavy chain 1	0.000568828	14008.3	78919.3	12157.2	67780.6	34041	10486.9	28616.8	7031.41	27935.3	22130.7	41263.7	12690.9	32707.2	33506.7	24202.2	7676.92	75631	2474.07	19719.8	15643.5	65452	6807.17	2135.31	NA	8892.98	41672.6	8106.32	30284.3	27063.1	9333.22	19786.8	11177.2	15978.1	14566.9	47070	13043.5	17211.4	9718.53	22618.3	17421.5	55644.2	9176.56	6710.59	16940.9	59040.7
A0A4X1SJK3	DYNLL2	A0A4X1SJK3_PIG	Dynein light chain	0.000568828	10105	NA	14575.3	22861.4	5995.64	15942.2	11178.1	NA	20698.7	13288.9	12260.4	NA	NA	20771.5	4306.45	NA	5478.93	6316.83	25410.5	12100.5	10232.6	2932.82	3659.33	NA	7599.51	NA	7218.67	10521.7	5039.19	9149.72	7650.88	NA	11329.6	9048.36	12163	NA	NA	8469.49	3694.98	NA	4640.7	12654.3	9709.73	6588.11	7630.36
A0A287AA21	ECHS1	A0A287AA21_PIG	Enoyl-CoA hydratase, mitochondrial	0.000568828	2266.18	2862.78	3948.89	5467.87	NA	3865.61	2860.25	4211.89	3515.65	5542.28	2712.12	5648.51	3890.39	9403.13	2358.46	NA	2363.15	NA	8633.32	NA	2991.23	2562.26	NA	NA	1857.52	1401.24	1904.91	1937.46	NA	2060.72	1998.59	6729.89	3187.36	3512.11	3796.39	5312.19	2109.82	3629.56	2230.7	NA	1634.78	NA	3266.67	NA	2895.34
A0A287BHL7	ECM1	A0A287BHL7_PIG	Extracellular matrix protein 1	0.000568828	11503.3	10426.8	24141.5	46907	4033.74	22384.4	20213.7	5814.93	14354.3	19248.1	NA	8929.09	15409.6	10099.5	2389.35	3124.46	NA	NA	56711.8	NA	2708.11	NA	NA	NA	8411.3	4883.37	12689.9	22337.2	3280.54	14514.3	14719	9291.48	8328.84	12805	NA	11518.8	9139.96	3036.04	2164.74	5754.05	NA	NA	16066.8	NA	3048.98
A0A8D0X6M2	ECM2	A0A8D0X6M2_PIG	Extracellular matrix protein 2	0.000568828	NA	7971.83	9158.79	20115.8	NA	9073.09	NA	2987.88	2071.7	NA	NA	4030.52	11742.5	14198.2	NA	NA	NA	NA	24783.7	NA	4363.96	NA	NA	NA	NA	3467.75	5043.32	8607.17	NA	5544.63	NA	4962.33	1873.83	NA	NA	3544.31	7068.51	3871.67	NA	NA	NA	NA	7451.83	NA	4713.4
A0A287ARA7	ECPAS	A0A287ARA7_PIG	Ecm29 proteasome adaptor and scaffold	0.0536138	NA	4259.17	NA	3507.9	2184.18	1802.85	1568.78	NA	3205.22	3191.76	NA	1775.42	2491.44	NA	3502.7	NA	4178.47	NA	2124.04	4805.33	2463.1	NA	NA	NA	NA	2255.68	NA	1870.02	3129.1	1580.83	1455.64	NA	1975.31	2321.13	NA	1795.39	1835.77	NA	4538.57	NA	3226.79	NA	871.57	3208.24	2272.44
A0A286ZV96	ECRG4	A0A286ZV96_PIG	ECRG4 augurin	0.000568828	3344.3	11971.9	11431.2	9038.37	NA	12457.1	3163.24	4283.75	14189.8	11691.1	NA	1663.26	5549.27	22678.8	NA	NA	NA	NA	26374.5	NA	NA	NA	NA	NA	4538.09	5210.92	4562.42	4462.14	NA	7484.74	2916.92	4330.81	7454.4	8856.05	NA	1527.67	3031.75	8181.89	NA	NA	NA	NA	8515.79	NA	NA
A0A8D1YVP3	EDIL3	A0A8D1YVP3_PIG	EGF like repeats and discoidin domains 3	0.000568828	36008.8	129193	117668	125330	24285.1	143110	124592	33026.1	103861	107231	15368.1	94871.8	125647	122361	18942.8	11549.1	14602	8993.19	123629	23468.6	64671.5	17779.7	12831.6	2332.38	39772.9	69041.2	53954.8	63484.7	19560.1	83601.8	85277.3	35681.9	65250.6	63014.5	14187	97533.4	67835.7	51857.8	18180.7	23403.1	14690.3	21257.2	47265.9	14532.3	45290.9
A0A5G2RJ76	EEA1	A0A5G2RJ76_PIG	Early endosome antigen 1	0.000568828	NA	12345.2	NA	NA	NA	NA	NA	NA	8390.79	6351.46	NA	NA	NA	NA	NA	NA	NA	NA	NA	NA	10547	NA	NA	NA	NA	5593.74	NA	NA	NA	NA	NA	NA	4451.91	3959.88	NA	NA	NA	NA	NA	NA	NA	NA	NA	NA	10869.7
A0A286ZUI3	EEF1A1	A0A286ZUI3_PIG	Eukaryotic translation elongation factor 1 alpha 1	0.000568828	767725	1301400	778733	1161610	1060230	681684	329781	335290	909805	1028780	593003	576819	912025	1745100	712973	314017	1210740	253776	1432610	1203100	691961	241062	251765	5160.24	649352	624085	382848	478610	805073	356800	210532	514588	661434	649828	817559	557658	563986	605240	665202	538250	855501	723762	478484	681457	674868
B9W5V0	EEF1A2	B9W5V0_PIG	Elongation factor 1-alpha	0.000568828	95425	270965	220426	34754.2	121213	177655	164802	150707	247106	235335	195083	104583	196392	502173	2097.23	NA	19932.3	47774.7	387338	185085	208799	63292.7	26128.1	NA	126162	120833	101021	14395.3	105577	103561	103113	153264	128171	147761	177379	106740	142455	186759	2617.26	NA	19245.5	107473	128116	116595	141940
A0A4X1V2W3	EEF1B2	A0A4X1V2W3_PIG	Elongation factor 1-beta	0.000568828	56408	92787.8	43934.9	62962.4	93838	17810.4	34894	11717	42207.1	65930	21956.5	36303.1	59797.2	99585.1	53441.9	25844.9	30143.1	NA	52643	94416.2	43994.2	14856.8	12944.9	NA	43787.5	40416.3	25526.1	26501.9	69138.6	12348.6	25419.2	20569.7	34015.9	39765.2	30929.9	33744.8	34456.1	27153.6	51256.4	48357.4	20824	NA	16160.8	66605.6	46930
A0A5G2QUG9	EEF1D	A0A5G2QUG9_PIG	Elongation factor 1-delta	0.000568828	71554.4	116406	54111.4	86154.9	81942.4	55838.2	62837.4	35656.7	65157.8	105449	54919.8	50486	40411.3	82517	85500.4	32512.9	114349	15537.4	51409.3	89634.9	63809.5	24480.1	17229.8	NA	59392.8	50483.2	26685.8	36864.1	58386.9	34576.9	41979.5	59349.9	57778.7	63282.7	76938.4	46060.4	24144.7	26091.9	82206.9	56250.2	79498.1	53642.8	17148.3	66842.6	69032.1
Q29387	EEF1G	EF1G_PIG	Elongation factor 1-gamma (Fragment)	0.000568828	38553.7	74266.7	55643.4	101353	40428.3	62245.1	54904.8	33746.8	57259.8	58415.3	16996	23377.7	52597.1	154182	41676.6	16362.3	82209	6147.77	90089	47025.5	39353.2	17185	6253.5	NA	25158	34659.2	33526.4	48316.3	34538	50977.5	45740.2	53825.3	41997.2	41209.9	34227.4	25142.4	28681.6	47342.9	40732.2	29126.2	57419	26032	24657.8	49833.2	48486.1
A0A4X1VS57	EEF2	A0A4X1VS57_PIG	Eukaryotic translation elongation factor 2	0.000568828	149825	229869	154808	227079	171541	130845	118556	68120.4	154862	104318	81251.8	102026	140586	295134	97384.8	57421	196503	38283.7	244635	179055	132803	46153.5	35465.5	4883.03	127371	110185	76029.9	93888	129897	68286.7	82141.6	104271	114170	68091.2	112020	96733.4	87505.6	108382	82481.3	101181	140242	76927.9	81706.8	102246	128546
A0A287AIF7	EEFSEC	A0A287AIF7_PIG	Eukaryotic elongation factor, selenocysteine-tRNA specific	0.000568828	NA	NA	NA	NA	8831.28	NA	NA	NA	NA	NA	NA	NA	NA	NA	NA	NA	NA	NA	NA	NA	NA	NA	NA	NA	NA	NA	NA	NA	7384.29	NA	NA	NA	NA	NA	NA	NA	NA	NA	NA	NA	NA	NA	NA	NA	NA
A0A287AP71	EFEMP1	A0A287AP71_PIG	EGF containing fibulin extracellular matrix protein 1	0.000568828	6857.55	14450.2	10377.2	16716.7	NA	15380.2	15072	4568.21	14158.4	15776.8	NA	10332.6	12445.3	6340.44	4800.12	NA	NA	3677.92	33015.2	4324.72	NA	NA	NA	NA	5780.01	6937.63	5740.14	7291.38	NA	11944.8	10915	7027.8	10026.4	9610.5	NA	10425.5	9426.5	2496.72	5908.63	NA	NA	8016.96	10600.1	3603.84	NA
A0A287BIU2	EFEMP2	A0A287BIU2_PIG	EGF containing fibulin extracellular matrix protein 2	0.000568828	9516.86	28020.5	NA	37278.8	5255.85	29527.5	29827.7	13402.9	38458.7	18731.3	5339.57	22156.5	17487.7	12191.2	5525	NA	NA	3848.98	55391.5	8208.25	13473	1769.15	NA	NA	10511.7	14281.3	NA	17823.2	4242.25	17713	20829.3	20580.4	21142.8	12734.7	6108.81	21307.9	9441.45	4558.02	5302.73	NA	NA	9097.84	22663.3	4555.05	9493.78
F1SMT0	EFHD1	F1SMT0_PIG	EF-hand domain family member D1	0.000568828	6936.36	NA	NA	2077.98	3061.21	NA	NA	NA	NA	NA	NA	NA	NA	2297.46	NA	1309.41	NA	NA	NA	NA	NA	NA	NA	NA	4961.4	NA	NA	967.555	4212.65	NA	NA	NA	NA	NA	NA	NA	NA	757.303	NA	2575.3	NA	NA	NA	NA	NA
F1SUW3	EFHD2	F1SUW3_PIG	EF-hand domain family member D2	0.000568828	6973.06	38784.6	29696.2	15543	23418.5	4558.31	7392.86	5397.94	35050.8	19255.7	17342.7	4858	6654.79	25825.5	17285.1	13535.3	6564.28	1490.76	16489.5	7450.33	3056.18	1157.93	NA	NA	4694.41	19171.4	14800.5	7283.7	19565.7	2526.57	4621.11	8544.21	24197.9	11800.9	22410	4223.8	3955.7	9981.75	17722.4	24851.3	4679.73	2919.18	7083.13	5695.39	2750.85
F1RQZ9	EFTUD2	F1RQZ9_PIG	116 kDa U5 small nuclear ribonucleoprotein component	0.000568828	6744.53	5756.09	3879.62	5561.67	NA	1655.79	NA	1707.1	4797.81	3623.99	NA	NA	NA	13590.1	2584.47	2503.18	4984.99	NA	11191.5	2507.6	1438.63	14080.1	NA	NA	4389.83	2686.12	1996.88	2471.45	NA	1514.96	NA	1810.61	2650.99	2314.83	NA	NA	NA	5110.9	2623.19	4523.08	3652.65	NA	4328.96	2420.01	1274.36
A0A5G2RHH2	EHD1	A0A5G2RHH2_PIG	EH domain containing 1	0.000568828	11637.6	6739.45	10546.5	12937.4	NA	6940.75	8444.87	5990.58	13771.4	10589.3	NA	8580.25	10049.4	12779.7	6144.25	NA	7298.27	NA	17392.6	9969.05	7097.24	3595.63	2215.28	NA	8216.16	3131.87	6175.31	5712.66	NA	4069.53	6741.03	9384.13	8052.98	6662.35	NA	8612.61	5274.22	4007.97	5671.9	NA	6657.92	NA	5520.76	5427.65	9140.82
I3LD72	EHD2	I3LD72_PIG	EH domain containing 2	0.000568828	22180.7	29468.9	18396.2	38113.1	38939.1	31561.5	26487.7	10367.8	20354.2	29752.4	10154.5	17782.2	30106.5	40450.3	7859.88	4377.42	25544.2	3011.36	34215.6	20570.8	10140.7	5396.47	6004.23	973.679	19020.2	13738.5	9034.81	20346.8	32123.4	16439.7	16425.9	16052.9	14754.1	18986.5	17473	18085.8	18835.6	14409.1	7643.46	7461.9	22089.9	8472.44	13808.3	21657.8	13296.7
I3LDA5	EHD4	I3LDA5_PIG	EH domain containing 4	0.000568828	4348.34	6832.09	NA	NA	2693.56	3884.61	3624.7	2416.25	3481.06	NA	NA	2437.79	3004.63	6205.55	NA	NA	2842.3	NA	5038.26	1924.1	NA	4095.98	NA	NA	3316.78	3878.91	NA	NA	2751.61	3449.25	3480.68	2350.33	2474.82	NA	NA	2627.91	2006.78	2108.08	NA	NA	2243.67	NA	1533.29	2023.28	NA
A0A287AKZ5;A0A4X1TKG2	EIF1AX;EIF1AY	A0A287AKZ5_PIG;A0A4X1TKG2_PIG	Eukaryotic translation initiation factor 4C	0.00253678	NA	NA	8474.36	9996.91	9220.33	NA	5799.44	NA	14253.7	NA	NA	NA	NA	17204.3	NA	NA	2329.63	NA	NA	11194.7	NA	6608.97	NA	NA	NA	NA	2898.01	4017.68	8021.71	NA	3468.76	NA	8430.1	NA	NA	NA	NA	5663.58	NA	NA	2381.15	NA	NA	8631.42	NA
P61220	EIF1B	EIF1B_PIG	Eukaryotic translation initiation factor 1b	0.000568828	2596.14	NA	NA	NA	2091.01	NA	NA	NA	NA	NA	NA	NA	NA	NA	NA	NA	2627.94	NA	NA	NA	NA	NA	NA	NA	1880.46	NA	NA	NA	1625.33	NA	NA	NA	NA	NA	NA	NA	NA	NA	NA	NA	1806.21	NA	NA	NA	NA
A0A287AUH4	EIF2A	A0A287AUH4_PIG	Eukaryotic translation initiation factor 2A	0.000568828	4736.48	NA	3780.96	4990.66	6490.39	3029.82	5811.82	NA	3239	5850.81	NA	4046.75	4769	8721.01	2523.02	NA	5317.69	759.174	4188.04	3590.5	3747.58	1001.91	NA	NA	3873.95	NA	2001.52	2152.43	4707.49	1751.78	4093.97	NA	2936.48	3423.46	NA	3933.16	2608.82	2397.88	2539.44	NA	3723.14	2603.09	1570.68	2090.04	4083.44
A0A8W4FJL9	EIF2B4	A0A8W4FJL9_PIG	Translation initiation factor eIF2B subunit delta	0.0173288	5954.12	14333.7	5180.68	10924.4	5961.35	4812.36	NA	3294.95	7064.66	8989.7	NA	8525.41	9286.8	10997.1	6820.93	NA	5445.56	NA	13516.4	5579.99	3485.03	NA	2690.01	NA	4859.17	6268.9	2623.42	4775.69	4154.57	2680.88	NA	5730.39	6217.72	5271.63	NA	8053.66	5036.37	3035.12	6606.78	NA	3813.51	NA	3716.47	4427.02	3636.2
A0A4X1T4S6	EIF2S2	A0A4X1T4S6_PIG	Eukaryotic translation initiation factor 2 subunit 2	0.000568828	10215.4	7234.27	NA	NA	NA	NA	NA	5707.29	7600.45	10013.5	11026.2	7033.94	NA	NA	7488.8	3320.22	NA	NA	8024.58	8300.87	12571.4	NA	NA	NA	6664.87	3349.69	NA	NA	NA	NA	NA	9173.61	5559.55	7087.59	9990.45	7857.07	NA	NA	7307.27	5819.51	NA	NA	2205.55	8147.2	13513.7
A0A287APW7;A0A4X1T8G7	EIF2S3;LOC100624149	A0A287APW7_PIG;A0A4X1T8G7_PIG	protein-synthesizing GTPase	0.000568828	7148.28	11644.5	5394.44	14057.6	NA	NA	3962.49	4638.02	3695.34	5989.99	6595.84	6949.14	5295.8	16443	6071.61	2598.4	1824.29	3793.24	1139.47	NA	4757.99	NA	NA	NA	6195.63	6188.73	2777.24	6024.23	NA	NA	2782.29	6986.3	2219.75	4064.14	7968.74	6854.85	2735.61	6072.38	5701.72	4592.72	1374.2	7484.98	427.627	NA	4310.44
F1S4P6	EIF3A	F1S4P6_PIG	Eukaryotic translation initiation factor 3 subunit A	0.000568828	22096.7	27973.5	16418.3	20401.8	15613.2	15968.1	11474.9	19805.3	23013.1	26436.9	12797.3	12610.4	16859.2	26573.6	15494.9	7125.92	29939.3	2468.34	20689.6	28965.2	22844.6	10817.4	3004.81	NA	14656.2	14584	8450.66	12453.3	21611.1	12238.2	11257.6	17256.1	13764.8	19430.5	19822	13360.1	12634.6	11098.6	19029.5	17521	22321.4	11289	8072.51	19983.9	20679.2
M3TYC1	EIF3B	M3TYC1_PIG	Eukaryotic translation initiation factor 3 subunit B	0.000568828	3925.98	7554.79	8209	14907.2	4885.4	6581.37	7112.9	3555.58	8729.39	9333.48	NA	5355.25	7485.95	12345.5	8526.55	1865.92	11446.9	1911.57	10672	11188.9	3821.29	1986.54	NA	NA	3395.26	3856.83	3736.7	6257.61	3885.15	3908.28	5081.21	5792.02	7540.66	6347.93	NA	4733.7	5018.97	5570.38	7678.44	3497.26	9898.93	3755.26	3387.52	10806.6	4154.15
A0A287AVR0	EIF3C	A0A287AVR0_PIG	Eukaryotic translation initiation factor 3 subunit C	0.000568828	5594.95	18402.7	8759.6	20165.2	8801.85	9787.22	8740.86	9122.78	6847.75	13005	10201	10671.2	5835.41	23628.6	6328.09	3463.72	10361.3	1558.2	18736.9	9600.48	13033.7	5306.26	NA	NA	4871.64	10748.2	6610.07	9906.81	9992.09	8310.44	8300.86	7730.43	3968.81	9549.79	14147.7	10546.2	3357.89	8743.54	5888.57	8539.23	8972.66	5601.76	5463.77	5327.03	14335.8
A0A4X1U4W6	EIF3D	A0A4X1U4W6_PIG	Eukaryotic translation initiation factor 3 subunit D	0.000568828	6575.99	12698	NA	7009.09	3276.69	6323.4	NA	3322.92	7510.48	7945.74	NA	NA	4731.68	11546.2	NA	NA	NA	NA	13564.7	3655.3	NA	NA	NA	NA	4492.43	6116.03	NA	3663.55	2612.39	5262.73	NA	5292.28	5528.41	4960.03	NA	NA	2861.99	3710.57	NA	NA	NA	NA	3949.22	3894.14	NA
A0A4X1TGU9	EIF3E	A0A4X1TGU9_PIG	Eukaryotic translation initiation factor 3 subunit E	0.000568828	4360.52	4297.62	NA	5081.59	3031.38	NA	NA	1243.67	NA	8151.68	NA	NA	4299.57	7193.75	4426.08	NA	10225.1	NA	4143.13	9963.17	7967.08	NA	NA	NA	3906.43	2290.14	NA	2177.17	2473.66	NA	NA	1983.34	NA	5174.34	NA	NA	2220.39	1994.13	4415.46	NA	7583.29	NA	1100.63	5797.79	7392.75
A0A287ARI1	EIF3F	A0A287ARI1_PIG	Eukaryotic translation initiation factor 3 subunit F	0.000568828	10939.4	8411.32	7268.35	13613.4	10788.3	3977.05	4362.27	6077.79	14455	5996.49	6868.88	4183.55	NA	20225.2	4571.79	5050.43	7562.53	NA	NA	8630.75	4432.84	9172.2	NA	NA	9132.56	3908.76	4081.98	6308.05	8586.99	2490.31	3217.1	9996.85	10410.8	4089.76	10858.9	3710.58	NA	5872.24	4198.68	9691.59	5323.12	NA	NA	8776.3	4823.64
F1S3I3	EIF3G	F1S3I3_PIG	Eukaryotic translation initiation factor 3 subunit G	0.000568828	NA	5253.28	6102.66	5895.12	5497.13	3168.4	1451.48	NA	2594.98	4251.11	1783.99	NA	3431.92	8841.68	3149.76	1639.56	6497.47	NA	6772.65	2500.55	5024.33	NA	NA	NA	NA	2278.25	3336.31	3360.47	3914.91	1947.5	988.559	NA	1716.95	2550.22	2990.5	NA	2110.95	3616.81	3009.76	2879.71	4483.54	NA	2649.34	1715.88	5482.95
A0A8W4FDZ3	EIF3I	A0A8W4FDZ3_PIG	Eukaryotic translation initiation factor 3 subunit I	0.000568828	NA	NA	3224.52	NA	NA	NA	NA	NA	NA	NA	3826.49	NA	NA	8667.94	NA	NA	NA	NA	7255.67	NA	NA	NA	NA	NA	NA	NA	1647.48	NA	NA	NA	NA	NA	NA	NA	4209.16	NA	NA	3652.42	NA	NA	NA	NA	3307.25	NA	NA
A0A5G2R3H6	EIF3J	A0A5G2R3H6_PIG	Eukaryotic translation initiation factor 3 subunit J	0.000568828	NA	NA	NA	NA	11472.3	NA	NA	NA	NA	11063.8	6508.95	NA	10837.8	NA	NA	7800.11	NA	NA	NA	20158.3	11619.8	NA	NA	NA	NA	NA	NA	NA	9012.76	NA	NA	NA	NA	7027.08	7528.63	NA	5473.61	NA	NA	13295.6	NA	NA	NA	11117.1	10433.2
A0A287A0G9	EIF3K	A0A287A0G9_PIG	Eukaryotic translation initiation factor 3 subunit K	0.000568828	7699.48	9732.72	NA	NA	7595.35	925.679	5373.21	NA	6082.45	NA	NA	7093.93	7479.82	2899	6786.73	3463.87	9371.38	NA	9502.61	8483.44	6295.03	2773.67	NA	NA	6382.73	4214.23	NA	NA	5549.17	803.056	3727.4	NA	5366.61	NA	NA	6530.07	4358.88	1083.87	6752.35	6088.85	6518.14	NA	2858.01	6551.72	6834.89
A0A287BK74	EIF3L	A0A287BK74_PIG	Eukaryotic translation initiation factor 3 subunit L	0.000568828	2346.3	12426.3	NA	NA	6550.29	8446.93	NA	5823.04	6540.72	11549.9	8528.51	4524.17	7242.55	NA	5830.24	NA	15110.9	NA	10849.1	7620.02	9247.14	12219	1961	NA	1778.65	6478.5	NA	NA	9104.55	6541.83	NA	5073.55	4097.28	8595.13	12954.2	4555.24	5373.65	NA	7045.34	NA	11285.7	NA	3978.65	5936	8442.12
F1SGR0	EIF3M	F1SGR0_PIG	Eukaryotic translation initiation factor 3 subunit M	0.000568828	2645.34	NA	NA	NA	NA	1728.64	1915.8	3362.13	NA	NA	NA	NA	NA	9155.5	NA	NA	NA	NA	NA	NA	NA	NA	NA	NA	1721.78	NA	NA	NA	NA	1581.61	1942.28	2920.69	NA	NA	NA	NA	NA	3443.15	NA	NA	NA	NA	NA	NA	NA
A6M928	EIF4A1	A6M928_PIG	Eukaryotic initiation factor 4A-I	0.000568828	162493	253170	119410	139373	114563	120093	89025.4	50219.2	152387	207668	50742.7	17012.8	131088	328510	139455	44994.7	195527	23842.8	245914	80699.3	95961.8	47188.3	19127.2	8098.49	119673	138485	83571	73855.4	94709.3	108288	87215.5	53227.3	112632	142244	82351	23598.5	87653.1	108884	139331	87021.1	149763	95651.9	73676.5	81611.5	105275
A0A4X1UGE4	EIF4A2	A0A4X1UGE4_PIG	Eukaryotic initiation factor 4A-II	0.000568828	18633.7	25246	18418.1	22111	43669.4	9274.78	8658.81	11137.7	20145.5	33566.6	11848.3	17599.4	19652.5	27457.3	18497.1	11333.9	28692.3	5205.55	16737.1	36114.7	20343.1	5639.01	4633.22	NA	16053	12184.4	8957.46	9474.29	32733.9	5314.96	6967.87	18871.9	14359	20602.3	16308.1	16412.9	12519.7	8478.68	17718.9	18764.6	19946.8	14591	5579.74	21261.7	20979.7
A6M931	EIF4A3	IF4A3_PIG	Eukaryotic initiation factor 4A-III	0.000568828	12546.9	10792.2	8470.1	12524.2	16105	8181.45	12692.6	2583.04	12300.8	16277.4	9595.98	13528.7	12062.4	NA	7421.72	5982.52	11201.5	4712.23	11063.7	7961.41	12326.7	3803.55	3695.75	NA	10118.8	5222.7	4326.11	5012.42	11689.1	4380.38	10153.9	4182.88	11190.7	9876.88	13889	12535.4	6527.97	NA	7472.17	10554.6	7874.62	16824.7	3108.45	4700.73	13216.7
A0A287B9M9	EIF4G1	A0A287B9M9_PIG	Eukaryotic translation initiation factor 4 gamma 1	0.000568828	10389	26329.8	NA	6651.01	7957.84	16791	9398.32	7290.33	8292.6	8543.77	8575.93	8890.41	21620.2	20280.6	13141.4	1122.26	10205.3	5556.1	7049.69	8592.8	2389.26	3431.12	NA	NA	7502.05	14185	NA	3208.55	6984.55	9981.56	7016.08	11227.2	4323.16	5484.92	8116.09	8378.15	11019.5	8451.59	13026.4	1972.51	9821.81	10834.1	2695.23	5311.8	2195.82
A0A4X1TP96	EIF4G2	A0A4X1TP96_PIG	Eukaryotic translation initiation factor 4 gamma 2	0.00106496	2029.22	3415.1	2434.47	3122.37	NA	1385.19	NA	NA	2104.66	1049.53	NA	NA	NA	5367.07	1346.16	NA	2134.3	NA	3728.42	NA	1309.46	NA	NA	NA	1320.76	1717.73	1253.04	1387.5	NA	1267.38	NA	NA	1313.13	670.388	NA	NA	NA	2018.42	1751.15	NA	1563.87	NA	1442.18	NA	1159.94
A0A287AF76	EIF4G3	A0A287AF76_PIG	Eukaryotic translation initiation factor 4 gamma 3	0.0220441	NA	NA	NA	NA	NA	1676.03	NA	3405.51	NA	NA	NA	NA	3293.41	6993.75	NA	NA	NA	NA	NA	4191.86	1523.91	1268.69	NA	NA	NA	NA	NA	NA	NA	1279.59	NA	2910.23	NA	NA	NA	NA	2460.19	2704.29	NA	NA	NA	NA	NA	2845.23	1412.37
I3LRD5	EIF4H	I3LRD5_PIG	Eukaryotic translation initiation factor 4H	0.000568828	6436.08	23510.9	3563.07	21885.9	13547.5	11544.8	NA	NA	18834.1	13399.8	11237	16092.8	20150.1	NA	NA	9156.35	21897.5	4293.87	NA	14332.5	13482.7	3887.88	4546.06	NA	4379.63	10888.9	2058.71	10688.7	10770	7545.94	NA	NA	13645.9	9145.44	20711.4	14315.5	13468.7	NA	NA	17229	15376.7	18878.7	NA	14808.3	15551
A0A287A7Q7	EIF5	A0A287A7Q7_PIG	Eukaryotic translation initiation factor 5	0.000568828	7435.96	6380.35	14559.9	17351.4	4074.97	11768.3	NA	8515.62	9192.26	21160.4	NA	4766.54	4073.96	39891	11682.2	1524.67	7510.48	NA	16281.2	17136.9	6518.82	5419.53	NA	NA	4717.39	3318.38	7262.11	6529.27	5923.59	7456.75	NA	7291.08	7713.97	12914.2	NA	4767.88	2964.19	10763.6	10520.5	3484.23	5778.7	NA	4729.83	14294.1	6043.6
A0A287B356	EIF5A	A0A287B356_PIG	Eukaryotic translation initiation factor 5A-1	0.000568828	15211	30909	28350.9	63242.4	12491	26335.5	24501.7	35831	47835.8	41390.5	25245.6	15444.8	22399.7	42917.8	14612.7	8739.72	31389.2	NA	61110.8	13785.3	19923.2	32480.4	NA	2232.78	12139.2	16886.2	19762.4	29420.8	9000.68	20492.7	20982.6	27124	28627.7	30840.2	38136.8	14658.1	13880.8	14641.1	19135.5	23156.7	27983.5	NA	18872.2	17257.3	17810.6
F1STE8	EIF5B	F1STE8_PIG	Eukaryotic translation initiation factor 5B	0.000568828	4021.58	6343.16	3554.97	4134.02	3148.11	4901.32	NA	1318.38	4578.6	5527.86	NA	4049.78	NA	NA	6396	2008.78	2633.23	NA	NA	7341.26	3739.17	4106.17	NA	NA	3547.88	3349.52	1853.42	2094.06	4392.89	2820.22	NA	1159.59	2713.49	3876.6	NA	3997.07	NA	NA	5936.33	5184.71	1970.35	NA	NA	4048.62	3294.98
A0A4X1VPT2	ELANE	A0A4X1VPT2_PIG	Elastase, neutrophil expressed	0.000568828	35103.5	24018.2	69032.5	79400	3035.2	26087.1	33437.4	22299.8	42019.5	39679.4	25822	12604.7	3096.75	24474.4	12206.7	12025.9	10787.2	11739.9	110501	4031.48	3855.86	NA	NA	NA	32867.2	11162.8	32067.2	37864.2	2271.78	18939.5	23090.7	35846.7	31461.8	26950.8	23948.4	12206.7	1938.87	10292.5	11865.2	25199.9	9465.92	23293.6	43157.2	2329.45	4728.53
D3K5N7	ELAVL1	D3K5N7_PIG	ELAV-like protein	0.000568828	15019.5	17831.6	11046.6	4198.54	6409.73	9964.52	10139.4	12546.2	12991.1	14540.4	7088.33	12114.7	13423.7	9846.58	13420.3	7575.22	18725	3136.71	8002.29	23548.1	13428.9	5578.07	NA	NA	11608.6	9428.84	5760.01	2213.65	9066.51	8819.24	7248.5	12290.5	9144.44	9889.33	11979.5	12929.6	9385.49	2880.46	12543.3	14314.2	14543.7	13282	2085.64	13066.2	14793.8
A0A4X1W6I3	ELMO1	A0A4X1W6I3_PIG	Engulfment and cell motility 1	0.000568828	4990.31	3730.42	NA	2986.86	NA	2007.11	NA	4001.56	5767.93	5289.94	877.711	1561.22	NA	5427.72	2913.3	NA	NA	NA	3450.69	NA	NA	NA	NA	NA	3342.93	1675.6	NA	1143.73	NA	1256.89	NA	3431.84	3423.13	3276.4	1302.92	1505.28	NA	1924.34	3620.46	NA	NA	NA	948.722	NA	NA
A0A287AXU0	ELN	A0A287AXU0_PIG	Elastin	0.000568828	7083.89	8729.24	9118.69	19751.7	NA	9413.03	10419.5	NA	6962.2	13698.9	NA	7173.44	11098.9	18308.6	NA	NA	NA	NA	35376.6	NA	NA	NA	1837.4	NA	5185.14	4879.95	6246.34	9352.43	NA	7842.02	8788.08	NA	4784.25	10295.9	NA	6906.88	8779.33	6510.7	NA	NA	NA	NA	10645.8	NA	NA
F1SUG4	ELOB	F1SUG4_PIG	Elongin B	0.000568828	7165.96	10298.7	2381.87	15663.8	NA	10422.9	13502.2	NA	13636.8	12056.5	NA	NA	13798.6	18827	7947.71	2982.1	9721.35	2757.05	20543.4	NA	9034.94	4173.56	NA	NA	6305.58	4862.03	1185.56	6649.66	NA	5723.61	9762.09	NA	11871.3	8075.71	NA	NA	8204.01	5585.9	7705.53	5584.67	7093.27	8567.9	6324.81	NA	8544.63
A0A8D0P6A0	ELOC	A0A8D0P6A0_PIG	Elongin-C	0.000568828	NA	NA	NA	NA	NA	2108.74	2297.31	NA	NA	NA	5712.16	NA	1799.98	NA	NA	NA	NA	NA	NA	NA	NA	NA	NA	NA	NA	NA	NA	NA	NA	1226.53	1790.92	NA	NA	NA	5273.15	NA	1083.07	NA	NA	NA	NA	NA	NA	NA	NA
A0A5G2QQ04	EMC1	A0A5G2QQ04_PIG	ER membrane protein complex subunit 1	0.000568828	3202.83	4029.31	NA	3184.18	3185.49	3502.52	1381.01	NA	1633.79	3983.95	4200.11	NA	3632.99	4636.16	863.072	NA	3908.79	NA	3675.74	4765.25	NA	NA	NA	NA	2449.55	2218.27	NA	1623.92	2719.09	1970.19	1298.26	NA	1011.76	2696.66	6462.61	NA	2485.68	1553.31	1122.72	NA	3125.55	NA	1403.24	5038.82	NA
A0A4X1UUJ9	EMC3	A0A4X1UUJ9_PIG	ER membrane protein complex subunit 3	0.0088968	NA	NA	NA	NA	2459.14	4450.77	NA	NA	NA	NA	4459.49	NA	2665.98	NA	NA	NA	5702.26	NA	4616.75	2871.61	NA	NA	NA	NA	NA	NA	NA	NA	2530.36	4047.38	NA	NA	NA	NA	6635.55	NA	1805.12	NA	NA	NA	4421.09	NA	1411.9	3090.71	NA
A0A0U2ETD0	EMD	A0A0U2ETD0_PIG	Emerin	0.00106496	NA	NA	NA	NA	8867.87	NA	NA	NA	NA	8797.73	6758.87	NA	NA	NA	NA	NA	6985.73	NA	NA	NA	NA	NA	NA	NA	NA	NA	NA	NA	7075.56	NA	NA	NA	NA	5168.16	6239.42	NA	NA	NA	NA	NA	7027.97	NA	NA	NA	NA
A0A5G2QCU4	EMILIN1	A0A5G2QCU4_PIG	Elastin microfibril interfacer 1	0.000568828	23559.6	44946.6	57432.4	41076.7	NA	23578.4	25452.4	6764.69	45282	38762	10784.9	33400.8	26332.1	53984.5	8834.65	3548.5	5994.38	NA	74408.5	8826.48	8374.53	NA	NA	NA	20663.1	23593.8	27792.6	18769.2	NA	19526.5	17204.5	10759.1	24852.9	26412.2	9811.49	32865.1	19647.7	17794.7	8621.01	6926.46	4255.45	NA	21533	5078.8	10140.4
F1SDV5	EMILIN3	F1SDV5_PIG	Elastin microfibril interfacer 3	0.000568828	6868.88	9922.1	5829.28	4524.57	NA	5845.81	8307.11	NA	26903.6	10341.2	NA	4317.32	NA	NA	NA	NA	NA	NA	20633	NA	NA	NA	NA	NA	4497.74	5231.81	2347.29	2010.59	NA	5101.97	7705.38	NA	15262.3	7667.47	NA	4097.42	NA	NA	NA	NA	NA	NA	8587.28	NA	NA
F1RPX2	EML3	F1RPX2_PIG	EMAP like 3	0.000568828	NA	NA	NA	6303.85	2381.61	NA	NA	NA	NA	NA	NA	NA	NA	6509.16	NA	NA	NA	NA	NA	3893.33	NA	NA	NA	NA	NA	NA	NA	2906.43	2134.67	NA	NA	NA	NA	NA	NA	NA	NA	2146.69	NA	NA	NA	NA	NA	2409.31	NA
F1RR64	ENDOG	F1RR64_PIG	Endonuclease	0.00106496	NA	NA	NA	NA	NA	NA	NA	5482.26	NA	NA	NA	NA	NA	NA	NA	NA	NA	NA	NA	NA	NA	4762.09	NA	NA	NA	NA	NA	NA	NA	NA	NA	4762.46	NA	NA	NA	NA	NA	NA	NA	NA	NA	NA	NA	NA	NA
A0A287B6S5	ENO1	A0A287B6S5_PIG	phosphopyruvate hydratase	0.000568828	228894	385747	297639	473517	323923	253386	168775	394342	333078	257294	221413	223877	416830	418601	232861	147039	314636	67934.5	439388	499095	184368	830579	51159.6	32860.6	178631	218955	226826	236118	321227	230334	162086	296535	237190	172144	350892	270498	273533	189580	262437	336745	252628	283097	133527	530590	199626
I3LCN1	ENO2	I3LCN1_PIG	phosphopyruvate hydratase	0.000568828	3330.7	3957.75	10294.4	14037.5	NA	NA	7893.63	6980.22	NA	4711.18	NA	NA	11369.2	NA	NA	2724.18	NA	NA	17402.9	4508.8	7597.91	NA	NA	2457.03	2311.2	2209.96	6603.75	6562.01	NA	NA	7440.79	11751.4	NA	3542.17	NA	NA	9204.63	NA	NA	6601.08	NA	NA	5289.18	5580.59	7010.53
Q1KYT0	ENO3	ENOB_PIG	Beta-enolase	0.000568828	6373.01	7570.98	13072.2	44470.5	NA	4456.09	6696.59	20496.3	17147	11349.4	3953.76	8566.44	13533.2	12989.2	4014.55	1542.27	9011.39	7009.49	105163	NA	NA	5125.32	2342.93	NA	4870.83	3808.05	6585.15	17390.5	NA	2775.57	4765.37	32891.5	14339.7	6863.56	6196.75	7370.33	8255.62	4884.89	5222.31	3524.46	6602.91	23565.7	28384.4	NA	NA
A0A8D0NA54	ENOPH1	A0A8D0NA54_PIG	Enolase-phosphatase E1	0.00294985	2432.66	NA	NA	2114.67	NA	2909.52	NA	NA	5149.63	3581	NA	2936.02	NA	6668.99	NA	NA	NA	NA	NA	NA	2309.33	NA	NA	NA	1837.39	NA	NA	1037.71	NA	2437.62	NA	NA	3497.67	2621.19	NA	2961.47	NA	2251.33	NA	NA	NA	NA	NA	NA	2524.19
I3LC92	ENOSF1	I3LC92_PIG	L-fuconate dehydratase	0.00106496	NA	NA	NA	7428.23	3500.49	8337.81	NA	NA	NA	8362.66	NA	5281.37	6858.56	NA	5363.73	NA	9323.12	NA	13078.5	7185	2822.19	NA	NA	NA	NA	NA	NA	3645.19	4063.77	6985.48	NA	NA	NA	6140.85	NA	5219.47	5104.36	NA	6731.25	NA	8134.46	NA	3863.53	8415.69	3084.78
Q95334	ENPEP	AMPE_PIG	Glutamyl aminopeptidase	0.000568828	5834.55	NA	NA	NA	NA	NA	NA	NA	NA	6343.89	NA	NA	NA	10768.7	4803.13	NA	NA	NA	NA	NA	NA	NA	NA	NA	3936.07	NA	NA	NA	NA	NA	NA	NA	NA	4583.59	NA	NA	NA	4405.08	5737.42	NA	NA	NA	NA	NA	NA
A0A287AT99	ENPP1	A0A287AT99_PIG	Ectonucleotide pyrophosphatase/phosphodiesterase 1	0.000568828	6893.74	25585.4	12195.5	26161.6	15336.4	36180.5	12680.4	14604.8	25971.4	26382.9	2229.05	28172.8	28221.1	24608.1	NA	4212.24	13192.8	3604.95	31489.5	3031.51	7293.09	2323.05	8091.56	NA	5939	10920	8618.78	11868.8	12236.8	21160.4	12121.1	16519.2	16212.4	15413.3	3722.76	25770	15236.3	9320.21	NA	9858.69	13272.6	7131.91	9159.54	3297.7	8078.5
A0A287B762	ENPP2	A0A287B762_PIG	Ectonucleotide pyrophosphatase/phosphodiesterase 2	0.000568828	2971.29	8536.74	NA	10942.8	NA	NA	6397.63	NA	NA	1410.17	NA	3200.68	NA	6074.1	NA	NA	NA	NA	14603.7	NA	NA	NA	NA	NA	2005.7	3946.53	NA	4967.51	NA	NA	5106.84	NA	NA	1019.68	NA	4404.05	NA	1778.39	NA	NA	NA	NA	3552.94	NA	NA
Q58D68	ENPP6	ENPP6_PIG	Glycerophosphocholine cholinephosphodiesterase ENPP6	0.000568828	NA	NA	1249.04	NA	NA	NA	NA	NA	NA	NA	NA	NA	NA	2640.08	NA	NA	NA	NA	NA	NA	NA	NA	NA	NA	NA	NA	642.891	NA	NA	NA	NA	NA	NA	NA	NA	NA	NA	992.867	NA	NA	NA	NA	NA	NA	NA
A0A287BFZ2	EPB41L2	A0A287BFZ2_PIG	Erythrocyte membrane protein band 4.1 like 2	0.000568828	18952.5	36992.4	NA	3926.29	17033.5	5121.99	19594.1	11868.9	23549.8	29231.9	7770.84	19187.9	19583.9	41393.4	20209.4	11620.8	15006	4603.44	7763.32	19526.9	43112.6	NA	NA	NA	21779.6	17700.1	NA	1744.74	13839.3	2873.01	13199.2	12250	13073.3	18809.1	7823.95	19586.7	14149.8	16257.3	19903.7	23770	15188.6	10355.8	2928.72	12322.4	29820.9
P79381	EPHX1	HYEP_PIG	Epoxide hydrolase 1	0.000568828	NA	6140.56	NA	13666.3	1296.4	7293.26	NA	NA	3487.83	NA	7332.21	NA	NA	4950.24	4677.13	1943.89	14252.6	4400.86	5861.7	4755.63	4420.28	3415.78	NA	NA	NA	3410.45	NA	7331.7	1834.68	5672.66	NA	NA	2071.55	NA	12399.9	NA	NA	2067.76	6024.82	4696.11	12441.4	8800.19	2175.94	5237.86	3913.94
A0A8W4FFH6	EPPK1	A0A8W4FFH6_PIG	Epiplakin	0.0847037	NA	NA	NA	NA	NA	NA	NA	NA	NA	NA	NA	NA	NA	NA	NA	NA	NA	NA	NA	NA	7835.2	NA	NA	NA	NA	NA	NA	NA	NA	NA	NA	NA	NA	NA	NA	NA	NA	NA	NA	NA	NA	NA	NA	NA	5557.63
F1S9K5	EPRS1	F1S9K5_PIG	Bifunctional glutamate/proline--tRNA ligase	0.000568828	166693	180590	NA	105403	21080.6	8203.24	70030.5	89421.8	10532.3	141790	24226.1	13612.1	81806.5	87420	10488.6	9636.51	121179	2031.33	110054	21600.6	122634	10625.5	6365.2	NA	108547	90832.8	NA	46867.2	18764.1	5683.87	70998.3	77681	5819.55	90630.4	22364.2	14498.2	60738.4	32876.5	9445.3	19527.5	90640.6	6282.72	42569.6	16826.8	108631
A0A287B5N2	EPS15L1	A0A287B5N2_PIG	Epidermal growth factor receptor pathway substrate 15 like 1	0.0233478	1877.49	3733.81	NA	2908.11	NA	1618.01	NA	NA	2568.33	3090.45	NA	NA	NA	NA	NA	NA	NA	NA	NA	NA	NA	NA	NA	NA	1305.03	1747.32	NA	1319.31	NA	1360.4	NA	NA	1915.7	2198.95	NA	NA	NA	NA	NA	NA	NA	NA	NA	NA	NA
F1RSB4	EPX	F1RSB4_PIG	Eosinophil peroxidase	0.000568828	304792	69026.4	204308	182591	4264.46	131665	113536	97972.8	146594	103349	47457.7	54922.4	17220.8	36671.2	22667.8	49878	36179.5	6242.83	313152	10790.2	11313.2	2142.71	1741.5	NA	205743	33014.6	121135	96852.6	5988.3	99833.7	101401	85458.8	86564	68355.2	73742.4	58691.4	11892.7	14969.5	28066	128672	27161.6	20988.2	121521	7364.87	10458.6
F1SPZ8	EPYC	F1SPZ8_PIG	Epiphycan	0.000568828	3015.54	13263.2	21516.8	22944.9	NA	7387.85	NA	5857.14	8290.67	5671.45	NA	NA	11416.7	11927.7	NA	NA	NA	NA	48908.7	NA	NA	NA	NA	NA	2310.91	6671.11	11074.9	10196.1	NA	6759.5	NA	8892.43	5056.66	4186.36	NA	NA	9033.95	4485.69	NA	NA	NA	NA	18918.2	NA	NA
F1SKS3	ERBIN	F1SKS3_PIG	Erbb2 interacting protein	0.00294985	2803.36	NA	NA	NA	NA	NA	NA	NA	4469.25	NA	NA	NA	NA	NA	NA	NA	NA	NA	NA	NA	2605.27	NA	NA	NA	1833.44	NA	NA	NA	NA	NA	NA	NA	2760.56	NA	NA	NA	NA	NA	NA	NA	NA	NA	NA	NA	2307.78
A0A8D0U9W6	ERGIC1	A0A8D0U9W6_PIG	Endoplasmic reticulum-Golgi intermediate compartment protein	0.000568828	7800.82	5940.12	2767.49	5825.71	7532.52	7853.59	2901.79	NA	13366.5	4705.33	73612.1	2456.33	5359.37	6946.09	2569.45	2068.86	8960.72	2857.19	6982.79	59039.2	4032.89	3214.83	NA	NA	6772.15	2927.53	870.248	2630.81	6214.06	5605.36	2638.07	NA	7685.17	3523.91	73741.8	2433.96	4382.04	2525.86	2466.08	5152.2	7618.91	5692.13	2244.32	32143.9	3708.68
A0A4X1VVT9	ERLIN2	A0A4X1VVT9_PIG	Erlin	0.000568828	NA	NA	NA	11378.7	10700.1	NA	6279.38	NA	9291.01	9395.31	NA	8177.38	11326.5	NA	NA	NA	9184.5	NA	NA	NA	3322.35	NA	4665.84	NA	NA	NA	NA	5251.58	8952.99	NA	5037.57	NA	7076.6	6598.78	NA	11539.6	7586.78	NA	NA	NA	6312.35	NA	NA	NA	3979.86
B6CVD7	ERO1A	ERO1A_PIG	ERO1-like protein alpha	0.000568828	6506.09	7951.96	9216.87	9161.82	10074	NA	NA	NA	4125.96	7465.39	4326.13	3058.36	4492.05	21972.2	2615.38	NA	7472.78	NA	4229.96	13589.4	2328.51	3902.1	NA	NA	4951.88	3600.74	4994.99	4913.63	7353	NA	NA	NA	2367.12	4378.41	6261.45	3285.8	3455.39	7712.79	3238.22	NA	5232	NA	1742.9	9347.12	2390.99
A0A5G2RJY9	ERO1B	A0A5G2RJY9_PIG	Endoplasmic reticulum oxidoreductase 1 beta	0.00434153	NA	NA	NA	NA	NA	NA	NA	NA	4479.99	NA	NA	NA	NA	NA	3072.1	NA	NA	NA	NA	6513.35	3892.57	NA	NA	NA	NA	NA	NA	NA	NA	NA	NA	NA	2595.99	NA	NA	NA	NA	NA	3111.41	NA	NA	NA	NA	3627.66	3476.43
F1RJM2	ERP29	F1RJM2_PIG	Endoplasmic reticulum resident protein 29	0.000568828	19346.5	13723.8	17870.6	19593.1	10946.2	21944.5	11628.7	13618.3	28088.9	17373.8	8434.34	18845.9	24808.2	29292.7	10689.2	5358.2	24231.9	2206.74	38958	20398.1	15122.3	10112.4	2460.82	NA	14241.1	7569.84	12515.9	9164.29	15091.2	17795.3	9945.56	10301.5	18341.2	12906.6	12572.6	17645	20328.6	11080.7	13817.2	13498.1	22020.4	9669.03	12031.6	25917.8	14246.5
A0A4X1VFJ3	ERP44	A0A4X1VFJ3_PIG	Endoplasmic reticulum protein 44	0.000568828	10546.3	6747.06	5598.69	6013.83	10387	NA	2442.38	3526.38	10004.4	NA	3261.83	NA	6083.51	12798.5	6134.24	3859.7	9290.47	NA	19967.3	4974.14	9121.24	NA	NA	NA	7392.35	3235.33	3368.31	3236.23	8161.6	NA	2034.7	4888.53	7484.64	NA	5488.43	NA	3615.9	3929.12	5831.51	6813.79	6604.59	NA	5377.91	5279.69	11607.7
Q9GJT2	ESD	ESTD_PIG	S-formylglutathione hydrolase	0.000568828	NA	6634.73	6807.49	11619.7	6978.72	5196	3025.29	NA	NA	6455.34	6852.01	NA	NA	12480.9	6072.13	3121.35	NA	NA	12097.2	6501.09	NA	NA	NA	NA	NA	3395.49	3115.9	5405.95	6259.68	3170.25	2095.45	NA	NA	4156.88	8190.63	NA	NA	5161.95	5993.32	5723.43	NA	NA	4652.33	4030.69	NA
A0A286ZWK7	ESRP2	A0A286ZWK7_PIG	Epithelial splicing regulatory protein 2	0.02607	NA	NA	NA	NA	NA	NA	NA	21420.5	NA	NA	NA	NA	NA	NA	NA	NA	NA	NA	NA	NA	NA	NA	NA	NA	NA	NA	NA	NA	NA	NA	NA	32684.8	NA	NA	NA	NA	NA	NA	NA	NA	NA	NA	NA	NA	NA
A0A5G2R0L8	ESYT1	A0A5G2R0L8_PIG	Extended synaptotagmin 1	0.000568828	9027.6	15522.2	4005.07	6108.18	7318.13	2148.42	1386.64	3770	10742.4	11810.3	4204.56	3649.42	3131.3	9714.66	5427.81	2962.26	13146.8	NA	7690.95	2632.27	10894.2	2150.16	901.449	NA	7204.51	7443.18	2038.12	2652.03	5583.13	1965.69	1314.13	6292.21	8756.3	7175.07	4255.69	3239.49	2324.88	4054.31	5082.17	5547.51	9558.98	NA	2389.93	1948.82	11319.6
A0A5G2RL17	ESYT2	A0A5G2RL17_PIG	Extended synaptotagmin 2	0.00521327	NA	NA	NA	NA	NA	NA	NA	NA	NA	6173.2	NA	NA	3543.15	NA	NA	NA	NA	NA	NA	NA	NA	1081.49	NA	NA	NA	NA	NA	NA	NA	NA	NA	NA	NA	4287.9	NA	NA	2371.24	NA	NA	NA	NA	NA	NA	NA	NA
F2Z505	ETF1	F2Z505_PIG	Eukaryotic peptide chain release factor subunit 1	0.000568828	14276.6	25854.1	NA	133601	3105.22	27783.8	20474	60889.1	21905.5	18339.4	3903.87	32432.5	16988.3	NA	5354.61	3229.27	8913.57	NA	NA	5992.53	7031.28	37218.3	NA	NA	9806.88	12452.7	NA	68822.2	2278.69	23123.5	18662.4	56134	16176.5	11448.1	6663.95	37122.9	10336.1	NA	6063.65	7513.72	6023.22	NA	NA	6364.81	9367.89
A0A287AY35	ETFA	A0A287AY35_PIG	Electron transfer flavoprotein subunit alpha	0.000568828	8420.72	9007.15	3867.04	14678.8	5683.57	3457.6	8092.93	24397.5	7610.87	7841.28	3331.11	14690.9	5058.36	9397.53	4912.32	NA	8020.12	6317.78	3165.4	6288.08	10107.8	10555.4	2877.58	5021.32	5330.65	4356.01	2095.7	6522.84	8260.34	2997.9	8204.77	27012	4549.59	5782.36	5600.54	14147.4	3701.35	3693.03	6373.02	NA	6005.48	14933.3	1304.66	4702.6	9626.28
Q6UAQ8	ETFB	ETFB_PIG	Electron transfer flavoprotein subunit beta	0.000568828	17682.1	19129.8	10720.6	16289.4	14305.7	8079.63	17772.4	12035.6	16004.7	20577.5	8694.39	36892.7	10748.1	25425	14834	7271.4	14998.5	5136.62	20061.5	12375.8	14401.9	15106	2907.57	1619.51	15316.1	8672.87	5471.65	7693.61	10210.3	4643.52	12870.7	19668.9	13066.4	13288.8	13567.7	29697.1	6669.23	7889.58	13547.9	12992.4	10608.5	21171.6	6648.53	11318.7	14852.7
P55931	ETFDH	ETFD_PIG	Electron transfer flavoprotein-ubiquinone oxidoreductase, mitochondrial	0.000568828	NA	NA	NA	NA	5358.85	NA	NA	13455.6	4175.12	NA	NA	4300.81	NA	NA	NA	NA	NA	NA	NA	12858.5	10045	6766.09	NA	NA	NA	NA	NA	NA	4694.37	NA	NA	20163.1	2260.37	NA	NA	4193.87	NA	NA	NA	NA	NA	NA	NA	7196.29	7954.21
F1RMV5	ETHE1	F1RMV5_PIG	ETHE1 persulfide dioxygenase	0.0220441	NA	NA	NA	NA	NA	NA	NA	NA	5053.05	8698.04	NA	NA	NA	8062.08	NA	NA	3544.06	NA	NA	2104.29	4389.5	NA	NA	NA	NA	NA	NA	NA	NA	NA	NA	NA	3570.51	5550.66	NA	NA	NA	2516.15	NA	NA	2489.47	NA	NA	1256.66	4201.34
F1S435	EXOSC6	F1S435_PIG	Exosome component 6	0.0211726	NA	NA	NA	NA	NA	NA	NA	NA	NA	NA	NA	NA	NA	NA	NA	NA	NA	NA	NA	NA	NA	4757.19	NA	NA	NA	NA	NA	NA	NA	NA	NA	NA	NA	NA	NA	NA	NA	NA	NA	NA	NA	NA	NA	NA	NA
F1SB42	EZR	F1SB42_PIG	Ezrin	0.000568828	98076.9	124625	73800.4	109581	64507.2	78506.1	69593.6	46842.2	65846.6	97843.7	26634.6	52799	119262	211245	34161.2	31920.7	67077.3	5674.69	153856	47193.4	54985	38611.5	11048.6	2084.95	67986.4	67461.8	50992.8	71525.6	52461	67362.3	69845.1	35655.4	49725.6	65206.3	44645.3	49394	79189.8	68417.1	33559.1	56567.2	48701.2	25025.7	48828.7	51937.1	70831.5
F1RN41	F10	F1RN41_PIG	Coagulation factor X	0.000568828	200370	193303	212650	251483	56686.3	165479	141771	78539.8	289955	227614	52434	114113	137844	117989	138330	25463.2	97043.8	36569.1	216564	75996.1	165471	4917.48	13060.8	NA	181124	106549	103205	114456	46698.8	101434	103277	132763	172755	139113	59433.2	108990	70054.8	50904.4	138520	47912.8	69559.6	74254.8	61037.5	42580.6	148027
K7GQL2	F13A1	K7GQL2_PIG	Coagulation factor XIII A chain	0.000568828	55785.8	87370	18517.3	38037.1	36116.5	26678.5	27334.8	26101.8	74375.3	54532.8	23236.2	35542.3	40906.8	79196.2	42731	25963.4	53757.4	9083.32	61078.9	61208.8	49768.4	11452.7	6759.71	NA	37338.4	44980.4	8529.29	17439.8	46146.9	20176	23686.9	20602.3	43235.3	41005.2	35340.4	35100.7	30421.5	28886.8	54451.4	65299.6	39338.5	37851.8	22259.9	54452.7	46450.3
Q19AZ8	F2	THRB_PIG	Prothrombin	0.000568828	297383	419011	205867	234967	133722	155457	125756	83130.1	342691	299330	48287.2	159876	191394	519022	210483	43654.5	169583	38373.6	542949	123888	382106	5606.32	3302.87	2493.78	264852	224376	106940	96482.9	113467	91502.9	87702.8	135217	223342	189952	58968.8	164103	98408.1	202672	209058	79340.8	127128	93429.4	193120	72276.8	353428
F1RN40	F7	F1RN40_PIG	Coagulation factor VII	0.000568828	6350.5	8482.35	6144.79	7348.81	NA	5032.37	5698.89	933.324	6737.31	4268.39	1287.23	2324.58	2262.35	11276.9	6255.13	NA	4190.33	NA	16607.4	NA	2371.27	NA	NA	NA	4354.36	3950.35	3757.4	3613.91	NA	4164.58	4746.34	1535.15	4999.82	3017.78	2502.46	2443.41	1234.97	3509.04	6083.82	NA	2937.11	NA	4530.88	NA	2772.61
F1RQ75	F9	F1RQ75_PIG	Coagulation factor IX	0.000568828	200670	388080	361562	353699	56538.8	130709	95522	119439	410407	309278	56230.1	77250.3	169641	363083	139803	25173.9	106358	23200.9	427570	80724.2	294862	10520.4	4054.74	NA	140080	173878	165778	136044	47541.9	113125	96044.1	121577	210806	192272	51474.4	73897.3	95335.9	138029	136114	44439.6	107677	56466.4	141492	50877.6	203002
O02772	FABP3	FABPH_PIG	Fatty acid-binding protein, heart	0.000568828	16954.9	NA	NA	63448.9	11845.5	19265.3	NA	13627	43472.9	23253.7	17862.2	84249.3	32081.8	6161.63	19708.9	NA	14789.3	18636.5	NA	26250.5	28018.2	41643.2	NA	5914.02	14784.9	NA	NA	27374.4	10070.1	10886.2	NA	22174.3	29955.4	15477.2	23140.6	80369.3	19078.3	1706.01	18885.1	NA	10747.8	52686.5	NA	14878.8	25849.5
O97788	FABP4	FABP4_PIG	Fatty acid-binding protein, adipocyte	0.000568828	254434	216399	183231	74168.2	52565	159016	122410	99777	220196	163027	45836	137531	6475.07	88609.6	154279	53094.2	86182.8	59094.5	88304.7	11975.1	235867	18897.9	17229.6	3417.45	224464	114425	96025.3	37694	42139.2	91498	87508.8	157061	130498	116438	51770.7	136506	3327.57	39076.2	144960	94557.2	66682.7	116651	36433.6	6644.64	207848
A0A286ZZ87	FABP5	A0A286ZZ87_PIG	Fatty acid-binding protein 5	0.000568828	10464.4	12489.2	14323.4	15083.9	3900.37	NA	NA	NA	3485.47	NA	NA	10823.1	NA	27532.8	10154.8	NA	6629	NA	NA	NA	NA	3873.88	3625.86	NA	11558.2	5330.48	4504.07	6843.18	3112.06	NA	NA	NA	2183.39	NA	NA	9970.58	NA	9063.68	9746.28	NA	6669.09	NA	NA	NA	NA
A0A5G2QPJ7	FAH	A0A5G2QPJ7_PIG	Fumarylacetoacetase	0.000568828	7096.59	10706.5	7667.88	7856.52	NA	8196.2	5676.31	3501.23	14049.8	12188.9	NA	3839.74	4078.61	11000.4	12346	NA	NA	2124.12	10475.7	4190.93	5494.25	NA	NA	NA	4751.72	5150.25	3775.93	3648.97	NA	5797.63	4040.17	2656.98	8392.82	7727.23	NA	3654.24	3163.16	3303.46	11653.1	NA	NA	4173.77	3458.09	3079.19	5197.69
A0A5G2QMA5	FAM114A1	A0A5G2QMA5_PIG	Family with sequence similarity 114 member A1	0.000568828	5021.69	NA	11318.1	10341.6	15293.7	10276.7	5767.42	7766.06	7118.65	6771.64	4768.95	NA	NA	13065.2	5199.06	3526.44	9114.01	NA	6223.78	9367.07	16148.3	5124.9	3275.46	NA	4553.04	NA	4557.46	4628.63	12753.9	6174.67	5847.12	7921.21	4030.84	4325.39	7474.4	NA	NA	5432.63	6763.16	7146.02	9139.57	NA	2100.35	7249.06	11272.4
F1SUD6	FAM120A	F1SUD6_PIG	Family with sequence similarity 120A	0.0144042	NA	NA	NA	NA	7904.53	NA	NA	NA	NA	NA	NA	NA	5503.48	NA	NA	NA	NA	NA	NA	NA	NA	NA	NA	NA	NA	NA	NA	NA	5705.64	NA	NA	NA	NA	NA	NA	NA	3382.54	NA	NA	NA	NA	NA	NA	NA	NA
A0A8D1WEB5	FAM180A	A0A8D1WEB5_PIG	Family with sequence similarity 180 member A	0.000568828	1238.33	2007.1	2444.98	3403.67	NA	2797.79	2438.65	NA	1931.7	NA	NA	1300.85	3436.74	6996.66	NA	NA	NA	NA	2874.72	NA	NA	NA	NA	NA	1070.27	1058.76	1270.07	1518.73	NA	2355.79	1678.89	NA	1130.4	NA	NA	1302.79	1772.52	3007.04	NA	NA	NA	NA	1183.16	NA	NA
F1SIF1	FAM180B	F1SIF1_PIG	Family with sequence similarity 180 member B	0.00686813	NA	NA	3457.92	10482.3	NA	NA	NA	NA	NA	NA	NA	NA	NA	NA	NA	NA	NA	NA	NA	NA	NA	NA	NA	NA	NA	NA	1664.67	4473.55	NA	NA	NA	NA	NA	NA	NA	NA	NA	NA	NA	NA	NA	NA	NA	NA	NA
A0A480TAV6	FAM3C	A0A480TAV6_PIG	Protein FAM3C	0.00106496	NA	NA	22820.6	NA	NA	NA	NA	NA	15803.7	11371.8	NA	8038.04	NA	NA	NA	NA	NA	NA	NA	15399.6	7079.16	4636.38	NA	NA	NA	NA	9430.06	NA	NA	NA	NA	NA	8273.68	7049.05	NA	7720.54	NA	NA	NA	NA	NA	NA	NA	10203.5	4805.93
F1S408	FAM98A	F1S408_PIG	Family with sequence similarity 98 member A	0.000568828	5590.76	8075.32	7095.71	11210.7	3478	9964.11	7429.1	3523.15	8780.26	9023.04	1854.13	2855.3	7839.05	21693.3	4758.69	NA	13372.1	NA	15136.9	5494.51	2307.55	1392.38	NA	NA	3845.76	3716.71	3859.82	5194.7	2755.42	6679.58	5739.04	5776.95	6460.87	6157.54	3567.52	2507.02	5253.19	6428.93	4589.12	NA	9346.42	NA	3995.26	5821.67	2799.96
F1SS16	FAM98B	F1SS16_PIG	Family with sequence similarity 98 member B	0.000568828	NA	2546.49	NA	NA	NA	NA	NA	3283.99	3524.42	3313.3	1398.61	2497.99	3369.6	8219.9	2389.43	2002.68	4882.24	NA	5580.31	2716.14	2159.21	NA	NA	NA	NA	1431.24	NA	NA	NA	NA	NA	3036.08	2506.32	2239.73	2104.52	2379.1	1838.68	2779.56	2751.91	3426.69	3447.96	NA	1545.67	2945.28	2607.49
A0A4X1VML4	FAP	A0A4X1VML4_PIG	Fibroblast activation protein alpha	0.000568828	NA	3091.45	3745.52	9836.04	3200.44	3250.16	NA	3442.69	2906.22	8670.19	NA	2556.35	4844.66	18234.8	NA	NA	NA	NA	24538.5	NA	NA	NA	NA	NA	NA	1668.6	2660.75	4566.94	2804.35	2893.28	NA	3232.36	2384.32	5255.4	NA	2762.9	3170.9	5183.37	NA	NA	NA	NA	6575.26	NA	NA
A0A5G2QPS5	FARP1	A0A5G2QPS5_PIG	FERM, ARHGEF and pleckstrin domain-containing protein 1	0.000568828	6550.88	7615.01	6869.99	12141.5	4917	7257.58	8866.3	6691.88	6205.53	6308	2700.87	6980.89	3330.33	7303.72	NA	NA	5060.18	NA	11342.8	4584.37	5443.97	NA	NA	NA	5755.46	3920.25	4319.99	5453.61	4164.63	4598.26	7657.09	5481.74	3678.07	4695.79	4566.71	6917.91	2548.3	2561.05	NA	NA	3838.97	NA	3665.23	2543.74	4741.82
F1SD97	FARSA	F1SD97_PIG	phenylalanine--tRNA ligase	0.000568828	8024.05	6530.62	NA	20858.5	NA	5550.2	NA	NA	47610	NA	NA	NA	NA	NA	6439.02	NA	NA	NA	9368.31	16362.5	NA	3769.67	NA	NA	5222.64	3284.77	NA	9816.74	NA	5078.15	NA	NA	26668.6	NA	NA	NA	NA	NA	5983.4	NA	NA	NA	3623.73	9147.84	NA
I3LUM8	FARSB	I3LUM8_PIG	phenylalanine--tRNA ligase	0.000568828	4463.85	7559.07	5807.25	8626.22	6221.81	2248.14	6023.06	6384.59	6922.93	7884.8	1995.33	3365.3	7964.53	14139.7	5421.69	1406.21	9222.42	NA	11020.4	4770.55	6622.26	3051.34	NA	NA	3697.75	4295.64	4063.96	4339.63	6170.03	2083.06	5824.68	6234.32	5401.54	5412.12	3003.43	4031.07	5272.21	4777.63	6139.61	3530.55	7375.35	NA	3305.98	5020.07	7190.59
I3LCW1	FASN	I3LCW1_PIG	Fatty acid synthase	0.000568828	50479.9	58861.7	24144.9	24100.9	16818	18619.1	19393	17314.9	50003.7	35159.2	14149.7	17461.4	21738.7	40280.4	27044.6	28321.4	31652.5	3070.62	29422.8	32292.2	50816.3	10762.4	4917.21	NA	35185.1	27435.1	12690.9	13202.3	24357	15539.9	20200.3	15577.2	29800.2	25680.7	23789.6	17585.9	16225.7	16074.9	33081.2	49101.3	23827.8	11221.7	12073.3	21732.8	47513.9
A0A8W4FHP9	FAT4	A0A8W4FHP9_PIG	FAT atypical cadherin 4	0.0452314	NA	NA	NA	NA	NA	NA	NA	48529.5	NA	NA	NA	39168.4	18644	NA	NA	NA	NA	NA	NA	NA	NA	66338.4	NA	NA	NA	NA	NA	NA	NA	NA	NA	42157.7	NA	NA	NA	37719.3	13842.5	NA	NA	NA	NA	NA	NA	NA	NA
P62863	FAU	RS30_PIG	40S ribosomal protein S30	0.000568828	195859	113850	132427	67320.1	31867.2	102000	54026.5	84451	79101.7	76241.2	35480.3	79747.3	53968.8	177903	78717.2	105123	111457	55898.6	147244	40107.4	37820.1	28591	23424.5	1349.47	127133	55180.7	75181.9	31502.1	26646.7	86267.8	43407.6	131152	60248.7	52313.1	69806.5	114337	36527.8	54148.6	70352.8	201411	74789.8	234243	41156.4	42008.5	45000.6
I3L5T3	FBL	I3L5T3_PIG	Fibrillarin	0.000568828	17780	26750.6	10516.7	9139.45	15151.1	3817.46	4508.89	5971.04	14135.5	8351.98	3403.88	6555.58	9858.81	27847.8	12527.3	8589.66	19674.3	NA	9292.11	7545.45	NA	20808.5	4351.95	NA	11561.3	12366.8	6157.87	3954.69	12775.7	3089.07	4497.84	8876.81	10342.6	5912.57	6700.62	9632.74	6255.76	8790.28	11119	16460.8	13492	NA	2847.95	7900.41	NA
F1RR91	FBLL1	F1RR91_PIG	Fibrillarin like 1	0.00606626	NA	NA	NA	19065.6	NA	7452.09	11157.9	NA	NA	NA	NA	NA	NA	NA	NA	NA	NA	NA	23688.7	NA	7842.78	NA	NA	NA	NA	NA	NA	8416.54	NA	6304.91	8906.67	NA	NA	NA	NA	NA	NA	NA	NA	NA	NA	NA	5763.22	NA	9446.3
F1SM61	FBLN1	F1SM61_PIG	Fibulin-1	0.000568828	19849.5	71598.1	76951.8	38923.2	9700.61	54988.8	31005.1	14183.5	28120.5	27722.3	6936.07	4874.44	68849	170705	15652.8	5401.32	8063.11	NA	101609	6706.59	11769	2696.43	3494.54	NA	16310.8	33284.6	43576	15864.5	7537.63	30946.5	21585.7	26219.2	25543	16745.2	10022.8	4875.64	37491.4	48238.1	15510	9439.86	5645.32	NA	28664	5293.74	12682.9
A0A480ZQ94	FBLN5	A0A480ZQ94_PIG	Fibulin-5	0.000568828	7323.14	14678.1	7669.17	26287.8	NA	10353.3	5018.54	NA	9686.6	14253	NA	2363.89	6158.54	3263.3	4924.79	NA	NA	NA	35124.7	NA	NA	NA	NA	NA	5438.19	7056.5	4764.93	14376.2	NA	9257.02	4918.73	NA	7134.73	9739.78	NA	3323.1	4798.97	1016.63	4873.71	NA	NA	NA	10714.1	NA	NA
F1SUA0	FBLN7	F1SUA0_PIG	Fibulin 7	0.000568828	145088	230757	228822	301200	38971.1	206101	173527	86666.1	185115	174421	20183.9	188268	355347	158487	41471.1	22356.6	23129.2	30377.3	188343	63338.8	53776.5	50042.1	17632.4	1235.52	113511	121939	125315	146558	30507.7	120622	124500	119053	101204	113428	18781.5	182599	207677	47265.6	35621.7	41259.6	19582.6	59429.1	79693.5	35466.7	39851.8
Q9TV36	FBN1	FBN1_PIG	Fibrillin-1	0.000568828	38696.2	49026	83211.2	104739	4723.6	61887.7	43073.4	24744	66769	68799	2266.02	54295.1	60621.6	101823	6869.4	7179.82	NA	1313.24	166907	NA	12792.9	NA	NA	NA	33643.6	25678.5	41844.9	48557.8	3772.86	37447.3	39599.6	37566.9	39162.3	47070.4	3205.75	52303.4	36070.2	42004.3	6332.65	13459.7	NA	3826.25	72612.5	NA	10827.5
A0A5G2QM06	FBN2	A0A5G2QM06_PIG	Fibrillin 2	0.000568828	25424	NA	6934.91	219395	NA	90675.7	111344	NA	30630.4	104415	NA	37539.8	71594.2	138475	NA	NA	NA	NA	342788	NA	9745	NA	NA	NA	19708.5	NA	2180.71	104854	NA	54888.2	78619.5	NA	25179.4	67025.6	NA	32465.4	41674.5	40472.4	NA	NA	NA	NA	109838	NA	10333.8
A0A287AWX3	FDPS	A0A287AWX3_PIG	Farnesyl pyrophosphate synthase	0.000568828	18326.6	29053	NA	32282	26152.9	23597.6	19540	7483.26	11263.1	27426.5	9877.68	NA	28456.6	67095.6	20182.1	8783.14	21184.3	4623.81	19121.2	23852.6	20856.7	5336.44	2624.32	NA	14458.2	13986.3	NA	12587.3	18982	14698.3	14026.9	12038.2	8050.68	16788.5	13959	NA	15280.7	19113.4	19946.6	16072.3	14963	12976.8	6224.74	18954.1	21699.6
F1RKS3	FEN1	F1RKS3_PIG	Flap endonuclease 1	0.000568828	NA	NA	NA	NA	NA	NA	NA	10010	NA	NA	NA	NA	NA	NA	NA	NA	NA	NA	NA	NA	NA	40542.1	NA	NA	NA	NA	NA	NA	NA	NA	NA	8565.87	NA	NA	NA	NA	NA	NA	NA	NA	NA	NA	NA	NA	NA
A0A5G2QJL5	FERMT2	A0A5G2QJL5_PIG	FERM domain containing kindlin 2	0.000568828	1365.02	15003.7	6316.7	11016.9	NA	7750.4	3882.64	NA	5575.06	13140.1	2796.43	NA	8618.99	18992.3	6722.26	NA	6677.6	1329.23	14862.9	4334.64	5581.1	NA	NA	NA	888.456	7546.56	3251.26	4895.6	NA	7091.22	3936.3	NA	4830.18	8393.25	4134.81	NA	6399.29	7142.52	6046.08	NA	4892.87	4856.57	5749.07	4141.61	4943.82
F1RQ01	FERMT3	F1RQ01_PIG	FERM domain containing kindlin 3	0.000568828	8774.59	NA	NA	NA	NA	NA	NA	NA	9795.32	8162.87	NA	NA	NA	6954.68	NA	NA	NA	NA	NA	NA	NA	NA	NA	NA	6521.11	NA	NA	NA	NA	NA	NA	NA	7810.92	5402.6	NA	NA	NA	2082.2	NA	NA	NA	NA	NA	NA	NA
F1SFI6	FETUB	F1SFI6_PIG	Fetuin B	0.000568828	4743.14	6467.76	6574.18	11352.8	1614.3	6183.12	8852.26	7327.37	14471.5	8831.29	6550.72	5525.98	2851.07	11988.7	4744.17	1304.86	2474.22	2146.89	14082	1499.97	3615.69	1614.31	NA	NA	3150.06	3144.64	4213.83	5030.41	2239.83	3904.12	6115.15	7652.57	7751.07	6689.72	6010.24	5471.06	2208.17	4331.31	6241.95	2860.72	1887.07	5178.47	4546.79	1548.38	3299.51
F1RX36	FGA	F1RX36_PIG	Fibrinogen alpha chain	0.000568828	48920.2	108602	68289	99437.5	17243.5	61941.3	53634	31197.8	96370.8	47158	17229.3	50832.3	59528.6	211613	74120.1	8548.32	48306.2	6857.15	102403	37772.9	59138.2	6335.36	3732.84	748.188	35074	52926.9	36730.6	44398.3	24126.4	52051.9	42812.8	49368.7	59345	34779	34703.6	48243.1	40131.1	66366.3	65949.7	17322.4	33126.8	28465.2	28990	49283.6	70427.2
F1RX37	FGB	F1RX37_PIG	Fibrinogen beta chain	0.000568828	19911.2	67561.8	19597.6	28453.8	6844.48	11456.2	17632.1	40701.6	55990.9	36140.4	16807.3	10166.9	29127	78780.7	33628.7	NA	17912.4	2844.09	38600.1	21778.5	56058.7	6216.95	1761.14	NA	14640.6	35842.5	13280.5	15190.1	5051.73	8188.16	14956.5	30811.1	34398.3	26676.9	26717.9	9530.21	23895.6	25801.3	33581	NA	15780.9	11258.1	11952.3	28832.5	50114.2
K7GS96	FGFR3	K7GS96_PIG	Fibroblast growth factor receptor	0.00106496	NA	6519.31	6258.37	2951.06	1553.25	2612.91	3069.82	NA	NA	NA	NA	NA	NA	5333.42	NA	NA	NA	NA	7456.29	NA	NA	NA	NA	NA	NA	2973.63	3608.33	1236.42	1191.21	1803.11	2039.77	NA	NA	NA	NA	NA	NA	1432.4	NA	NA	NA	NA	2174.08	NA	NA
A0A5G2QUU1	FGG	A0A5G2QUU1_PIG	Fibrinogen gamma chain	0.000568828	22360.7	85133.5	55268.8	81709	13412.3	57480.4	47191.5	39053.4	55617.9	41304.9	13859.4	17947.9	27598.3	157575	33990	6589.26	33444.8	8175.51	80700.6	31516.5	45382.7	NA	3436.84	1546.82	16886.7	39471.4	38427.3	37942.7	10297.7	45207.4	40395.9	29563.5	32767.2	31143.5	22955.3	17501.4	20459.9	51684.1	30801.8	17450.9	30369.7	16221.4	24903.7	18004.6	40874.6
P10173	FH	FUMH_PIG	Fumarate hydratase, mitochondrial	0.000568828	5887.16	5836.44	2295.47	12787.1	8153.03	4725.21	16578.4	41228.6	18641.8	6130.18	3637.05	33879.3	3700.85	6562.5	4999.44	2750.72	7681.56	8712.31	9254.03	14683.7	8880.96	61772.1	NA	2209.01	4385.08	2706.47	1234.67	5682.22	6169.7	2991.29	16807.5	35815.4	11677.7	4172.01	5700.38	32625.9	2296.58	1963.01	4854.94	5017.81	7728.01	29290.5	2591.8	10981.3	9629.57
A0A4X1SFB6	FHL1	A0A4X1SFB6_PIG	Four and a half LIM domains 1	0.000568828	12870.5	6724.11	20436.6	NA	9341.81	10966.2	NA	6971.42	14717.5	15508.6	NA	NA	15945	24348	NA	7450.66	15888.2	NA	62179.4	11667.5	NA	NA	NA	NA	8756.1	3120.65	11875	NA	6882.47	7681.65	NA	11177.5	10765.5	10977.1	NA	NA	8704.04	7439.53	NA	13130.7	11135.6	NA	16839.7	12422	NA
I3L9M3	FIBIN	I3L9M3_PIG	Fin bud initiation factor homolog	0.000568828	4416.84	NA	11128.3	6931.16	NA	6155.28	8480.84	NA	3951.12	3655.54	NA	1229.73	3945.51	12333.4	NA	NA	NA	NA	20780.6	NA	NA	NA	NA	NA	2909.38	NA	5424.21	3124.81	NA	3589.65	7786.66	NA	2330.59	2736.39	NA	1170.32	2901.68	4376	NA	NA	NA	NA	5917.78	NA	NA
A0A4X1UIB2	FIS1	A0A4X1UIB2_PIG	Mitochondrial fission 1 protein	0.00106496	7037.02	10630.4	6900.57	7809	3431.16	1693.26	8471.37	5186.09	7708.73	12562	4575.33	3806.34	6951.31	14600	3852.73	NA	7199.56	NA	10097.6	6853.26	6953.59	NA	NA	NA	4580.21	5346.88	3551.79	3470.11	5064.37	1549.25	8588.44	4505.17	4809.58	8023.99	7170.95	3665.52	5161.1	5490.68	5011.8	NA	5275.33	NA	3905.82	5125.27	6159.59
A0A480HEF9	FKBP10	A0A480HEF9_PIG	peptidylprolyl isomerase	0.000568828	235078	211427	105357	112211	30482.1	104799	82364.4	155705	163880	129794	42099.1	112516	104568	222637	76316.1	64912.8	135477	21017	157204	150808	126139	40670.8	9301.36	1616.66	149251	107959	52678.3	49582	44991.3	96460.3	84538.7	134858	102144	84034.1	65982.3	108353	81097.2	85792.1	98916.4	148341	101019	70658.3	57574.9	112783	115839
A0A4X1TCX1	FKBP14	A0A4X1TCX1_PIG	peptidylprolyl isomerase	0.00649351	15935	NA	12401.7	10364.5	19127.5	10048.8	8249.42	NA	12616.3	10691.7	NA	7156.58	20014.3	28960.5	10030.9	11083.7	25688.9	3182.14	17520.7	17761.9	6133.51	7830.4	5353.47	NA	12422.3	NA	8584.55	5259.5	18210.1	8870.12	7862.62	NA	10362.2	7298.89	NA	9328.39	13222.2	9650.11	10662.3	24709.2	20654.2	13260.6	5317.76	19164.3	6514.46
A0A4X1VG74	FKBP2	A0A4X1VG74_PIG	peptidylprolyl isomerase	0.00106496	29992.7	29381.6	23294.2	26496.9	32920.5	20539.5	15773.4	5569.54	17047.2	24940.4	18068.8	18872.1	26828.1	49644.4	20840	12982.1	34144.6	6142.98	44029.5	27018.1	16617.7	10803.1	7037.94	NA	19431.3	13637.8	13172.6	12509.8	26434	17193.4	12823.6	8793.33	12737	17431.2	38012.6	21827.4	17318.2	14675.1	20263.5	23944	23820.8	26155.9	11756.8	28862.8	20781.4
I3LR51	FKBP3	I3LR51_PIG	peptidylprolyl isomerase	0.000568828	NA	4089.93	NA	NA	15466.2	4079.18	NA	NA	18622.2	14014	9415.58	13172.3	20530.8	NA	10835.7	7095.53	5468.22	NA	6554.44	NA	9848.08	8554.73	NA	NA	NA	1906.29	NA	NA	13431.1	3112.11	NA	NA	10837.9	8674.28	8141.17	12501.4	11086.3	NA	10232	14378.5	5589.16	NA	2244.1	NA	6917.48
A0A5G2QVN7	FKBP4	A0A5G2QVN7_PIG	peptidylprolyl isomerase	0.000568828	NA	NA	NA	NA	NA	NA	NA	NA	3771.07	3498.27	NA	1354.03	NA	5492.83	NA	NA	NA	NA	NA	NA	9995.25	NA	NA	NA	NA	NA	NA	NA	NA	NA	NA	NA	2785.24	2473.62	NA	1196.05	NA	1543.09	NA	NA	NA	NA	NA	NA	7089.79
F1RZD0	FKBP7	F1RZD0_PIG	peptidylprolyl isomerase	0.000568828	24289.5	25531.9	16625.6	NA	16927.6	15643.6	9342.38	10748.2	15475	15955.1	5613.03	7787.45	9265.64	9990.03	15967.6	9617.12	NA	NA	25305.6	14240	7472.34	NA	5751.47	NA	15743	11829.7	9351.47	NA	14174.2	12955.3	7593.26	16819.1	11500.4	10906.5	11040.4	10998.9	7116.28	3611.13	14360.1	18914.5	NA	NA	6954.89	14965.8	9097.67
I3LRT6	FKBP9	I3LRT6_PIG	peptidylprolyl isomerase	0.000568828	67974.4	108207	50675.4	75806.8	63810.1	56333.3	40745.6	17957.1	51607.1	58806	29139.5	48073.5	79551.2	146357	81475.2	35271.6	98728.3	13501.7	70199.7	41020.2	30233.3	19514.1	14546.8	NA	51217.2	49939.8	28820.8	35640	52108	38877	30501.2	28653	38826	42234.5	28071.5	42017	50023.8	43302.3	79627.6	65159.7	69777.2	55617.7	18796.1	30677.3	33473.8
A0A480HZP7	FLII	A0A480HZP7_PIG	FLII actin remodeling protein	0.000568828	2377.35	2504.8	NA	1871.07	NA	1833.89	NA	NA	NA	5053.15	1688.78	1277.05	2830.96	2018.55	1311.82	NA	2678.49	NA	5025.24	2951.98	2227.3	1368.21	NA	NA	1576.66	1167.48	NA	700.6	NA	1408.14	NA	NA	NA	3761.96	2601.45	1288.53	2078.71	650.128	1188.82	NA	2023.03	NA	1872.64	2556.48	2074.44
A0A286ZXU2	FLNA	A0A286ZXU2_PIG	Filamin A	0.000568828	15439.5	23370.1	15333.2	54557.5	27029.7	43048.9	9090.65	81481.4	58560.2	86537.8	12447.4	12989	13702.3	159325	21907.5	9960.3	16948.5	3053.76	33389.5	7486.1	10444.2	80350.2	2181.65	NA	10869.2	10841.8	7965.28	23538.3	21098.8	37622.4	9054.14	74482.8	41023.8	58890.3	12099.2	13353.4	7471.94	54828	21075.8	17557.9	12996.9	13158.2	10450.6	7965.72	12784.4
A0A4X1VEC8	FLNB	A0A4X1VEC8_PIG	Filamin B	0.000568828	46748.7	40820.6	49111.2	97020.3	21669.5	43013.7	34190.1	33874.1	53805.9	62845.1	23112.5	37426.2	20899.9	42441.3	14793.4	14223.4	25646.7	2174.55	166854	16042.1	13948.4	35067.7	2093.19	2796.79	34365.8	22220.7	22449.8	46316	30312.1	25966.1	29037	25562.5	29651.5	42734.3	35292.5	35259.3	16283.4	15961.1	13687.5	32931.3	22669.5	9865.06	56056	12801.8	12355.7
F1SMN5	FLNC	F1SMN5_PIG	Filamin C	0.000568828	14018.1	NA	17443.3	2071.12	NA	NA	12171	15218.3	20388.4	19167	NA	10247.2	NA	23285.6	NA	NA	13336.4	NA	28414.4	NA	NA	33505.5	NA	NA	9145.33	NA	10113.1	1041.51	NA	NA	10004.1	13454.5	14429.2	13214.5	NA	11502.9	NA	7186.09	NA	NA	9347.84	NA	7809.66	NA	NA
Q767L6	FLOT1	FLOT1_PIG	Flotillin-1	0.000568828	NA	3040.23	1515.63	NA	NA	NA	NA	NA	3470.28	NA	NA	NA	NA	4553.67	NA	NA	NA	NA	1528.64	NA	2099.66	NA	NA	NA	NA	1695.36	1058.09	NA	NA	NA	NA	NA	2857.6	NA	NA	NA	NA	1517.36	NA	NA	NA	NA	459.919	NA	2205.85
A0A287ALN0	FLOT2	A0A287ALN0_PIG	Flotillin	0.0230433	NA	NA	NA	NA	NA	NA	NA	NA	NA	NA	NA	NA	NA	NA	NA	NA	NA	NA	NA	NA	NA	7726.29	NA	NA	NA	NA	NA	NA	NA	NA	NA	NA	NA	NA	NA	NA	NA	NA	NA	NA	NA	NA	NA	NA	NA
A0A5G2REY5;I3LQV1	FMNL2;FMNL3	A0A5G2REY5_PIG;I3LQV1_PIG	Formin like 2	0.0165816	NA	5315.83	9984.26	NA	NA	NA	NA	NA	NA	NA	NA	NA	2796.83	NA	2515.27	NA	NA	NA	NA	NA	NA	NA	NA	NA	NA	2673.75	5138.99	NA	NA	NA	NA	NA	NA	NA	NA	NA	2076.55	NA	3271.97	NA	NA	NA	NA	NA	NA
F1S6B5	FMOD	F1S6B5_PIG	Fibromodulin	0.000568828	5926680	9052340	8495780	8510430	5179570	6890220	5910450	3212100	5854440	6109670	1128680	6273130	10608200	11460700	3977630	2204740	3891650	1454930	9943920	3678540	3206230	3047700	1839510	162241	4038980	4198790	4949030	4107130	3718450	5611850	4831760	5150080	4322060	4328890	2249140	6693460	6037110	3604680	3845510	3869920	2720080	6237660	2750620	3904530	4087170
F1SS24	FN1	F1SS24_PIG	Fibronectin	0.000568828	808738	3081600	1133520	1233920	833032	1110940	958359	375125	1133990	689844	612237	850885	3307450	4832120	1282570	317202	1080480	606456	2066730	2254510	1335520	634952	803976	66686.3	708634	1315250	577247	559798	661375	649742	580300	581462	682045	467195	565184	824830	1751810	1590720	1201750	584660	907706	1209990	688999	1235360	1139860
A0A287AMQ3	FNDC3B	A0A287AMQ3_PIG	Fibronectin type III domain containing 3B	0.000568828	8394.38	NA	NA	NA	13988.4	NA	NA	NA	NA	NA	NA	NA	NA	NA	NA	NA	6504.16	NA	NA	NA	NA	NA	NA	NA	5328.2	NA	NA	NA	10182.1	NA	NA	NA	NA	NA	NA	NA	NA	NA	NA	NA	5490.53	NA	NA	NA	NA
A0A5G2RMJ1	FOLR1	A0A5G2RMJ1_PIG	Folate receptor alpha	0.000568828	46022.4	7450.21	28793.7	18842.1	NA	9698.91	NA	NA	14933	NA	5442.83	7591.52	NA	7538.56	NA	18910.6	NA	NA	NA	NA	NA	NA	NA	NA	38132.9	3234.04	14228.4	7937.64	NA	6194.8	NA	NA	13123.2	NA	7746.87	7383.25	NA	2055.74	NA	32866.6	NA	NA	NA	NA	NA
P79388	FOLR2	P79388_PIG	Folate binding protein	0.0220441	10532	NA	19536.8	NA	NA	NA	NA	NA	9320.33	NA	NA	NA	NA	NA	NA	NA	NA	NA	NA	NA	3057.87	2212.26	NA	NA	7827.18	NA	10802.8	NA	NA	NA	NA	NA	7371.54	NA	NA	NA	NA	NA	NA	NA	NA	NA	NA	NA	3315.23
A0A5G2QK32	FRY	A0A5G2QK32_PIG	FRY microtubule binding protein	0.00253678	NA	NA	NA	1675.3	NA	895.578	NA	NA	1236.04	NA	NA	NA	NA	1836.4	NA	NA	1487.32	NA	870.888	1221.6	NA	NA	NA	NA	NA	NA	NA	741.226	NA	822.72	NA	NA	765.447	NA	NA	NA	NA	707.647	NA	NA	1109.66	NA	295.536	902.248	NA
A0A4X1SQG3	FRZB	A0A4X1SQG3_PIG	Secreted frizzled-related protein 3	0.000568828	74897.6	94599.5	156533	218314	12937	108536	137365	56609.3	185889	112957	44743.7	75875.2	68924.4	96134.3	50156.5	40731.2	30961.6	38905.7	217866	41302.7	49032.1	14515	11166.6	2990.11	63391.2	48261.5	82159.2	116495	10424	67167.8	98286.7	87611	105644	76503.9	44931.5	65942.8	41532.9	37109.3	46469.5	75916.9	26162.1	77748.9	60576.6	22744.8	42071.8
C0LZL0	FSCN1	C0LZL0_PIG	Fascin	0.000568828	23047.8	38115.4	14461	49263.8	11233.2	20940.5	14437.4	14329.2	55838.4	27570.5	14426.8	10633.1	20714.6	75313.9	15024	4642.49	7220.4	6052.87	33234.9	15166.5	24007.2	NA	NA	NA	14898.2	18438.2	8188.07	23572.1	9090.87	17425.1	11643.5	22244.8	42381.3	19113.7	15600.9	10665.7	13209	22884.9	14042.2	9069.43	4878.56	12020.1	9079.52	15836	21070.8
A0A287BP22	FSTL1	A0A287BP22_PIG	Follistatin-related protein 1	0.000568828	32499.9	36478.8	46435.1	25991.3	2770.6	32476.1	23916.3	32698.9	62303.4	23826.8	4222.81	28614.6	4681.6	27239.9	4720.9	6290.34	3224.01	1691.66	85676.5	NA	NA	NA	NA	NA	23635.1	17394.2	31808.2	12290.4	2094.16	27067.6	21863.1	24701.9	40761.9	14493.9	5936.47	28589.7	3669.31	10293.8	6101.02	10796.6	2857.09	6269.69	27375.9	NA	NA
A0A287AL10	FTH1	A0A287AL10_PIG	Ferritin	0.000568828	27923.2	88456.3	91002.5	95191.2	35493	23164.4	17525.1	25842.8	42124	50880.8	29835.1	57629.5	78293.9	124814	34013.9	17062.1	73615.9	4934.09	101632	68616	27337.7	9322.66	5752.44	NA	21976.9	40141.2	44802.6	36101.7	26503.1	13783.6	11722.1	45598.7	36387.7	32137.4	45231.2	51101.4	42864.3	33861.8	31038.5	29813.4	51202.5	20776.3	32245.4	66271.5	28358.2
A0A8W4FDT4	FTL	A0A8W4FDT4_PIG	Ferritin	0.000568828	5733.13	30981.3	15047.2	25737.8	52980.1	13520.8	16881.1	15666.8	32144.8	21605.8	10467.3	7333.53	12860.1	25029.6	4469.51	3820.54	10586.5	NA	37554.7	54557.4	7520.71	1421.01	NA	NA	5367.89	16253.8	10448.2	13303.5	42839.1	12367	17100.9	14475.5	19172.2	14761	16399.4	8877.7	9095.3	9536.7	5017.89	8723.23	8248.24	NA	11477.6	30386.1	8432.97
P19133	FTL	FRIL_PIG	Ferritin light chain (Fragment)	0.000568828	16358.9	34400.7	19033.9	36993.1	24301.8	23769.7	22461.1	19140.8	30481.5	25975.6	16191.4	28941.2	33997.1	44401.1	12444.9	7518.78	24051.5	NA	57598.8	34184.4	15409.3	6926.72	1772.85	NA	11855	20142.8	13038.3	17603.8	29833.7	19802.6	19193.8	14393.4	20939.3	19510.3	22762.1	27817.2	27065.5	16991.6	16098.8	18995	20877.8	NA	17505.7	41204.4	14207.1
F1S9S9	FUBP1	F1S9S9_PIG	Far upstream element binding protein 1	0.000568828	5039.06	1514.79	4537.8	7780.86	3470.92	4076.59	3808.4	3399.69	NA	5380.62	4648.69	6811.65	NA	NA	5226.03	NA	5127.75	NA	NA	2234.03	3486.68	11885.9	947.226	NA	3446.8	718.18	2628.42	3388.59	2970.2	2897.11	3007.2	3604.59	NA	4075.63	7820.45	6792.98	NA	NA	5104.76	NA	3621.35	NA	NA	2303.89	3087.94
A0A5G2QHD9	FUBP3	A0A5G2QHD9_PIG	Far upstream element binding protein 3	0.0077661	NA	NA	NA	NA	NA	NA	NA	2053.06	NA	NA	NA	NA	NA	NA	1724.36	NA	NA	NA	NA	1675.4	NA	NA	NA	NA	NA	NA	NA	NA	NA	NA	NA	3134.32	NA	NA	NA	NA	NA	NA	1612.83	NA	NA	NA	NA	944.196	NA
I3LNS9	FUCA1	I3LNS9_PIG	Alpha-L-fucosidase	0.000568828	7820.12	16722.7	5425.07	13877.4	9416.2	4481.24	NA	9615.42	6603.24	9495.01	NA	NA	8014.49	13106.6	6320.1	NA	16255.7	828.63	20968.8	17223.5	10061.5	3403.75	2666.34	NA	6054.94	8603.91	2998.1	7148.67	13215.2	3389	NA	7330.08	4608.54	7021.77	NA	NA	5865.5	5147.94	8027.77	NA	12680.5	3465.13	6211.24	15402.1	9227.01
K7GSY7	FUS	K7GSY7_PIG	FUS RNA binding protein	0.000568828	8446.24	12438.4	NA	9334.53	6052.28	NA	NA	NA	7780.9	NA	7563.32	8304.87	NA	4436.24	NA	NA	5531.46	NA	NA	7188.84	NA	2875.08	NA	NA	6513.44	5628.98	NA	4257.6	4599.45	NA	NA	NA	4680.46	NA	8466.48	7972.17	NA	1831.52	NA	NA	4214.32	NA	NA	6933.07	NA
A0A8W4FN42	FUT4	A0A8W4FN42_PIG	Fucosyltransferase	0.000568828	NA	NA	NA	NA	5422.59	NA	NA	NA	NA	NA	NA	NA	NA	NA	NA	NA	4869.38	NA	3503.28	8784.11	NA	2853.92	NA	NA	NA	NA	NA	NA	7524.89	NA	NA	NA	NA	NA	NA	NA	NA	NA	NA	NA	3673.51	NA	1089.37	6175.2	NA
Q6YT43	FYCO1	Q6YT43_PIG	FYVE and coiled-coil domain autophagy adaptor 1	0.0304762	NA	NA	NA	NA	5733.95	NA	NA	10186.2	NA	NA	NA	NA	10700.2	NA	NA	NA	NA	2895.9	NA	26734.6	9730.85	2459.39	NA	NA	NA	NA	NA	NA	4854.78	NA	NA	10721.6	NA	NA	NA	NA	6766.89	NA	NA	NA	NA	5773.45	NA	16575.5	6682.84
A0A480DPE1	G3BP1	A0A480DPE1_PIG	G3BP stress granule assembly factor 1	0.000568828	7506.91	NA	NA	13687.3	4049.07	NA	NA	3184.69	NA	NA	NA	NA	3657.56	11607.2	NA	NA	NA	NA	7294.85	7379.13	7900.15	18213.8	NA	NA	5209.11	NA	NA	5190.96	5727.38	NA	NA	3120.13	NA	NA	NA	NA	2866.22	3134	NA	NA	NA	NA	2085.58	4109.86	6646.01
A0A8W4FNL6	G6PD	A0A8W4FNL6_PIG	Glucose-6-phosphate 1-dehydrogenase	0.000568828	20031.2	12794.2	12746.5	12964.1	11166.8	6081.68	8732.1	6380.11	17303.2	17444.7	5212.51	6392.89	5224.1	17170.4	7152.6	2566.42	9549.71	NA	12948.2	3206.4	8996.19	7503.91	NA	NA	15578.3	6435.23	7364.84	5760.9	8858.01	5564.42	8852.78	11400.3	10795.7	12986.2	9550.67	6156.38	4076.69	6457.36	9193.95	4839.12	6997.35	NA	4098.38	3960.66	10480.5
F1RZ82	GAA	F1RZ82_PIG	Lysosomal alpha-glucosidase	0.000568828	5449.51	9150.12	8217.3	8466.09	5342.21	NA	NA	NA	NA	NA	5643.62	3363.41	3864.69	14930.9	5981.22	1547.12	5290.66	NA	4314.05	6369.72	6054.61	NA	NA	NA	4370.09	4258.23	4013.78	3413.92	3812.87	NA	NA	NA	NA	NA	8490.14	2839.13	2576.67	3942.81	5379.58	3005.62	3761.13	NA	1251.16	6157.69	6211.42
A0A4X1VZM2	GALE	A0A4X1VZM2_PIG	UDP-glucose 4-epimerase	0.000568828	19730.1	34910.7	17143.7	47447.1	21915.6	28522.2	19303.4	16404.8	18544.3	21561.2	13098.1	14653.8	28212.9	58643.6	15122.3	9602.86	25907.2	3782.96	38411.7	30860.2	17641.7	4340.88	5288.65	5425.44	12971.7	17822.4	9476.45	22666	30002.5	18494.1	14160.2	14269.2	10902.4	14372.5	20694.7	14746	16734	17196.7	14174.4	17649.5	18307.5	15683.9	14249.3	19190.4	16380.3
F1RVY7	GALK1	F1RVY7_PIG	galactokinase	0.000568828	3486.87	NA	NA	2929.45	NA	6034.23	2248.21	NA	11084.9	NA	9195.46	6933.37	1838.21	3808.33	4220.34	NA	NA	NA	3038.34	NA	NA	NA	NA	NA	3851.35	NA	NA	1307.98	NA	3529.16	1794.61	NA	6943.88	NA	8488.74	6387.21	1170.23	1205.79	4050.56	NA	NA	NA	735.32	NA	NA
A0A287BB25	GALK2	A0A287BB25_PIG	Galactokinase 2	0.0345461	NA	7403.56	NA	NA	3454.02	NA	NA	NA	NA	NA	NA	NA	NA	11494.1	NA	NA	NA	NA	NA	NA	NA	NA	NA	NA	NA	3469.39	NA	NA	2892.37	NA	NA	NA	NA	NA	NA	NA	NA	3654.59	NA	NA	NA	NA	NA	NA	NA
Q9GKX6	GALM	GALM_PIG	Galactose mutarotase	0.000568828	9331.89	20136.7	10146.3	17745.6	13148.5	NA	12017.3	NA	15613.6	21274.1	7023.26	7405.3	4946.65	NA	10558.4	3215.27	14955.5	3274.61	6002.4	11299.2	8825.31	2214.94	4401.13	NA	7885.02	9337.79	5029.39	8419.76	10027.2	NA	8971.2	NA	9992.05	13131.8	11554	7025.33	2513.98	NA	9728.83	6059.86	10578.1	6478.36	2256.49	6265.46	9568.08
Q8WNQ7	GALNS	GALNS_PIG	N-acetylgalactosamine-6-sulfatase	0.0220441	NA	NA	NA	NA	NA	NA	NA	2872.48	2091.36	NA	NA	3530.6	2880	NA	NA	NA	NA	NA	4653.18	NA	NA	NA	NA	NA	NA	NA	NA	NA	NA	NA	NA	2403.49	1416.91	NA	NA	3564.99	2137.91	NA	NA	NA	NA	NA	1427.38	NA	NA
Q29121	GALNT1	GALT1_PIG	Polypeptide N-acetylgalactosaminyltransferase 1	0.0165816	NA	2519.71	NA	NA	4671.19	NA	NA	NA	NA	NA	NA	3467.19	2796.96	NA	3006.91	2336.19	NA	NA	NA	NA	3763.84	NA	NA	NA	NA	1125.85	NA	NA	3720.22	NA	NA	NA	NA	NA	NA	2957.18	1514.68	NA	2610.68	4340.73	NA	NA	NA	NA	3860.21
A0A287A6N0	GALNT2	A0A287A6N0_PIG	Polypeptide N-acetylgalactosaminyltransferase	0.000568828	NA	NA	NA	NA	9394.89	NA	NA	NA	NA	8504.09	7980.87	NA	10753.7	7462.44	NA	NA	8149.58	NA	NA	14761.3	NA	4843.21	NA	NA	NA	NA	NA	NA	8159.83	NA	NA	NA	NA	5160.15	7450.49	NA	7950.09	2059.58	NA	NA	7215.17	NA	NA	8529.34	NA
I3LCH7	GALNT5	I3LCH7_PIG	Polypeptide N-acetylgalactosaminyltransferase	0.000568828	NA	4468.59	NA	6895.98	NA	4227.37	NA	NA	NA	4712.57	NA	NA	NA	11992.6	NA	NA	NA	NA	NA	NA	NA	NA	NA	NA	NA	2155.27	NA	3003.22	NA	2945.26	NA	NA	NA	3122.47	NA	NA	NA	4429.74	NA	NA	NA	NA	NA	NA	NA
P79403	GANAB	GANAB_PIG	Neutral alpha-glucosidase AB	0.000568828	24643.1	52682.7	28682.9	26345.5	48308.1	35274.4	31620.2	13237.5	53924.8	28809	36476.4	23231.3	52006.3	48233.3	29689.8	13540	29882.4	9960.87	43249.7	61563.2	22774.2	10258.3	12363.6	1514.23	18559.9	23288.6	14040.9	11220.7	40501.6	24951.5	26871.2	23495.9	29507.4	16611.4	34306.4	22741.6	38535.7	13159.4	28517.2	25356.8	21421.9	30768.8	13007.7	34680	23787.3
P00355	GAPDH	G3P_PIG	Glyceraldehyde-3-phosphate dehydrogenase	0.000568828	229838	581302	395346	412388	708506	277672	217644	151773	375076	329114	337297	266284	594832	290693	246872	162833	399935	103188	381541	1105650	280311	205986	122995	4601.11	201810	303665	202831	205946	578927	149395	154835	251372	218983	215798	358626	276211	352975	114377	229725	303941	317101	206172	118033	613563	244462
F1RM74	GAPDHS	F1RM74_PIG	Glyceraldehyde-3-phosphate dehydrogenase	0.0140659	NA	NA	NA	NA	13473.3	NA	NA	15868.9	NA	NA	17113	NA	NA	NA	NA	NA	NA	NA	NA	49709.9	19557.9	NA	NA	NA	NA	NA	NA	NA	10802.2	NA	NA	25036.2	NA	NA	34408.2	NA	NA	NA	NA	NA	NA	NA	NA	53212.6	24124
A0A286ZIP1	GAPVD1	A0A286ZIP1_PIG	GTPase activating protein and VPS9 domains 1	0.00294985	1796.13	3212.41	NA	NA	2606.3	NA	NA	NA	4873.31	3419.42	NA	NA	NA	NA	NA	NA	NA	NA	NA	2658.69	NA	NA	NA	NA	1386.46	1830.33	NA	NA	2791.53	NA	NA	NA	3433.1	2312.72	NA	NA	NA	NA	NA	NA	NA	NA	NA	2949.43	NA
I3LVQ6	GAR1	I3LVQ6_PIG	H/ACA ribonucleoprotein complex subunit	0.00810081	NA	NA	NA	NA	NA	NA	NA	NA	4605.31	5762.53	NA	NA	NA	NA	3669.12	NA	NA	NA	7015	NA	NA	2381.26	NA	NA	NA	NA	NA	NA	NA	NA	NA	NA	3403.76	4037.22	NA	NA	NA	NA	3602.68	NA	NA	NA	1931.57	NA	NA
F1SII4	GARS1	F1SII4_PIG	Glycine--tRNA ligase	0.000568828	25023.8	29780.7	15718.9	14886	30229.3	14191.5	14053.8	16929	23779.6	25900.2	14207.1	15736	26131.1	30720.2	17897	14050.3	30040.7	4517.44	20162.5	32402.5	25621.4	8505	7464.97	NA	16287.3	14979.1	8090.67	6614.93	21485.4	12984.5	14248	14706.3	14836.4	15704.8	19940.1	15153.8	15227.9	11553.1	17497.1	23981.5	22011.7	9834.18	7799	24232.5	22695.8
A0A8W4FJW8	GART	A0A8W4FJW8_PIG	Trifunctional purine biosynthetic protein adenosine-3	0.000568828	6076.31	NA	5554.67	6523.65	NA	NA	4387.18	3786.85	6505.77	7905.5	NA	3919.92	NA	NA	5558.07	NA	6660.17	NA	NA	2938.63	NA	12611.3	NA	NA	3954.91	NA	3145.48	2500.47	NA	NA	3052.25	3348.36	5857.32	4822.65	NA	3460.82	NA	NA	5656.6	NA	4682.09	NA	NA	2332.38	NA
A0A287ANM8	GATD3	A0A287ANM8_PIG	Glutamine amidotransferase class 1 domain containing 3	0.000568828	NA	NA	NA	6598.67	NA	NA	NA	14543.7	NA	NA	NA	NA	NA	NA	NA	NA	NA	NA	NA	NA	NA	5253.75	NA	NA	NA	NA	NA	2651.95	NA	NA	NA	15586.6	NA	NA	NA	NA	NA	NA	NA	NA	NA	NA	NA	NA	NA
Q70KH2	GBA1	GBA1_PIG	Lysosomal acid glucosylceramidase	0.000568828	4573.2	NA	3447.75	NA	NA	4100.07	NA	NA	NA	1758.41	NA	5175.63	7939.63	14831.4	NA	NA	NA	NA	8668.29	NA	2006.95	NA	NA	NA	3552.97	NA	2325.86	NA	NA	2426.97	NA	NA	NA	1300.38	NA	4842.65	6187.21	4177.91	NA	NA	NA	NA	3352.96	NA	1762.89
A0A287AII8	GBE1	A0A287AII8_PIG	1,4-alpha-glucan branching enzyme 1	0.000568828	17663.7	27859.2	22930.8	46616.4	22963.9	20687.2	20112.9	5063.12	24782.2	16796.1	13906.1	19027.2	33417.6	30254	6600.16	NA	26711	3579.55	48374.3	35237.2	17719.8	5010.17	3684.62	NA	13431.6	14615.9	13160.3	23102.8	19250.2	12797.7	14506.6	5726.79	14442.6	10787.1	13619.8	18104.3	19986.2	13622.6	6297.95	NA	23325.2	7093.92	20855.1	26227	15084.7
A0A287AHK1	GC	A0A287AHK1_PIG	Vitamin D-binding protein	0.000568828	38444.1	60283.2	70085.2	140719	2122.18	50293.7	58384.2	59605.1	99188	90890.5	14210	24986	26452.4	100391	38633.3	3856.81	27274.8	4419.03	150214	9105.65	38928.4	2798.39	NA	3024.42	27144	33674.9	47279.7	65780.8	2933.09	41093.5	50592.7	45438.5	58641.4	68079	23192.9	23374.6	20603.5	36621.3	49464.4	9682.16	24286.7	17340.9	49279.1	11278.6	33274.1
A0A4X1VHX8	GCA	A0A4X1VHX8_PIG	Grancalcin	0.0197938	NA	NA	NA	NA	NA	NA	NA	NA	NA	9631.68	NA	1580.28	NA	10135.1	2974.87	NA	NA	NA	NA	NA	NA	NA	NA	NA	NA	NA	NA	NA	NA	NA	NA	NA	NA	6778.48	NA	2284.93	NA	3208.99	2677.2	NA	NA	NA	NA	NA	NA
P81140	GCDH	GCDH_PIG	Glutaryl-CoA dehydrogenase, mitochondrial (Fragment)	0.0211726	NA	NA	NA	NA	NA	NA	NA	NA	NA	NA	NA	NA	NA	NA	NA	NA	NA	NA	NA	NA	NA	9451.37	NA	NA	NA	NA	NA	NA	NA	NA	NA	NA	NA	NA	NA	NA	NA	NA	NA	NA	NA	NA	NA	NA	NA
A0A287B2G4	GCN1	A0A287B2G4_PIG	GCN1 activator of EIF2AK4	0.000568828	23701.8	15734.4	46121.2	6363.7	2672.32	24265.1	24258.9	30558.8	58813.4	7159.8	5116.6	8745.52	4877.92	13062.4	5514.24	7503.04	10191.3	1440.06	82540.1	7247.41	11179.5	6566.56	NA	NA	18685	9057.87	32132.2	2827.85	3731.96	20877.2	22984.4	24554.6	40679.9	5173.1	8472.85	8677.94	3858.99	4912.46	6792.26	18603.1	7639.7	5361.94	24967.9	4998.94	9902.99
F1SEL5	GDF10	F1SEL5_PIG	Bone morphogenetic protein 3	0.00606626	3271.41	3422.51	7710.13	7382.8	NA	6970.69	7723.51	1991.11	4768.17	7286.72	NA	4002.61	NA	7469.54	NA	NA	NA	NA	16809.5	NA	NA	NA	NA	NA	2490.46	1592.4	3840.34	2783.49	NA	4418.02	5512.82	3133.61	4240.65	4547.68	NA	3333.27	NA	2090.51	NA	NA	NA	NA	4946.18	NA	NA
F1S4W8	GDF5	F1S4W8_PIG	Growth differentiation factor 5	0.000568828	NA	NA	NA	2233.24	NA	1718.34	4070.55	NA	NA	NA	NA	NA	13197.2	NA	NA	NA	NA	NA	NA	NA	NA	NA	NA	NA	NA	NA	NA	1091.1	NA	1445.2	2922.42	NA	NA	NA	NA	NA	7336.88	NA	NA	NA	NA	NA	NA	NA	NA
I3L893	GDI1	I3L893_PIG	Rab GDP dissociation inhibitor	0.000568828	82875	115116	71330.6	92927	24884.2	50278.5	58211.6	58567.2	80301.6	77703.6	56784.3	40750.8	70291.3	139852	40938.8	3640.28	68065.8	2070.06	123185	64536.2	63906.6	15058.7	6211.02	NA	53941.1	57900.7	36714.5	41294.2	36728.9	46002.3	59016	50877.5	50101.2	49633.3	54122.5	39243.2	52188.8	52594.9	38580.8	6654.27	64537.9	9509.13	47649	48264	56609.4
A0A5G2QSK4	GDI2	A0A5G2QSK4_PIG	Rab GDP dissociation inhibitor	0.000568828	80744	129254	68247.6	96048	46422.9	55827.2	38393.1	56282.4	73023.3	58692.5	23385.2	42425.5	97130.2	173705	46768.3	25064.6	79884.5	6452.91	165468	48140	55839	10149.2	8291.93	NA	54044.2	60013.1	42009.1	45833.1	65699.9	46278.9	34536.2	49599	54290.9	43758.3	44833.8	45860.8	57010	54540.5	58500.8	43727.9	55988.9	29267	44620.4	47906.2	67988.7
A0A286ZWZ7	GEMIN5	A0A286ZWZ7_PIG	Gem nuclear organelle associated protein 5	0.000568828	NA	NA	NA	NA	7098.21	NA	NA	NA	NA	NA	NA	NA	24202.9	NA	NA	NA	4257.13	NA	58107.2	NA	NA	NA	NA	NA	NA	NA	NA	NA	5332.63	NA	NA	NA	NA	NA	NA	NA	16120	NA	NA	NA	3673.55	NA	16190.7	NA	NA
A0A8D1SZ54	GET3	A0A8D1SZ54_PIG	Guided entry of tail-anchored proteins factor 3, ATPase	0.000568828	9559.81	6844.63	9682.38	5266.05	5214.53	9567.58	7396.75	10952.6	16813.5	14675.1	NA	6514.93	9724.78	23168	8950.46	2136.88	10118.9	NA	10531.6	4771.41	14857.4	7153.44	2202.11	NA	7064.46	3707.38	6790.14	2472.09	6399.4	8367.87	6627.9	8718.37	11330.5	10750.6	NA	5506.03	7620.54	7997.12	11102.7	5194.64	8762.72	NA	3016.19	4580.35	15688.7
F1SPM6	GFPT1	F1SPM6_PIG	glutamine--fructose-6-phosphate transaminase (isomerizing)	0.000568828	43535	30458.1	56739.7	81910.7	17635.6	29235.4	43344.4	20622.7	37742.6	19714.9	28930.2	18637	24399.2	64218	32924.1	13684.8	62248.8	5685.66	79602.9	53065.5	13815.6	12960	3395.04	4942.39	37257.3	13791.1	27894.9	34497.3	24562.6	21000.2	30596.6	32884.2	22648.5	14923	48867.3	18453.3	16491.9	23149.2	31368.9	30422.3	44001.6	23702.9	26494	31721.9	13570.9
F1S5Q1	GFPT2	F1S5Q1_PIG	glutamine--fructose-6-phosphate transaminase (isomerizing)	0.000568828	9994.21	6059.09	9780	9653.08	NA	6249.31	8190.34	NA	5954.11	4221.65	5764.76	7572.7	6717.93	12112.3	NA	3328.14	8559.88	NA	11183.9	NA	NA	1100.38	NA	NA	6815.2	2818.08	5723.54	4985.54	NA	5273.74	5960.72	NA	3529.05	2763.33	9408.96	8014.76	3682.79	4427.15	NA	8814.2	6050.85	NA	4669.62	NA	NA
A0A5G2R675	GFUS	A0A5G2R675_PIG	GDP-L-fucose synthase	0.000568828	NA	4485.78	16491.4	19321.6	17790.7	13240.7	13946.3	6497.5	7765.08	3483.22	7437.39	10680.8	19596.3	17605	10889.4	7759.7	2569.26	3864.11	32318.8	20723.1	6162.18	4416.61	3557.11	NA	NA	2256.25	8009.37	8057.6	13245.6	9247.18	9944.89	11445.2	6254.17	2224.91	10331.6	9615.96	11819.8	4953.18	10028.9	14502	1774.94	11905.1	9875.57	13634.2	6633.54
A0A4X1T868	GGCT	A0A4X1T868_PIG	gamma-glutamylcyclotransferase	0.000568828	NA	11654.7	9347.79	NA	8236.62	11886	NA	NA	9985.26	NA	3337.89	12746.2	5215.44	8209.24	10705.2	NA	6790	NA	NA	4427.55	NA	5450.67	NA	NA	NA	5378.89	4949.97	NA	6556.99	8325.45	NA	NA	7876.13	NA	6002.71	11099.3	3430.99	2195.03	10482.5	NA	4779.35	NA	NA	4274.11	NA
F1RLR8	GGT5	F1RLR8_PIG	Glutathione hydrolase	0.00434153	6037.54	5750.11	4460.54	3092.25	NA	NA	NA	5641.62	NA	8545.43	3195.12	NA	NA	9191.13	5245.77	NA	NA	NA	5391.58	NA	6069.5	NA	NA	NA	4666.42	3231.83	2981.7	1600.2	NA	NA	NA	5316.8	NA	5862.13	4829.08	NA	NA	3590.44	5954.22	NA	NA	NA	1617.71	NA	6805.74
A0A286ZV97	GIMAP4	A0A286ZV97_PIG	GTPase, IMAP family member 4	0.000568828	8407.27	6200.91	11468.9	10103.5	1261.81	6952.46	5603.72	7489.05	6179.59	8392.21	NA	5813.33	5119.23	11100.9	2138.83	NA	2421.19	NA	14381.3	1933.21	6425.24	NA	NA	NA	5629.33	3181.99	8105.45	4638.33	1387.74	6052.83	5339.33	6769.72	4268.15	5444.79	NA	6068.31	3606.07	4305.47	2782.29	NA	1781.64	NA	3792.79	1420.38	5475.13
A0A287B636	GLA	A0A287B636_PIG	Alpha-galactosidase	0.0317164	NA	NA	NA	2498.27	1195.21	NA	NA	NA	NA	2165.67	NA	NA	2533.1	NA	NA	NA	1965.15	NA	NA	1500.4	NA	NA	NA	NA	NA	NA	NA	1016.54	881.12	NA	NA	NA	NA	1390.98	NA	NA	1519.49	NA	NA	NA	1381.69	NA	NA	1429.69	NA
I3LGI9	GLB1	I3LGI9_PIG	Beta-galactosidase	0.00106496	5087.7	NA	4251.22	NA	NA	NA	NA	6194.06	3654.75	5306.98	3476.01	NA	NA	NA	4350.03	NA	7020.97	NA	8370.38	NA	4594.09	NA	NA	NA	3467.22	NA	2455.31	NA	NA	NA	NA	5287.8	2178.08	3803.29	5919.6	NA	NA	NA	5320.99	NA	5406.89	NA	2289.78	NA	5550.05
I3LPL7	GLG1	I3LPL7_PIG	Golgi apparatus protein 1	0.000568828	16531.2	10845.3	13719.5	40409.8	3916.24	13320.2	14246.5	8499.44	11740.4	NA	14205.4	6984.31	20735	29502.7	7427.61	4067.96	25244.7	7845.84	44953.1	14887.8	5996.32	4579.02	3043.9	729.971	13759.1	5030.32	7640.72	17322.6	5136.45	8041.33	9784.28	13711	10620.5	NA	20218.8	6819.09	11769.6	12213.7	7114.23	7406.73	17961.6	21510.5	13367.9	8526.01	6433.67
A0A4X1VQR6	GLIPR2	A0A4X1VQR6_PIG	GLI pathosis related 2	0.0165816	7513.59	NA	NA	NA	NA	NA	NA	NA	10904.4	9556.14	NA	NA	6888.37	NA	NA	NA	NA	NA	NA	NA	NA	NA	NA	NA	5828.99	NA	NA	NA	NA	NA	NA	NA	6032.78	6314.36	NA	NA	4065.2	NA	NA	NA	NA	NA	NA	NA	NA
A0A8D0PDF1	GLO1	A0A8D0PDF1_PIG	Lactoylglutathione lyase	0.000568828	3857.99	12384.1	14831	24957.8	6979.32	18047.7	14117.4	3394.15	12051.2	5293.77	NA	10130.8	19481.2	17823.6	NA	759.817	NA	NA	3473.02	12886.4	4819.62	NA	NA	1808.82	2812.06	6068.11	10298.1	15197.7	5440.98	15807.1	14361.2	2618.16	6637.83	3452.52	NA	9664.28	13087.1	6458.59	NA	1961.1	NA	NA	1099.92	13649	4063.42
P12309	GLRX	GLRX1_PIG	Glutaredoxin-1	0.000568828	NA	NA	19726.4	NA	NA	NA	NA	NA	23617.5	8629.19	NA	NA	8483.48	15309.4	NA	NA	NA	NA	37438.8	NA	9881.83	NA	NA	NA	NA	NA	14096.3	NA	NA	NA	NA	NA	16281.3	5623.88	NA	NA	6099.26	5186.23	NA	NA	NA	NA	11756.3	NA	11014.2
A0A5G2RBM6	GLRX3	A0A5G2RBM6_PIG	Glutaredoxin 3	0.000568828	7242.72	6570.15	NA	4353.15	NA	5439.43	9777.25	NA	3916.71	6508.71	NA	3782.54	NA	9191.45	NA	NA	4286.79	NA	8695.52	NA	3375.83	1313.81	NA	NA	6401.79	3304.65	NA	1917.95	NA	4976.8	9912.37	NA	2820.47	4448.02	NA	4353.49	NA	2688.81	NA	NA	3141.06	NA	2240.89	NA	3016.94
F1SH98	GLT8D1	F1SH98_PIG	Glycosyltransferase 8 domain-containing protein 1	0.000568828	10299.7	9648.32	6072.91	6809.19	9561.83	6285.87	4411.53	5396.83	9335.95	6226.7	NA	3872.46	12327.1	13288	6381.48	4007.86	9781.97	3546.02	5899.76	16431	10516.6	2910.05	3513.18	NA	6735.78	5029.21	3162.92	3058.31	14219.8	5774.5	4499.22	4878.46	5781.5	4396.63	NA	3729.19	9193.7	5153.73	8301.31	9158.92	7396.01	11921.6	2243.29	12164.8	9823.64
P42174	GLUD1	DHE3_PIG	Glutamate dehydrogenase 1, mitochondrial	0.000568828	9043.99	19386	7261.65	7607.97	15935.9	3027.25	NA	4891.37	6748.06	7952.19	9758.2	6221.87	NA	14637.1	4394.78	2643.38	6510.18	3748.88	NA	3462.37	11154.1	3737.95	NA	NA	7881.8	10067.5	4522.1	3265.75	12857.4	1816.46	NA	7472.94	5829.14	5430.37	9705.88	6413.19	NA	4456	4151.32	5679.03	5593.2	7431.27	NA	3347.11	7817.57
A0A287A4T8	GLYR1	A0A287A4T8_PIG	Cytokine-like nuclear factor N-PAC	0.0270479	NA	NA	NA	NA	NA	NA	NA	NA	NA	NA	NA	NA	NA	NA	NA	10964.3	NA	NA	NA	NA	NA	NA	NA	NA	NA	NA	NA	NA	NA	NA	NA	NA	NA	NA	NA	NA	NA	NA	NA	19006.1	NA	NA	NA	NA	NA
F1RX12	GMDS	F1RX12_PIG	GDP-mannose 4,6-dehydratase	0.000568828	9180.91	NA	13729.6	18963.6	27674.7	6385.19	6692.74	3843.64	6311.98	5383.09	16147.8	13478.9	16274.4	31841.7	6830.26	3886.65	19784.1	1804.61	24405.9	14500.6	9117.22	11369.9	983.1	NA	6705.55	NA	7315.83	8956.66	19824.7	3501.77	4654.85	6186.81	5023.67	3663.12	16351.7	11435.3	9679.58	9277.98	6355.7	7174.34	13975.4	4006.18	6989.73	13275.8	10211.6
I3LUP1	GMPPA	GMPPA_PIG	Mannose-1-phosphate guanyltransferase alpha	0.000568828	1493.13	4742.61	NA	4457.46	2410.01	NA	NA	NA	NA	2083.83	NA	2656.68	NA	2418.15	NA	NA	2409.5	NA	NA	2117.74	1503.15	NA	NA	NA	1219.1	2579.46	NA	2031.31	1789.51	NA	NA	NA	NA	1204.53	NA	2358.26	NA	716.052	NA	NA	1685.42	NA	NA	1465.42	1565.53
P0C5I2	GMPPB	GMPPB_PIG	Mannose-1-phosphate guanyltransferase beta	0.000568828	7448.32	3456.88	13516.9	17997.9	14930.3	8933.51	5567.99	4121.15	8392.84	11978.4	2873.52	8625.36	12174.6	11884.6	7131.99	4551.56	9996.46	1472.64	18582.8	3002.17	5826.73	2422.77	NA	NA	5580.1	1756.85	8470.47	8182.8	11641.6	6052.28	4350.51	6714.04	6185.71	8334.16	5528.93	7643.78	7441.34	3869.49	6906.67	8540.82	6987.03	5943.74	5467.57	3154.91	6965.18
A0A286ZY37	GMPS	A0A286ZY37_PIG	GMP synthase (glutamine-hydrolyzing)	0.000568828	NA	3784.91	2499.99	3502.14	6599.24	2818.23	NA	5060.62	8062.06	6229.83	3333.14	NA	6045.88	10514	6878.49	NA	10173.4	NA	7888.33	NA	4090.08	12898.6	NA	NA	NA	1743.33	1255.52	1305.79	5181.59	1699.77	NA	7913.64	6156.39	4130.74	5544.55	NA	3645.67	3236.09	6714.63	NA	6898.73	NA	2307.16	NA	5348.02
Q2XSV9	GNA11	GNA11_PIG	Guanine nucleotide-binding protein subunit alpha-11	0.000568828	9502.61	NA	NA	NA	NA	NA	5501.42	NA	7198.59	NA	NA	5936.12	NA	NA	NA	NA	NA	NA	NA	NA	NA	NA	NA	NA	7597.2	NA	NA	NA	NA	NA	4223.39	NA	5414.42	NA	NA	5216.36	NA	NA	NA	NA	NA	NA	NA	NA	NA
Q06AS6	GNAI2	Q06AS6_PIG	Guanine nucleotide-binding protein G(i) subunit alpha-2	0.000568828	72450.8	117701	107011	85950.7	50754.7	55809.5	54913.5	29244.9	85467.9	96814.6	20100.9	71506.4	89010.6	222820	25364.9	24394.8	45170.8	11817.6	174903	24872.5	58377.2	14803.6	7054.42	NA	52643.7	53362.1	54617.3	45389.1	36449	34117.8	40415.6	45624.9	69810.9	62522.4	31367.7	57175.7	55231.5	67149.3	24220.6	44843.5	32009.6	39730.5	49148.4	24006.6	64495.3
Q2PKF4	GNAQ	GNAQ_PIG	Guanine nucleotide-binding protein G(q) subunit alpha	0.000568828	9639.57	39117.9	16265.5	8625.74	16099	18104.7	13886.7	4885.57	13665.4	20944.5	4799.76	NA	26345.7	55752.8	12109	3802.87	NA	2113.62	30654.1	12808.9	15596.4	5838.45	4195.23	NA	7016.58	18129.6	8956.66	4128.82	11532.4	11133.3	10098	7863.89	11047.6	13863.2	7569.54	NA	15384.1	16291.9	11581.9	6924.07	NA	8902.73	8715.17	11714.8	17559.5
A5GFT9	GNAS	A5GFT9_PIG	Guanine nucleotide-binding protein G(s) subunit alpha	0.000568828	16392.7	38444.3	31062.9	24998	14524.1	21572	14676.1	8140.59	NA	19056.9	2285.51	10912.7	32609.3	53874	5616.68	1808.32	5521.6	3484.01	43811	5332.83	10154.8	NA	NA	NA	12173.2	18060.4	15324.5	13188.1	11806.1	19479.7	15013	12880.7	NA	12975.5	3215.94	14844.8	17853.7	14499.7	5372.27	3280.43	3798.25	13002.6	13435.3	5581.96	10414.8
A0A4X1W8E1	GNB1	A0A4X1W8E1_PIG	Guanine nucleotide-binding protein G(I)/G(S)/G(T) subunit beta-1	0.000568828	18169.2	42675.5	49107.4	51197.3	19770	41679.7	38567.2	35394.6	47467.3	41413.2	14986.1	27300.6	43683.1	53526	14842.2	1646.07	16793.3	NA	51898.1	17996.6	33151.8	66510.4	NA	NA	21036.5	18214.2	15442	24702.8	16243.3	24953.4	25353.7	31156.3	25423.9	28162.6	13750.2	27753.6	31581.7	17303.9	12867.2	3335.62	16965.7	NA	14864.5	11308.3	22852
B9TRW9	GNG12	B9TRW9_PIG	Guanine nucleotide-binding protein subunit gamma	0.0119363	NA	NA	NA	NA	NA	NA	3857.35	NA	NA	NA	NA	NA	7713.22	NA	NA	NA	NA	NA	NA	NA	NA	NA	NA	NA	NA	NA	NA	NA	NA	NA	2335.68	NA	NA	NA	NA	NA	4164.29	NA	NA	NA	NA	NA	NA	NA	NA
F1SFE4	GNPNAT1	F1SFE4_PIG	Glucosamine 6-phosphate N-acetyltransferase	0.00294985	3201.15	4103.92	2024.81	2284.34	1238.28	4293.09	2086.68	2767.53	4443.63	1252.83	1403.69	1472.6	2682.8	6122.04	1391.49	NA	5677.03	NA	3839.69	5780.43	1942.22	2433.81	NA	NA	2172.05	2026.03	1116.99	1211.69	1783.54	3704.66	1969.26	2484.47	2635.73	922.077	2425.03	1512.63	1957.46	2326.34	1702.09	NA	4293.07	NA	1624.88	3890.25	1809.74
F1SQ16	GOLGB1	F1SQ16_PIG	Golgin B1	0.000568828	NA	NA	NA	3084.09	3699.6	NA	NA	NA	NA	NA	2237.26	2966.01	4592.24	NA	NA	NA	2479.96	NA	2727.9	4639	NA	NA	NA	NA	NA	NA	NA	1239.47	2911.72	NA	NA	NA	NA	NA	2571.99	2886.5	2335.05	NA	NA	NA	1872.2	NA	1162.8	2550.24	NA
A0A287AW54	GOLIM4	A0A287AW54_PIG	Golgi integral membrane protein 4	0.000568828	NA	4995.78	12894	NA	9303.98	9017.39	12877.1	2884.66	2596.14	NA	2338.73	NA	10313.2	7165.31	NA	4708.35	8348.19	2292.64	NA	4948.17	NA	4002.33	NA	NA	NA	2565.57	4054.57	NA	8013.33	5273.88	7797.27	2884.94	1478.97	NA	2151.69	NA	5568	2881.95	NA	9541.04	8398.67	5419.11	NA	2789.13	NA
A0A5G2R207	GOLM2	A0A5G2R207_PIG	Protein GOLM2	0.00158228	NA	NA	NA	NA	NA	NA	NA	NA	NA	NA	NA	NA	NA	NA	NA	NA	NA	NA	NA	14856.5	NA	NA	NA	NA	NA	NA	NA	NA	NA	NA	NA	NA	NA	NA	NA	NA	NA	NA	NA	NA	NA	NA	NA	8645.32	NA
A0A8D1PDZ2	GOLT1B	A0A8D1PDZ2_PIG	Golgi transport 1B	0.000568828	NA	3465.27	2528.73	NA	1955.22	3590.19	1566.9	1866.77	NA	2863.61	2247.54	1363.01	1776.44	5651.56	NA	NA	3199.41	NA	4874.24	3444.44	2412.41	2017.37	NA	NA	NA	1742.96	1301.56	NA	2885.9	3284.84	1588.55	1621.67	NA	1829.14	3522.58	1312.59	1318.94	2125.41	NA	NA	2344.3	NA	1885.39	2575.95	2136.95
A0A287A6H2	GOPC	A0A287A6H2_PIG	Golgi associated PDZ and coiled-coil motif containing	0.00106496	984.241	2480.9	NA	2011.12	2513.65	NA	NA	NA	NA	2765.58	NA	NA	2608.25	3741.24	1569.34	NA	NA	NA	NA	NA	NA	NA	NA	NA	818.965	1072.85	NA	852.112	1839.2	NA	NA	NA	NA	1651	NA	NA	1643.51	987.718	1561.39	NA	NA	NA	NA	NA	NA
A0A5G2QDE7	GORASP2	A0A5G2QDE7_PIG	Golgi reassembly stacking protein 2	0.000568828	13371.1	24003.7	4857.01	10108	13755.5	2248.75	4893.04	4768.65	NA	7559.1	12277.8	4157.04	7354.23	9999.8	3374.75	2094.34	6974.31	NA	6099.54	18965.5	18766.7	3288.81	NA	NA	10094.8	12600.2	3390.53	4585.73	14608	2030.63	2962.8	4494.09	NA	5089.1	11815.5	4277.3	5201.28	3990.66	3808.83	4752.76	5507.8	NA	1846.49	10619.7	13292.1
P00503	GOT1	AATC_PIG	Aspartate aminotransferase, cytoplasmic	0.000568828	6123.38	7612.4	4697.66	8091.42	NA	4585.26	NA	6757.2	10701.3	18843.4	3454.97	9375.38	NA	9619.7	NA	2877.88	NA	3172.59	47937	14952.2	10161.2	10110.1	2722.93	1235.52	5495.78	3959.82	2494.25	3348.75	NA	2770.09	NA	11001.5	6887.09	10916.3	4070.81	9080.62	NA	4025.87	NA	5221.29	NA	7196.27	15835.9	8475.36	10596.3
P00506	GOT2	AATM_PIG	Aspartate aminotransferase, mitochondrial	0.000568828	36333.2	43194.8	18924.5	30954.6	41705.5	18860.9	14377.7	43258.6	43307.2	43876.4	14956.7	46272.8	15705.6	82954.1	41298.5	11181	41768.5	8429.56	57714.7	19968.2	39753.3	22380.5	5613.49	8163.45	27727	19950.5	9735.89	13742.5	33647.6	15741.7	13280.6	72535.2	38989.3	30648.5	21136.6	44593.2	9825.64	21614.1	40302.4	20769.4	29704.3	29705.5	16731.4	18696.1	44215.5
A0A287ATH4	GPC1	A0A287ATH4_PIG	Glypican-1	0.000568828	20499.3	14132.4	19834.5	26070.8	NA	9901.48	7982.15	7546.28	16492.5	4354.12	2844.72	10902.3	3853.2	19554.3	6117.27	4493.89	7053.96	NA	18142.9	NA	2828.32	NA	NA	NA	13748.5	6250.59	10707.9	12550.8	NA	8280.33	6584.09	12014.7	12122.8	2706.07	5212.93	9909.24	2162.36	5383.75	5604.1	8517.69	4764.33	NA	5521.09	NA	3608.45
A0A480K0L3	GPC6	A0A480K0L3_PIG	Glypican-6	0.000568828	NA	2350.58	NA	10772.3	NA	NA	NA	NA	2893.65	NA	NA	NA	NA	15533.4	NA	NA	NA	NA	4589.2	NA	NA	NA	NA	NA	NA	1158.46	NA	4216.36	NA	NA	NA	NA	1733.23	NA	NA	NA	NA	4381.84	NA	NA	NA	NA	1841.22	NA	NA
A0A4X1WCQ0	GPD1	A0A4X1WCQ0_PIG	Glycerol-3-phosphate dehydrogenase [NAD(+)]	0.000568828	NA	NA	NA	16302.3	NA	NA	NA	NA	8650.2	NA	NA	NA	2559.28	NA	NA	NA	NA	NA	13548.7	NA	NA	NA	NA	NA	NA	NA	NA	6763.35	NA	NA	NA	NA	6363.4	NA	NA	NA	1549.61	NA	NA	NA	NA	NA	3586.13	NA	NA
A0A286ZKW5	GPD2	A0A286ZKW5_PIG	Glycerol-3-phosphate dehydrogenase	0.000568828	NA	NA	NA	NA	NA	NA	NA	NA	4081.68	5274.83	NA	NA	NA	NA	NA	NA	NA	NA	NA	NA	NA	NA	NA	NA	NA	NA	NA	NA	NA	NA	NA	NA	2388.15	3964.78	NA	NA	NA	NA	NA	NA	NA	NA	NA	NA	NA
P08059	GPI	G6PI_PIG	Glucose-6-phosphate isomerase	0.000568828	68070.2	94816.6	107666	160107	60745.9	110153	46251.4	53845.2	105688	88046.4	61861.1	44883.5	75006.8	117178	30852.1	16487.1	72085.3	10180.6	148999	122606	50349.5	15529.6	12073.1	2413.69	58372.4	49995.7	55539.4	73780.1	88566.3	63688.2	32265.8	97132.5	62054.6	53914.4	73107.5	39079.7	55267.3	48022.6	39976.2	37677	53891	22600.6	56299.8	81856.9	46379.5
A0A287AU37	GPR108	A0A287AU37_PIG	G protein-coupled receptor 108	0.000568828	NA	1926.5	NA	3868.36	2427.21	1286.7	3238.02	NA	3398.21	1151.31	2049.95	1930.29	2517.54	NA	NA	1223.46	1687.04	NA	NA	3430.47	788.104	NA	NA	NA	NA	995.83	NA	1889.98	3368.23	1001.68	2829.88	NA	2511.4	841.821	3753.06	1940.39	1859.1	NA	NA	2959.66	1263.05	NA	NA	2434.04	719.495
A0A287AAK1	GPS1	A0A287AAK1_PIG	G protein pathway suppressor 1	0.000568828	5513.26	5222.41	7976.15	5118.88	3544.83	3230.63	2407.86	3739.4	4886.86	3046.74	2971.96	3561.75	NA	9530.23	5482.73	NA	6428.25	NA	6252.28	2623.66	3795.45	11537	NA	NA	4238	2750.7	6036.35	2314.91	3984.73	2436.44	2181.4	3191.5	3430.29	1922.52	4578.73	3587.86	NA	3266.29	6780.08	NA	5193.76	NA	1913.01	3012.09	4320.69
Q8MJ14	GPX1	GPX1_PIG	Glutathione peroxidase 1	0.000568828	11161.5	20511	15376.4	15013.7	9859.13	8332.68	8166.33	6602.65	17218.9	13449.3	1790.85	5939.74	8614.62	29336.6	10010.7	4944.16	15314.5	NA	24055.4	10102.9	7974	NA	NA	NA	7274.64	9938.2	8706.41	6801.03	8243.5	6933.82	6498.21	10263.5	13083.2	9281.03	3546.44	5868.74	5493.26	9675.08	9613.74	9346.34	10276.3	NA	6605.56	10548.9	9754.37
A0A287AIJ3	GPX3	A0A287AIJ3_PIG	glutathione peroxidase	0.000568828	51776.3	44682.8	81316.2	91640.5	3889.11	40145.8	52646.4	53706.9	75488.5	48621.2	7373.94	8246.32	13430.3	70299.2	10917.9	5159.05	10302.2	NA	141926	5293.05	21895.5	NA	1686.53	NA	34889.4	23914.8	49875.4	50589.6	5352.88	30650	54365.4	45868.9	46586.4	35795.5	11339.1	10925.3	10050.8	27645.8	13081.6	10005.8	8274.42	NA	55351.8	5712.95	19820.1
A0A287A2G6	GPX7	A0A287A2G6_PIG	Glutathione peroxidase	0.000568828	16492.5	18912.1	9110.09	17730.9	12921.8	8370.58	NA	3279.24	15799	11476.4	2274.62	6311.15	13023.7	15080.6	6483.4	2722.2	10744.7	5999.46	8894.14	21027.6	11734	4299.89	2472.1	NA	12375.9	10172.1	4997.19	9157.49	10883.1	5020.06	NA	4932.48	9380.38	7483.5	2269.47	6533	8431.67	6513.1	6006.39	4697.44	9396.22	11917	3713.57	11689.2	9327.67
F1SLM7	GPX8	F1SLM7_PIG	Glutathione peroxidase	0.000568828	10904.8	25067.4	14366.4	13714.2	11196.9	7084.89	NA	6056.18	10463.5	7787.05	5659.84	9167.41	8216.59	37823.1	11847.5	NA	7716.55	NA	NA	15764.5	8803.76	399.587	7604.86	NA	9468.29	12013.5	7190.59	5802.28	8299.37	5405.24	NA	10161.2	7829.72	4781.41	7911.58	9154.79	5234.43	11640.9	11083.3	NA	5345.73	NA	NA	9245.75	8180.82
B6E241	GRB2	B6E241_PIG	Growth factor receptor bound protein 2	0.000568828	NA	NA	NA	4712.12	NA	NA	NA	NA	4739.93	41415.4	1990.08	3706.14	NA	9163.76	NA	NA	NA	NA	51454.4	NA	NA	NA	NA	NA	NA	NA	NA	1870.97	NA	NA	NA	NA	4268.38	25752.3	2842.07	3207.55	NA	2597.07	NA	NA	NA	NA	19284.9	NA	NA
A0A287ABW3	GREM1	A0A287ABW3_PIG	Gremlin	0.0165816	NA	NA	22879	NA	NA	18831.7	NA	NA	17479	NA	4465.34	NA	22340.9	25403.9	NA	NA	NA	NA	NA	NA	NA	NA	NA	NA	NA	NA	15391	NA	NA	17078	NA	NA	12142.2	NA	6748.87	NA	15800.6	10068.7	NA	NA	NA	NA	NA	NA	NA
F1ST73	GRHPR	F1ST73_PIG	Glyoxylate and hydroxypyruvate reductase	0.000568828	4700.89	7125.12	NA	7047.99	NA	3313.89	NA	NA	NA	3909.05	NA	NA	3019.58	NA	NA	NA	4877.83	NA	8152.52	NA	NA	NA	NA	NA	3621.78	3344.13	NA	3385.61	NA	2008.07	NA	NA	NA	2511.75	NA	NA	1793	NA	NA	NA	3460.94	NA	2356.26	NA	NA
F1RQZ0	GRN	F1RQZ0_PIG	Granulin precursor	0.029908	8496.26	NA	15333.9	7549.58	NA	NA	NA	3712.77	NA	NA	5321.13	NA	NA	NA	NA	3246.77	NA	NA	NA	NA	NA	NA	NA	NA	7464.63	NA	7622.37	3493.08	NA	NA	NA	5674.31	NA	NA	5314.6	NA	NA	NA	NA	5916.95	NA	NA	NA	NA	NA
A0A287AD92	GRPEL1	A0A287AD92_PIG	GrpE protein homolog	0.00390054	6548.62	NA	NA	NA	NA	NA	NA	NA	NA	5553.81	5476.74	NA	3738.89	7877.95	NA	NA	6054.8	NA	NA	NA	4792.01	NA	NA	NA	4262.32	NA	NA	NA	NA	NA	NA	NA	NA	3547.5	8583.73	NA	2775.99	2962.7	NA	NA	4436.52	NA	NA	NA	4244.83
F1RUP2	GRSF1	F1RUP2_PIG	G-rich RNA sequence binding factor 1	0.0257712	NA	NA	NA	NA	NA	NA	2095.46	4741.28	NA	NA	NA	NA	NA	NA	NA	NA	NA	NA	NA	NA	NA	4675.3	NA	NA	NA	NA	NA	NA	NA	NA	1776.99	3568.67	NA	NA	NA	NA	NA	NA	NA	NA	NA	NA	NA	NA	NA
F1RXA6	GSDMA	F1RXA6_PIG	Gasdermin A	0.000568828	9120.52	14387.6	7539.17	NA	5928.25	10772.9	NA	10242.8	13475.2	NA	3033	9632.84	9398.05	NA	13979.1	10317.7	8974.4	NA	NA	NA	5101.42	7121.43	3591.19	NA	6857.58	7236.66	3952.23	NA	8750.05	9856.65	NA	8897.93	8407.36	NA	4753.64	9276.47	6977.71	NA	18184.6	23578.4	6575.81	NA	NA	NA	5632.02
A0A286ZIC1	GSN	A0A286ZIC1_PIG	Gelsolin	0.00106496	16427.7	48475.5	41652	99471.2	5340.89	76387.4	48665	31108.7	50260.7	49071.4	13872.3	25397.5	46733	68784.9	5578.93	7738.02	9759.72	4281.23	99184.8	19975	17421.6	NA	2988.96	NA	14405.7	25651.7	20732	46422.9	4216.04	40787.6	34049.2	47015	30205.5	33595.1	15871.9	24593.9	24041.9	29331.2	5209.09	14326.5	7382.42	8508.67	41659.9	11083.6	15715.1
P20305	GSN	GELS_PIG	Gelsolin (Fragment)	0.000568828	162676	401283	434947	723992	114091	463243	459597	234579	427428	396070	66560.2	192806	387139	267309	80627.2	32260.1	121023	52595.5	395662	155185	158021	28647.6	16083.4	29922.9	155755	205463	197245	317919	102269	278486	287108	248948	252235	264402	116151	203796	235857	107815	75983.1	71580.6	113176	105173	148458	96874.6	111796
I3LNK5	GSPT1	I3LNK5_PIG	Eukaryotic peptide chain release factor GTP-binding subunit ERF3A isoform 1	0.00253678	NA	9474.91	NA	NA	NA	3919.95	NA	NA	NA	NA	NA	5859.99	NA	NA	6474.11	NA	NA	NA	NA	15056.9	NA	3262.1	NA	NA	NA	4968.59	NA	NA	NA	2393.52	NA	NA	NA	NA	NA	6155.92	NA	NA	6136.02	NA	NA	NA	NA	9323.55	NA
F1RX66	GSR	F1RX66_PIG	Glutathione reductase	0.00106496	NA	14778.9	5408.35	8310.3	12906	6031.12	3286.98	7351.62	15419.8	16026.8	4000.48	NA	5994.74	15053	7979.12	3297.2	9509.75	1158.01	8341.57	7382.69	8487.65	1939.15	2402.72	NA	NA	7443.1	3041.23	3843.59	10304.4	5085.96	2997.88	11700.8	11357.6	9963.21	6876.45	NA	3630.13	4867.42	7864.74	6469.48	6426.41	4800.14	2445.57	7996.1	11052.2
A0A286ZRS0	GSS	A0A286ZRS0_PIG	Glutathione synthetase	0.000568828	14665.8	16634.9	7267.43	8472.88	8621.6	6465.39	3760.09	9609.6	14281.7	11716.1	6733.65	4523.25	5611.21	20101.9	8877.19	4991.93	15201.6	NA	14817.9	17093.6	11964.4	3554.59	2353.04	NA	9899.83	8589.72	3481.52	4612.07	11926.3	4096.67	2700.5	8378.53	8444.13	8465.25	11244.4	4838.82	4120.93	5285.78	10927.2	12796.4	11412.5	NA	4324.09	11845.4	11060.6
Q9N1F5	GSTO1	GSTO1_PIG	Glutathione S-transferase omega-1	0.000568828	11680.1	19241	12771.5	23806.7	9836.29	12343.7	11655.1	5500.02	12963.7	21514	8150.87	9994.23	8710.09	39294.6	7398.91	4806.09	11436.7	NA	21258.4	10911.1	9653.43	NA	NA	NA	8876.73	8898.28	6959.87	11277.5	7022.74	7716.27	8490.17	8735.4	10394.8	14245.3	13079.5	8715.29	5405.72	12065.3	7144.12	8826.58	8103.99	NA	5900.89	10465.2	10738.5
P80031	GSTP1	GSTP1_PIG	Glutathione S-transferase P	0.000568828	27894.9	64251.9	46772.2	38478.3	22883	36854.3	36720.2	22231.8	49383.5	44550.9	15725.3	18923.2	47451.8	97650.5	20432.4	17532	36747.7	7008.46	98227.4	23502.2	15285.5	7976.69	7138	NA	21894.6	35986.9	32484.6	19821.4	23392.2	33501.4	35209.2	21736.5	35166.7	30576.9	24921.3	21914.1	31335.1	32901.1	23084.7	40151.3	29036.2	29077.7	29615.1	24964.1	17227.8
F1RJL2	GTF2I	F1RJL2_PIG	General transcription factor II-I isoform 1	0.00106496	NA	NA	NA	NA	NA	NA	NA	NA	3984.1	NA	NA	NA	NA	NA	NA	NA	NA	NA	NA	NA	NA	NA	NA	NA	NA	NA	NA	NA	NA	NA	NA	NA	2246.25	NA	NA	NA	NA	NA	NA	NA	NA	NA	NA	NA	NA
Q4FAT7	GUSB	BGLR_PIG	Beta-glucuronidase	0.000568828	NA	NA	NA	NA	9701.09	6954.86	3908.93	NA	NA	10870.5	NA	6359.77	8507.92	15253.6	6564.66	NA	11739.4	NA	10318.4	2992.98	NA	NA	NA	NA	NA	NA	NA	NA	14400.8	6363.34	2721.67	NA	NA	7640.93	NA	6124.48	6518.41	4493.94	8748.23	NA	8888.58	NA	3017.07	2888.79	NA
A0A287A1D3	GXYLT1	A0A287A1D3_PIG	Glucoside xylosyltransferase 1	0.00434153	NA	751.822	NA	1233.2	NA	NA	NA	607.634	NA	NA	NA	NA	NA	NA	NA	NA	NA	NA	1339.51	991.724	NA	NA	NA	NA	NA	378.151	NA	548.001	NA	NA	NA	527.854	NA	NA	NA	NA	NA	NA	NA	NA	NA	NA	518.132	741.669	NA
F1SFM8	GXYLT2	F1SFM8_PIG	UDP-D-xylose:beta-D-glucoside alpha-1,3-D-xylosyltransferase	0.000568828	3125.24	3614.28	5301.37	4114.97	NA	2325.74	1402.21	1635.52	2955.68	NA	NA	977.072	1351.29	5017.34	NA	NA	2738.33	NA	2284.61	3106.66	1807.17	NA	NA	NA	1983.7	1781.26	2874.65	2226.73	NA	2017.91	1323.31	1442.59	1812.58	NA	NA	999.037	985.947	1755.65	NA	NA	2061.4	NA	792.903	2112.43	1678.32
A0A286ZUI9	GYG1	A0A286ZUI9_PIG	glycogenin glucosyltransferase	0.00810081	NA	3829.18	5277.43	NA	NA	NA	3844.82	NA	5345.82	NA	NA	NA	NA	10881.4	NA	NA	NA	NA	6364.05	NA	NA	NA	NA	NA	NA	1689.83	2572.36	NA	NA	NA	2791.58	NA	4804.63	NA	NA	NA	NA	2860.65	NA	NA	NA	NA	1833.43	NA	NA
A0A287BBS7	GYG2	A0A287BBS7_PIG	glycogenin glucosyltransferase	0.00106496	3683.96	4779.54	2547.07	2734.79	1374.66	NA	NA	2355.89	NA	1773.67	NA	962.325	2821.7	5291.78	1991.97	1022.64	5413.02	499.838	NA	5028.85	1323.26	NA	NA	NA	2323	2509.28	1470.62	1487.22	1969.37	NA	NA	2024.5	NA	1315.09	NA	965.761	2106.11	2056.57	2438.22	2336.97	4170.81	1680.44	NA	3357.47	1220.83
F1RIP1	GYS1	F1RIP1_PIG	Glycogen [starch] synthase	0.000568828	8016.06	10930.6	5713.59	10367.5	10762.4	1965.31	4142.4	3507.36	13640.8	14870.4	5965.02	NA	9345.63	20798.2	2150.7	2944.2	9297.04	1151.63	8426.89	6701.72	7040.77	1711.28	1008.69	NA	5659.35	4884.12	2870.33	4858.38	8730.13	1696.31	3488.07	5545.09	10944	8885.79	8222.49	NA	5760.84	6139.15	2091.28	5197.4	6625.05	4809.89	2674.4	7165.81	9173.08
A0A288CG12	GZMB	A0A288CG12_PIG	Granzyme B (granzyme 2, cytotoxic T-lymphocyte-associated serine esterase 1)	0.0201646	4572.99	NA	3340.2	NA	NA	NA	NA	3240.77	4560.54	NA	371.419	1539.57	NA	2503.96	1154.82	NA	NA	NA	3914.82	NA	1088.06	NA	NA	NA	3086.89	NA	1798.15	NA	NA	NA	NA	2821.32	2682.78	NA	579.394	1646.98	NA	1022.14	1420.05	NA	NA	NA	1441.06	NA	1002.92
A0A287BQW3	H1-0	A0A287BQW3_PIG	Histone H1.0	0.000568828	36620.5	32528	39219.1	60092.4	38536.7	20322.2	41892	13029.2	53067.3	66228	24571.7	40849.1	39929.5	45756.6	29875.5	22323.5	40244.7	18382.2	38902.2	43503.7	42641.4	11666.8	14871.8	NA	31902.4	16905.2	23186.7	30808.9	31057.7	12392.3	30231.5	20192.9	33242.8	39510	22683.3	37631.3	21557.5	20720	28070.9	45236.6	40488.1	43450	16261.5	33889.4	29862.7
A0A8W4FQL0	H1-10	A0A8W4FQL0_PIG	H1.10 linker histone	0.000568828	40166.6	94425.6	143054	101957	25560	55125.7	44386.8	30053.8	65629.8	78788.6	55644	29950.6	32191.4	118320	35262.5	30826.6	36231.4	16684.6	93607.4	17241.7	43853.1	5142.52	8769.14	NA	44365.3	40301.5	44984.1	46255.3	20394	32240.7	26876.8	33993.2	41112.2	47003.3	51367.5	27591.3	17379.8	38950.4	33843.9	62467.4	36450.5	39437.4	26810.7	13431.3	30711.3
A0A8W4FCQ5	H1-2	A0A8W4FCQ5_PIG	Histone H2B	0.000568828	4680750	3567580	4446340	4399810	2049430	3842890	2543120	2829560	4216160	3537840	1623900	3066770	2877830	3536040	2901440	3838800	2882710	1451660	4994370	1789940	1491830	1081120	957420	32410.4	3201710	1655930	2807890	2110140	1448050	3180220	2118630	4571430	3105130	2457490	3156960	3334210	1689120	1107880	2821980	7259990	2024270	6591110	1352600	1934070	1899460
A0A5G2QML3	H1-3	A0A5G2QML3_PIG	Histone H2B	0.000568828	487325	153165	352758	392959	134789	414102	228802	286558	409282	336310	373907	337215	238808	56779.3	376380	382300	428249	241706	38748.5	251939	120219	60029.5	65630.5	3541.88	428161	81578.2	176176	167110	114588	235009	165468	466295	275604	213261	486861	327200	137610	21944.5	379950	697388	312649	635981	17666.6	146562	111196
A0A287B0L6;A0A480SJY5;A0A4X1V434;F1RPL1;F2Z587	H2AC11;H2AC12;H2AC14;H2AJ;LOC110261482	A0A287B0L6_PIG;A0A480SJY5_PIG;A0A4X1V434_PIG;F1RPL1_PIG;F2Z587_PIG	Histone H2A	0.000568828	1440670	1128280	864424	673233	379759	735439	550098	1042530	1099830	1021040	310856	698316	865044	676059	583584	533306	692374	89958.6	1066310	801336	577889	407202	42865.8	26996.5	937696	567500	444927	299166	560522	672889	557701	905652	686196	652189	487207	672481	642264	254249	759152	1218730	507322	302438	412456	599286	511903
A0A4X1SJ31	H2AC21	A0A4X1SJ31_PIG	Histone H2A	0.000568828	6564940	6293450	7075060	6797420	2698450	5348790	4070510	3563260	5213640	6646600	3302260	3840270	3985720	7117670	4995070	5459490	4661340	2744920	9348930	2244890	2405350	1041340	1535990	36178.5	4938560	2938100	3516500	2534450	2159390	3403060	2848910	5620540	4430040	4064760	4531160	3368020	2169460	1901590	4364440	10508600	3172220	10260200	2536120	1998590	2466940
A0A5G2QMX0	H2AX	A0A5G2QMX0_PIG	Histone H2A	0.000568828	NA	2780190	3845890	4634760	NA	3580640	2462750	NA	3405160	3614680	NA	NA	1809300	2526170	NA	NA	NA	NA	4093410	NA	NA	NA	NA	NA	NA	1510870	1946220	2073150	NA	2163170	1761920	NA	1957190	2354880	NA	NA	949573	931742	NA	NA	NA	NA	1685960	NA	NA
A0A5G2R318	H2AZ2	A0A5G2R318_PIG	Histone H2A	0.000568828	31754.1	46006.4	31400.9	31363.8	25844.2	28311.9	16481.9	11087.1	18705.5	27903.2	10981.9	26379.1	24659	31837.8	29353	30403.2	23984.1	6060.17	110552	18433.7	13115.8	10655.3	7907.15	NA	23490.9	21081.6	15901.7	14866	19789.4	17301.6	11632.2	17705.3	15635	17940.8	17001.6	22604.5	15068.8	9867.29	26907.3	55926.7	16995.1	25154.7	36212.8	17884.8	14188.1
A0A4X1VMT2	H2BC2	A0A4X1VMT2_PIG	Histone H2B	0.000568828	NA	66084.8	NA	34246.8	NA	56141.6	25010.1	25396.3	32112.8	49902.5	25136.2	41191.3	44383.6	61616.4	54149.3	1581.91	39811.8	16255.9	63818.9	25618.3	14240.4	6494.86	12735.4	NA	NA	30085.1	NA	15122.2	NA	30893.8	17619.4	40822.3	28828.5	29024.9	35655.2	37158	25812.5	16802.6	48552.3	2894.9	27823.2	57340	19158.2	19871.5	15241.5
F2Z581	H2BC4	F2Z581_PIG	H2B clustered histone 4	0.000568828	3951.11	NA	NA	7422.76	NA	NA	NA	NA	6379.99	4077.87	NA	NA	NA	NA	NA	NA	NA	NA	NA	NA	NA	NA	NA	NA	2571.67	NA	NA	3298.47	NA	NA	NA	NA	3956.07	2640.31	NA	NA	NA	NA	NA	NA	NA	NA	NA	NA	NA
A0A286ZJQ0;A0A287BKF7;F1RVA0	H3C1;H3C15;HIST1H3E	A0A286ZJQ0_PIG;A0A287BKF7_PIG;F1RVA0_PIG	Histone H3	0.000568828	944670	861090	1232690	1311930	777708	1313140	658252	585591	1031990	1056680	613582	921581	999621	1424960	907651	554445	969709	490566	2337460	738066	403694	235113	274399	11883.1	871085	469880	613314	662572	640417	785026	477336	654214	657302	640667	581228	908190	530384	597799	905110	1012570	723415	1068200	855994	420569	360422
A0A5G2R840	HABP2	A0A5G2R840_PIG	Hyaluronan binding protein 2	0.000568828	4152.36	4405.26	NA	NA	NA	NA	NA	NA	5014.25	NA	NA	4889.76	NA	3058.9	NA	NA	NA	NA	5499.92	NA	5080.74	NA	NA	NA	3239.84	2458.28	NA	NA	NA	NA	NA	NA	3445.49	NA	NA	4609.84	NA	1144.41	NA	NA	NA	NA	1660.28	NA	5223.14
F1SJK6	HACD3	F1SJK6_PIG	Very-long-chain (3R)-3-hydroxyacyl-CoA dehydratase	0.0187813	NA	NA	NA	NA	NA	2112.23	4313.44	NA	NA	NA	NA	NA	NA	NA	NA	NA	2528.3	NA	NA	NA	3486.47	NA	NA	NA	NA	NA	NA	NA	NA	1932.58	4373.05	NA	NA	NA	NA	NA	NA	NA	NA	NA	1852.56	NA	NA	NA	3088.37
P00348	HADH	HCDH_PIG	Hydroxyacyl-coenzyme A dehydrogenase, mitochondrial	0.000568828	39531.5	41872.7	17928.8	26315.9	11279.5	14437.6	16284	17816.2	41442.8	51538.2	8611.5	22556.5	15795.6	47573.6	21013.8	5240.74	32303.8	14701	32024.1	29405.1	41845.3	8694.8	11742.7	11159.6	25210	21018.9	9228.12	11784.4	16648.5	13036	16509.1	27657.1	25681.1	33085.7	13496.9	21414.9	11727.6	18395.4	27335.6	11976.4	24163	49424.1	11192.8	21990.9	37067.2
Q29554	HADHA	ECHA_PIG	Trifunctional enzyme subunit alpha, mitochondrial	0.000568828	9386.24	21042.3	4625.35	18231.2	5125.41	3176.08	8401.86	12586	16118.2	20514.6	5973.05	11012.3	8847.32	17732.3	12386.5	5716.71	13309.7	10283.7	16622.6	14716.3	18918.8	38736.9	3133.45	690.913	8483.13	9692.1	2380.71	7370.12	7565.06	2905.95	8517.97	20488.6	8633.06	12667.3	9361.6	10793.4	6327.87	6979.99	12328.7	13064.1	13474.8	34573.3	5698.92	9398.29	13024.9
A0A4X1TSN2	HADHB	A0A4X1TSN2_PIG	Trifunctional enzyme subunit beta, mitochondrial	0.000568828	8014.7	11300.3	5481.17	20868.9	11287.1	10079.5	9171.31	12420	15212.7	16892.2	9425.52	16957	8346.09	31009.9	14940.3	4973.65	21157.1	2828.75	22182.2	16937.8	11195.5	6849.4	1689.76	NA	5465.78	5246.75	3263.94	11320.7	9500.79	7469.08	7538.44	20111.7	10482.5	10696.8	9379.79	17918.3	4617.12	9631.52	15318.2	8377.96	15533.2	12843.6	6007.46	9568.57	10355.3
A0A287AZ17	HAGH	A0A287AZ17_PIG	Hydroxyacylglutathione hydrolase, mitochondrial	0.00158228	NA	NA	NA	NA	4246.69	3244.48	NA	NA	2197.97	3968.05	NA	NA	NA	7885.09	NA	885.476	NA	NA	5440.99	NA	NA	NA	NA	NA	NA	NA	NA	NA	3075.49	2304.77	NA	NA	1476.42	2911.79	NA	NA	NA	2318.97	NA	1576.33	NA	NA	1442.66	NA	NA
F1SQR7	HAL	F1SQR7_PIG	Histidine ammonia-lyase	0.00434153	NA	NA	NA	NA	NA	NA	NA	NA	6318.78	NA	NA	NA	NA	NA	4588.13	NA	NA	2410.01	NA	NA	NA	5059.88	5174.02	NA	NA	NA	NA	NA	NA	NA	NA	NA	4982.32	NA	NA	NA	NA	NA	4477.28	NA	NA	9727.08	NA	NA	NA
F1REZ1	HAPLN1	F1REZ1_PIG	Hyaluronan and proteoglycan link protein 1	0.000568828	3138920	3885720	5328350	5278550	998706	3847120	3247910	1520870	3815660	3011250	632937	3651240	5239560	6036650	922843	839343	763427	542026	7285310	1336370	1504620	640187	505737	210311	2623340	1873650	2595350	1990140	798324	2284140	2330890	2457890	2115730	1945270	973279	3559170	3882420	1674250	824503	1637190	537239	1075170	1863290	769644	1053830
A0A5G2R305	HAPLN3	A0A5G2R305_PIG	Hyaluronan and proteoglycan link protein 3	0.000568828	6837.16	28279.8	7469.85	215309	12181.5	13350.2	46091.3	4376.55	13606.9	170902	2697.63	8083.17	59836	75697.1	4595.36	43398	10775.1	4250.09	264638	8767.74	10206	4004.08	3351.14	NA	6218.27	14624	3595.4	111624	10197.2	11422.6	37106.3	7187.5	10224.9	111924	3178.57	11834.1	38136.2	23740.2	4648.76	85051.8	7280.33	9640.5	66437.4	5041.38	12612.3
A0A8D2AAA4	HARS1	A0A8D2AAA4_PIG	Histidine--tRNA ligase, cytoplasmic	0.000568828	8367.09	18555.1	7049.98	10123.5	12268.2	6902.76	4741.55	3721.15	9091.47	2664.18	4174.13	NA	12094	23598.8	5669.55	5649.01	NA	2276.62	26179.8	9511.69	15421.2	2439.95	1751.15	NA	5903.34	9456.64	3908.55	4875.87	9623.55	6012.71	3117.05	5123.77	6892.52	1848.05	7023.5	NA	8083.15	7258.12	5482.96	9934.24	NA	9978.45	7751.98	10116.2	20117.7
P01965	HBA	HBA_PIG	Hemoglobin subunit alpha	0.000568828	1201080	1016720	1993460	2450510	65017.4	1361240	1207670	695599	1562780	894491	278000	294475	377817	2881140	541372	353136	563628	143687	3021710	92886.7	131803	126212	54710.1	35078.8	884074	553356	1411840	1267520	57253.2	1224680	1233450	838049	1137330	610086	437409	403988	251130	958349	538682	699857	433371	576439	900493	95355.7	147829
A0A5G2QRW3	HBB	A0A5G2QRW3_PIG	Hemoglobin, beta	0.000568828	220294	364905	920104	954071	11752.4	830178	700578	107203	361292	274879	142451	295241	201412	1314160	217483	51525.6	405033	51459.5	892549	22791.2	34927.9	5104.56	40749.8	4559.94	166974	165397	498884	365332	9529.43	526844	502600	170571	327907	170085	196609	259072	111170	363097	190600	99728.4	275918	214119	248701	20254.2	35741.2
P02067	HBB	HBB_PIG	Hemoglobin subunit beta	0.000568828	2189860	2298040	3699560	4453520	331126	3226930	2787160	2855170	4230180	2018770	1422520	1763980	636595	6114400	1355650	585075	1851650	403961	5725020	266967	811394	365684	212151	349000	1716130	1334080	2737380	2119290	256543	2707280	2383750	2147470	2792050	1510090	1982560	1685670	516674	2326630	1708940	1455750	1612890	1499880	1773150	323786	738702
P02101;P04246	HBE1	HBE_PIG;HBT_PIG	Hemoglobin subunit epsilon	0.000568828	12753.4	NA	14021.2	56666.3	NA	8030.14	38888	82314.9	33304	16140.7	NA	81746.6	16788.6	8943.04	NA	6846.65	9809.4	17029.6	7660.9	21527.4	NA	62096.2	NA	5481.08	11389.6	NA	7366.94	25274	NA	4681.87	29872.7	126439	19170.8	10452.6	NA	77036.5	8556.93	3534.95	NA	12421.4	7011.76	34816.1	2999.82	12148.6	NA
A0A5G2RI34	HCLS1	A0A5G2RI34_PIG	Hematopoietic cell-specific Lyn substrate 1	0.000568828	14555.3	3466.37	13435.1	13895.4	4449.3	8060.4	7881.87	10575	15556.5	16381.8	2282.01	4427.99	6584.55	9553.63	6684.28	2262.3	9316.46	3092.19	NA	9425.27	11544.7	NA	NA	NA	11480.1	1599.5	7602.19	6234.71	3691.24	4835.36	5648.61	10973.7	8600.64	10141.9	1983.14	4315.66	4105.93	3359.22	5785.83	4407.2	8033.68	7361.56	NA	5303.63	9040.37
F1RZK8;F1SV89	HDAC1;HDAC2	F1RZK8_PIG;F1SV89_PIG	Histone deacetylase 2	0.000568828	NA	15141.5	NA	10374.4	8489.13	8260.21	6705.46	NA	5727.06	12565.7	NA	NA	NA	18140.1	NA	5008.27	13334.2	NA	NA	8194.86	6800.39	NA	NA	NA	NA	6930.75	NA	4911.14	6355.69	5059.14	4711.83	NA	4677.91	8126.64	NA	NA	NA	5315.09	NA	9092.03	9344.41	NA	NA	8003.6	7488.97
A0A5G2QFP2	HDGF	A0A5G2QFP2_PIG	Heparin binding growth factor	0.000568828	NA	10986.9	NA	NA	7450.37	7936.14	NA	NA	13956.5	7807.06	8285.35	10224.4	NA	NA	8912.26	NA	8413	3195.3	12329.6	NA	9493.56	4431.88	NA	NA	NA	5918.83	NA	NA	6180.99	4627.09	NA	NA	7757.59	5126.83	8470.44	8393.36	NA	NA	7756.88	NA	5731.12	13303.2	3733.1	NA	7448.76
A0A8W4FKC7	HDLBP	A0A8W4FKC7_PIG	High density lipoprotein binding protein	0.000568828	49022.2	78787.8	21962.4	36665.6	55264.7	29079.1	16664	15214.9	44433.4	36477	22801	37124.4	59107.4	80171.9	44025.2	16218.3	57266.2	12662.7	42110.3	75168.1	41955.3	18001.4	15356.5	3424.96	39233	36957.8	10939.8	15949.1	43936.3	22077.7	11718.4	22987.2	35731.2	22885.4	31218.1	35227.6	35857.7	23856.9	41945.5	28165.8	40933.9	25204.5	14104.7	46041.4	37009.7
F1S6A9	HEBP2	F1S6A9_PIG	Heme binding protein 2	0.0088968	3647.7	3828.36	NA	NA	NA	NA	NA	NA	3877.42	NA	NA	1444.2	NA	4039.17	2450.28	NA	NA	NA	NA	5063.41	NA	NA	NA	NA	2425.5	2033.08	NA	NA	NA	NA	NA	NA	2326.34	NA	NA	1453.29	NA	1686.98	2966.7	NA	NA	NA	NA	3493.61	NA
A0A287A7V3	HEXA	A0A287A7V3_PIG	Beta-hexosaminidase	0.000568828	9115.1	12973.1	7236.68	6856.04	11195.3	NA	3129.1	2629.16	7987.66	8736.62	NA	NA	11761.8	18563.4	8803.15	3515.78	17999.5	NA	12858.3	19378.5	8933.83	1911.42	1513.52	NA	8179.01	6828.3	3794.87	3218.51	9270.42	NA	2825.33	2032.62	4501.96	5652.05	NA	NA	7413.76	7695.5	8426.97	6192.48	12965.2	NA	4155.32	10857.7	8205.92
A0A287AMW7	HGH1	A0A287AMW7_PIG	Protein HGH1 homolog	0.00566572	1172.87	NA	2958.76	NA	NA	2328.43	NA	NA	1178.66	NA	NA	1390.18	NA	NA	NA	NA	NA	NA	NA	1215	NA	NA	NA	NA	810.331	NA	1748.29	NA	NA	2032.15	NA	NA	730.858	NA	NA	1362.86	NA	NA	NA	NA	NA	NA	NA	808.614	NA
I3LHD8	HHIPL1	I3LHD8_PIG	SRCR domain-containing protein	0.000568828	NA	NA	NA	4729.31	NA	3533.37	3418.61	NA	NA	5523.15	NA	603.194	1186.57	15102.3	NA	NA	NA	NA	9890.2	NA	NA	NA	NA	NA	NA	NA	NA	2872.66	NA	3178.9	3517.22	NA	NA	3239.29	NA	864.698	653.305	4206.81	NA	NA	NA	NA	2910.18	NA	NA
A0A287B0X8	HHIPL2	A0A287B0X8_PIG	HHIP like 2	0.000568828	4723.74	10950.1	4111.62	4481.63	1694.94	3638.57	NA	NA	3863.25	NA	NA	5564.28	13281.4	15097.9	NA	NA	NA	NA	11418.6	NA	NA	5825.12	NA	NA	3688.67	5286.43	2697.9	2207.41	2328.79	2651.6	NA	NA	2751.08	NA	NA	6665.08	8777.66	5522.07	NA	NA	NA	NA	3008.9	NA	NA
A0A5G2QLF4	HIBCH	A0A5G2QLF4_PIG	3-hydroxyisobutyryl-CoA hydrolase	0.00479157	NA	NA	3799	NA	NA	NA	5857.43	7946.65	6570.07	6162.22	4226.13	9183.26	NA	NA	NA	3646.24	NA	4306.28	NA	4185.88	4455.09	16877.7	3202.39	NA	NA	NA	1955.38	NA	NA	NA	5938.37	6903.28	4058.18	3936.12	6623.64	8843.51	NA	NA	NA	8332.53	NA	14477.6	NA	3130.45	3946.38
A0A8W4FBQ5	HIP1	A0A8W4FBQ5_PIG	Huntingtin interacting protein 1	0.000568828	NA	10082.5	5972.7	10649.5	15596.6	NA	4885.28	3776.69	5615.24	NA	NA	1611.23	11419.1	18674.2	11165.4	2688.23	4484.41	NA	14900.4	5530.13	4899.45	NA	NA	NA	NA	5085	3311.65	4916.85	11640	NA	4453.02	3323.2	4133.34	NA	NA	1458.2	6906.93	6001.25	10444.7	5020.42	3394.35	NA	4338.11	5935.03	6442.95
F1SUF2	HK1	F1SUF2_PIG	Hexokinase-1	0.000568828	9680.38	21927.7	11419.4	20989.9	30196.4	10100.2	8163.39	4892.34	18656.5	16388.2	7789.58	9214.38	16918.9	19502.2	12382.3	1318.36	16186.5	2248.07	19800.8	14157.1	10006.3	4291.19	4410.04	NA	8080.8	9797.93	5914.24	8951.49	22671.3	7465.18	6451.17	8088.8	10552.6	10598.8	12972.8	8179.01	10145.5	8173.44	11942	2242.9	11470.4	10956	6232.83	11813.2	10373
A0A287AE54	HK3	A0A287AE54_PIG	hexokinase	0.000568828	8008.87	6188.58	NA	NA	NA	NA	NA	NA	6352.15	12170.6	NA	NA	NA	NA	NA	NA	NA	NA	NA	2069.43	1921.19	NA	NA	NA	6166.07	2802.13	NA	NA	NA	NA	NA	NA	5465.93	8288.74	NA	NA	NA	NA	NA	NA	NA	NA	NA	1844.55	1701.82
A0A287AIQ7	HM13	A0A287AIQ7_PIG	Histocompatibility minor 13	0.000568828	NA	NA	NA	NA	4483.36	NA	NA	NA	NA	NA	4488.15	NA	NA	4076.64	NA	3437.24	NA	NA	NA	6498.93	NA	4066.11	2030.31	NA	NA	NA	NA	NA	6199.43	NA	NA	NA	NA	NA	7373	NA	NA	1493.62	NA	8636.82	NA	NA	NA	8027.71	NA
D5KJI2	HMGA1	D5KJI2_PIG	High mobility group protein HMG-I/HMG-Y	0.000568828	33538.5	29307.5	NA	NA	NA	NA	NA	NA	27590.8	NA	NA	36698.9	NA	NA	26597	31773.1	NA	NA	NA	NA	NA	NA	NA	NA	38207.9	11792.2	NA	NA	NA	NA	NA	NA	16266	NA	NA	33256.7	NA	NA	25501.1	64385.4	NA	NA	NA	NA	NA
P12682	HMGB1	HMGB1_PIG	High mobility group protein B1	0.000568828	54352	65358.3	79052.1	100341	23922.4	46970.9	26828.3	22659.4	75948.4	67480.9	22047.6	8560.12	34413	116507	29434.7	22411.1	20085.4	13852.5	116944	33762.5	26459.1	8686.11	6372.92	NA	49032.4	35871.6	40583.7	45656.1	19699.4	28791.7	19681.6	40682.5	44874.7	41487.7	26383.4	7984.09	17696.4	48622.8	29516.8	40942.7	14855.8	30927	44116.4	19280	23642.9
P17741	HMGB2	HMGB2_PIG	High mobility group protein B2	0.000568828	43766.6	24507.8	55167.5	48967.8	6639.78	22333.2	21336.9	21796	49237.8	27311.6	26446.2	13164.7	10635.8	4516.28	16815.1	20120.7	12491.2	8117.73	44500	10418.5	NA	2915.83	2874.66	NA	38749.4	12734.7	24869	22630.5	5259.12	13164.5	14203.7	25511.7	26964	17679.6	25383.8	12887.2	7862.6	1872.25	15144.6	41969.6	10805.4	15846.6	17450.5	5902.18	NA
A0A287BHQ2;A0A4X1SY47	HMGB3	A0A287BHQ2_PIG;A0A4X1SY47_PIG	High mobility group box 3	0.0088968	7244.44	NA	NA	NA	NA	NA	NA	NA	NA	NA	NA	NA	NA	NA	NA	5347.17	NA	NA	NA	NA	NA	NA	NA	NA	6106.1	NA	NA	NA	NA	NA	NA	NA	NA	NA	NA	NA	NA	NA	NA	8865.32	NA	NA	NA	NA	NA
A0A8W4FGD5;F1RZW6	HMGCL;HMGCLL1	A0A8W4FGD5_PIG;F1RZW6_PIG	hydroxymethylglutaryl-CoA lyase	0.00521327	NA	NA	NA	NA	37275.6	NA	NA	NA	NA	NA	NA	NA	NA	NA	NA	NA	NA	NA	NA	NA	NA	13748.3	NA	NA	NA	NA	NA	NA	31902.5	NA	NA	NA	NA	NA	NA	NA	NA	NA	NA	NA	NA	NA	NA	NA	NA
F1SMG8	HMGCS1	F1SMG8_PIG	Hydroxymethylglutaryl-CoA synthase	0.000568828	NA	4575.65	NA	NA	NA	NA	NA	NA	NA	NA	NA	NA	NA	4230.62	NA	NA	NA	NA	NA	NA	NA	NA	NA	NA	NA	1981.51	NA	NA	NA	NA	NA	NA	NA	NA	NA	NA	NA	1151.63	NA	NA	NA	NA	NA	NA	NA
A0A5G2QQN1	HMGN1	A0A5G2QQN1_PIG	High mobility group nucleosome binding domain 1	0.000568828	7742.57	NA	10471.9	NA	NA	NA	NA	4370.58	NA	NA	NA	5026.58	NA	11171	NA	4984.58	3772.49	NA	NA	NA	NA	NA	NA	NA	8551.91	NA	3292.93	NA	NA	NA	NA	4943.47	NA	NA	NA	4630.63	NA	3677.46	NA	10100.8	3795.31	NA	NA	NA	NA
P80272	HMGN2	HMGN2_PIG	Non-histone chromosomal protein HMG-17	0.00434153	14280.9	NA	NA	NA	20090.5	11116.4	NA	58052.8	7608.25	NA	85927.9	14033.7	NA	NA	43639.3	29639	30403.9	31800.4	16316	11931.3	NA	6403.77	17993.2	NA	15773.7	NA	NA	NA	16030	6501.52	NA	65662.3	4766.01	NA	79323.9	12928.2	NA	NA	41883.7	60060.7	30587.8	75166.7	4673.17	9294.46	NA
A0A287AA45	HNMT	A0A287AA45_PIG	Histamine N-methyltransferase	0.0315197	NA	3846.61	NA	NA	NA	NA	NA	NA	NA	3794.26	NA	NA	NA	NA	NA	NA	NA	NA	NA	NA	NA	NA	NA	NA	NA	2046.68	NA	NA	NA	NA	NA	NA	NA	2346.14	NA	NA	NA	NA	NA	NA	NA	NA	NA	NA	NA
A0A4X1W4Q9	HNRNPA1	A0A4X1W4Q9_PIG	Heterogeneous nuclear ribonucleoprotein A1	0.000568828	23956.2	42627.6	43131.6	45176.1	32484.1	24389.5	26789.8	105973	60745.7	43436.9	20551.6	64312	38639.3	87328.9	34248.1	20289.8	40325.4	35244.1	68075.7	23390.8	50113.8	265534	15771.3	6622.49	16004.9	21761.9	22702.4	22986.4	27336.6	21563.7	24677	92059.1	39208.2	29508.2	31602.6	61932.7	25507.2	29223.9	34715.8	39359.8	32245	85809.8	19814.1	24733.6	45911.7
A0A4X1TY93	HNRNPA2B1	A0A4X1TY93_PIG	Heterogeneous nuclear ribonucleoproteins A2/B1	0.000568828	136579	145359	46871.4	129633	85541.7	43202.1	31808.3	49331.9	65012.1	131700	39474.5	90601.1	89592.5	181358	94796.3	62109.6	105120	22958.3	77428.6	69718.9	58965.6	126379	25866.5	9535.32	90022	67167.1	24547.6	62359.2	69104.1	25056	23045.8	78152.7	43707.4	96920.9	78918.8	101219	50655.9	53053.5	92144.9	111171	73336.2	97374.1	30197.4	72242.4	73590.6
F2Z5B4	HNRNPA3	F2Z5B4_PIG	RRM domain-containing protein	0.000568828	25860	42212.1	24546.8	33685.9	30173.9	14215.2	20135.1	12314.7	20089.6	37288.3	15702	23194.9	32836.7	57861.2	22869.2	16741.9	17668.7	8208.49	22336.5	28870.1	22916.6	40288.9	5800.58	NA	21517.5	18306.7	12040.4	14434	22077.7	8938.84	13732.4	20225	17740.2	21891.1	22162	22524.4	18973.7	15765	21822	28891.8	18733.6	18307	6670.28	21536.4	24912.7
A0A5G2QWN8	HNRNPAB	A0A5G2QWN8_PIG	Heteroous nuclear ribonucleoprotein A/B	0.000568828	6568.71	10286.2	12037.1	5389.73	4787.5	7086.6	5621.79	15425.6	7870.18	8007.72	3982.69	5130.75	5361.06	14930	5843.82	8056.17	9475.95	1796.45	9708.18	5708.09	5164.34	57206.1	3678.93	NA	4169.39	4712.71	6581.9	2974.46	6937.52	6148.66	5410	13400.3	7050.64	5884.36	6293.16	5165.92	3939.25	5252.6	7410.65	13847.2	7095.61	6039.6	4023.68	3873.35	5334.46
I3LK71	HNRNPC	I3LK71_PIG	Heterogeneous nuclear ribonucleoproteins C1/C2 isoform X1	0.000568828	36971.4	35043.1	20947	38032.6	50422.6	16806.6	19241.9	24903.7	31543.2	31210.2	52340.7	21398.6	32043.2	51527.6	51162.5	38898.6	54438.2	17455.8	41437.8	50218.4	32040.6	141820	13911	3166.45	28483.1	19775.9	14713.4	17984.4	42243.4	14100.2	18066.4	38060.8	21669.8	23346	52276.4	20599.7	26034.8	16729.7	47246.3	74538.5	48018.8	34672	12503.3	27868	26990
F1RVC9	HNRNPD	F1RVC9_PIG	Heterogeneous nuclear ribonucleoprotein D0 isoform a	0.000568828	21505.8	37747.6	18546.4	17529	32265.2	13279.8	14912.3	6318.83	16356	28265.5	13740	17807.3	24293.6	43476.7	13174.1	15626.8	30165.3	4214.4	25695.3	20555	13767.8	66348.1	4832.56	NA	16973.9	17275.3	8540.93	7952.44	23935.2	7886.09	14007.5	10074.8	14128.7	17963.4	20814	15741.4	14313.9	15417.7	16494.8	28185.8	21113.5	17718.4	7846.3	19870.8	14255.4
A0A286ZYE7	HNRNPDL	A0A286ZYE7_PIG	Heterogeneous nuclear ribonucleoprotein D-like isoform a	0.000568828	14871.6	17895.9	8477.96	9840.13	15683.1	NA	6194.21	5069.53	12904.1	NA	6781.39	12232	8445.83	26049	NA	9147.26	13402.7	1794.01	15539.7	3975.67	NA	32974.6	NA	NA	11051.8	8203.94	4318.15	4053.35	11699.4	NA	4469.05	8113.03	10607.4	NA	9289.46	9870.54	5240.68	7798.95	NA	15659.6	9497.08	7455.4	4366.72	3817.12	NA
F1RG16	HNRNPF	F1RG16_PIG	Heterogeneous nuclear ribonucleoprotein F	0.000568828	63010.7	19679	31703.6	67039.9	27200.4	35010.9	32749.1	17333.7	53090.8	59984.6	24420.1	34077.8	28244.9	62305.6	27835.9	12865.4	51585.1	13086	54104.3	49687.2	47351.8	115550	4905.6	NA	39759.4	10214.1	16505.6	35804.4	40147.6	19969.1	23613.5	26386.7	32758	38800.5	38273.8	32817.1	21702.6	23220.8	36210.1	29400.6	37232.4	25493.3	18910	37159	43705.4
I3L816	HNRNPH1	I3L816_PIG	Heteroous nuclear ribonucleoprotein H1	0.000568828	18904.7	31861.1	NA	10166.7	3466.15	6816.6	6724.6	6121.43	12048.2	27722.2	11756.7	19762.5	13828.6	NA	NA	NA	19655.2	6088.19	9978.3	8069.17	24843.3	7938.25	NA	NA	14944.9	18281.9	NA	4938.62	3081.98	5955.23	4648.74	6496.42	6909.94	20597.7	11136	19645.6	10847	NA	NA	NA	17095.1	12209.4	3364.96	4616.78	25740.8
A0A4X1TP11	HNRNPH3	A0A4X1TP11_PIG	Heterogeneous nuclear ribonucleoprotein H3	0.000568828	6601.09	15510	NA	10257.4	6356.38	6174.02	5659.55	NA	NA	11556.8	4176.88	6648.55	4754.8	17078.8	9733.93	NA	2606.91	1632.83	11554	5907.58	5419.17	2300.07	1539.8	NA	4943.93	7133.83	NA	4028.22	9381.98	3821.93	4060.21	NA	NA	6988.99	5557.34	5813.41	2551.36	4842.52	9114.53	NA	1807.8	6009.75	3118.55	4756.83	4800.38
A0A4X1UTE2	HNRNPK	A0A4X1UTE2_PIG	Heterogeneous nuclear ribonucleoprotein K	0.000568828	40677	59618.2	28137.8	41534.6	29182.8	18934	13785.9	33764	41446.6	45043.4	26085.8	27664.8	32998.3	50745.3	38546.1	25135.3	44427.8	20253.1	32500.5	68498.7	39841.1	47942.2	6941.87	6789.64	35885.4	31908.4	12862.4	19547.6	40647.4	15682.6	9511.2	39352.1	25578.1	33161.5	29463.2	27167.6	24438.8	21215.6	47317.3	60397.4	37836.5	39361.7	12629.8	47273.9	36111.3
A0A287AJX7	HNRNPL	A0A287AJX7_PIG	Heterogeneous nuclear ribonucleoprotein L	0.000568828	13066.4	30499.7	8843.33	20919.6	20903.8	16422.6	6906.16	14620.5	18499.7	19544.2	16540.8	13243.4	11075.2	20705.3	7358.33	6053.27	13008.8	5723.39	18403.7	24792.2	14592.6	5552.96	1952.12	NA	9562.18	13017.5	4412.26	10013	16678.9	9629.81	4870.38	16536.9	10362.5	12964.1	16977	12200.2	6450.35	8997.47	7062.31	11351.9	10941	11524.3	7130.72	19313.1	10932.8
A0A287B282	HNRNPLL	A0A287B282_PIG	Heteroous nuclear ribonucleoprotein L like	0.0455501	644.49	1164.1	NA	NA	1057.71	NA	NA	NA	NA	3230.5	NA	NA	NA	NA	699.082	NA	NA	NA	NA	556.919	NA	NA	NA	NA	570.663	603.621	NA	NA	850.465	NA	NA	NA	NA	2215.13	NA	NA	NA	NA	648.841	NA	NA	NA	NA	309.019	NA
A0A287BL93	HNRNPM	A0A287BL93_PIG	Heteroous nuclear ribonucleoprotein M	0.000568828	64148.4	47107.3	15368.8	28792.2	33380.1	18923.6	12106.5	46749.8	55195.6	45913.4	21454.1	39034	35596.5	57807.1	42638.5	25468.1	42465.5	11498.6	36496.9	32134.9	17055.5	36794.2	8108.75	NA	44500	26098.3	10084.9	15180.5	47216	15229.2	11412	35866.5	33267.3	34520.7	20240.5	35837	28116	20618.1	55941.5	59259	38145.5	55201	11403.9	37386.1	12097.7
M3V815	HNRNPR	M3V815_PIG	Heterogeneous nuclear ribonucleoprotein R	0.000568828	25873.7	21944.1	34332.7	19371.7	11403.5	13479.6	13364.5	14096.2	23476.9	18758.8	9401.98	7989.75	18569.5	53822.4	15558.3	6968.88	19385.8	2755.42	30919.7	27788	21866.5	21098.5	10729.4	NA	17886.7	10223.1	17395.5	8969.17	16831.5	11195.1	12067.1	22593	17217.6	11518.7	14742.7	7449	14385.7	15215	15335.3	13151.9	17059.5	12521	8183.97	15681.7	23240.4
A0A286ZP67	HNRNPU	A0A286ZP67_PIG	Heterogeneous nuclear ribonucleoprotein U	0.000568828	41501.9	44719.1	28355	65295.4	35905.2	33753.8	34350.2	27578.6	49316.9	58557.7	46677.1	27168.7	41310.6	63705.6	38907.3	14741.5	51980.3	13324.7	52189.6	56642	49122.7	31219.8	10546.3	1408.36	32569.7	23953.3	16335.4	30539.9	28016	20368.9	23648.5	42000.3	29517	39800.5	46759.3	26790.7	23361	26581.3	34303.8	28341.8	44807.4	26697.8	21894.7	31872.6	35555.2
A0A287APR9	HNRNPUL2	A0A287APR9_PIG	Heteroous nuclear ribonucleoprotein U like 2	0.000568828	7217.7	6476.31	11426.6	NA	10270.2	NA	8403.48	3573.99	9907.16	8325.02	6413.16	NA	NA	20518	4465.16	4002.1	6372.42	NA	20926.7	10408.3	10614.5	8855.33	NA	NA	7972.17	2764.14	5691.76	NA	8194.47	NA	6590.99	4042.47	8573.92	4966.5	8840.24	NA	NA	6142.02	4285.53	8109.9	6410.96	NA	6397.7	8108.1	7433.53
Q8SPS7	HP	HPT_PIG	Haptoglobin	0.000568828	32704	42346.9	13007	9884.24	8394.49	58602.1	59043.4	15601.7	77779.8	34622.5	16456.7	33944.8	42198.8	5994.06	44371.5	7329.71	26708	16910.9	8507.41	2927.56	31255	4810.14	5088.65	NA	28695.9	21939.7	5963.2	3710.79	6812.48	36215.9	42913.4	24464.9	42844.1	23610.2	17500.8	33702	23341.1	2308.53	41471.9	13814.4	23400.1	33455.8	3567.09	2554.44	26686.6
A0A4X1VZ89	HP1BP3	A0A4X1VZ89_PIG	Heterochromatin protein 1-binding protein 3	0.000568828	32566.7	28339.8	24578.7	31912.5	11416.8	22172.8	18079.5	29033.3	29385.4	26346.2	11533.8	24700	26141.6	34358.9	14070.2	14966.3	23205.1	4669.89	38507.8	30044.7	14681.6	5519.39	2982.18	NA	20439.8	13910.1	13677.3	17804.3	16157.2	18207.2	16274.9	25536.4	17530.5	19103.6	19901.4	26166.8	18398.2	13476	17409.2	36754.6	17399	15700	14280.4	20303.7	13572.6
Q06AT0	HPCAL1	HPCL1_PIG	Hippocalcin-like protein 1	0.0270479	NA	NA	NA	NA	NA	NA	NA	2402.11	NA	NA	NA	NA	NA	NA	NA	NA	NA	NA	NA	NA	6076.33	5515.49	NA	NA	NA	NA	NA	NA	NA	NA	NA	2101.61	NA	NA	NA	NA	NA	NA	NA	NA	NA	NA	NA	NA	5617.33
Q45FY6	HPRT1	HPRT_PIG	Hypoxanthine-guanine phosphoribosyltransferase	0.000568828	6982.39	7716.4	6668.44	5878.19	2700.35	4376.24	6223.26	8956.47	8385.06	7296.35	4541.19	6509.08	4986.65	11528.8	5326.31	NA	2064.86	NA	14678.9	3754.12	3553.47	17051.9	2648.1	NA	5292.28	4218.8	5032.81	2910.88	3985.7	3718.95	6309.26	7780.52	5638.65	5208.01	7117.44	6268.27	3606.81	4205.02	6880.73	NA	1777.08	NA	4283.54	4310.53	4002.97
P50828	HPX	HEMO_PIG	Hemopexin	0.000568828	10056.2	64587.2	132105	160159	20065.5	103264	97383.7	16039.2	103597	158693	17905.6	52816.8	71096.1	210055	21624.9	6663.23	11276.1	12956	117383	32875.6	1264.81	6852.39	1385.33	NA	8675.99	31086	70803.6	67902.9	15065.1	76245.2	89188.7	25581	82628.7	99130.1	16529.4	47581.5	44458	62222.1	19749.9	13502.4	7958.18	36749.1	39199.8	19782.3	1312.29
A0A481B9A6	HRG	A0A481B9A6_PIG	Histidine-rich glycoprotein	0.000568828	40334.6	65088.6	61697.5	101686	17325.9	99742.2	58090.9	35226.2	88574.3	62989.2	25849	43383.9	44144.2	147168	40519.2	20916.7	25125.6	7558.37	136084	16816.1	12479.5	3824.9	3868.92	1188.69	33474.6	27780.3	30917.1	46132.3	13636.1	58334.9	44108.1	39843.6	55485.3	37577.8	37111.5	41125.9	23168.1	48447	38889.1	37036.7	18968.1	21631.6	38976.7	9155.54	12525.9
K7GP28	HSD17B10	K7GP28_PIG	Hydroxysteroid 17-beta dehydrogenase 10	0.000568828	NA	16384.6	NA	5984.8	5909.64	6400.79	NA	8110.61	11297.1	12184.8	5528.35	4405.19	8647.92	19044.2	8906.67	NA	12272.7	NA	3033.32	5731.94	5902.89	11217.4	NA	2967.09	NA	9360.6	NA	2955.22	6386.1	5666.79	NA	7523.32	7680	8265.52	9550.14	4607.64	6081.61	7119.81	10334.2	NA	8295.38	NA	876.215	6047.91	6507.31
I3LJY8	HSD17B12	I3LJY8_PIG	Very-long-chain 3-oxoacyl-CoA reductase	0.000568828	13757.6	20996.3	19333.3	24543.8	15251.6	NA	4435.64	6567.12	NA	16520.9	5836.93	8506.37	17629.5	36710	6991.29	6345.2	23738.8	1821.9	26521.5	7818.46	11544.7	7571.71	2428.72	NA	9456.87	9886.74	10643.1	10515.5	13268.5	NA	3767.1	10678.3	NA	11280.7	5596.11	8388.53	10112.7	11201.9	6829.06	13632	16669.7	8348.55	7374.17	8134.05	14036.6
I3LEF8	HSD17B4	I3LEF8_PIG	Hydroxysteroid 17-beta dehydrogenase 4	0.000568828	8494.76	6186.16	3935.2	4846.53	NA	3408.58	NA	5149.33	4878.46	NA	NA	2758.34	5251.02	10192.6	5822.59	NA	4694.5	NA	4591.97	4939.7	NA	3443.97	NA	NA	6163.5	2762.25	2272.75	2113.01	NA	2189.85	NA	8125.91	3611.78	NA	NA	2911.88	2885.29	3014.44	5664.47	NA	3290.25	NA	1242.11	4502.58	NA
A0A286ZT08	HSDL1	A0A286ZT08_PIG	Inactive hydroxysteroid dehydrogenase-like protein 1	0.00342969	NA	NA	12138.9	NA	23133	NA	NA	NA	NA	NA	10208.1	NA	NA	NA	NA	10405.3	12965.7	NA	NA	NA	NA	NA	NA	NA	NA	NA	7053.27	NA	17991.4	NA	NA	NA	NA	NA	19288.8	NA	NA	NA	NA	19408.2	9114.33	NA	NA	NA	NA
A0A5G2R0Z8	HSDL2	A0A5G2R0Z8_PIG	Hydroxysteroid dehydrogenase-like protein 2	0.00253678	4658.12	NA	NA	9090.89	NA	NA	NA	15475.6	NA	NA	NA	18469.7	NA	NA	NA	NA	NA	8754.86	NA	10263.8	13318.5	35304.1	NA	11465.6	3055.67	NA	NA	5037.19	NA	NA	NA	13251.9	NA	NA	NA	18541.5	NA	NA	NA	NA	NA	30952	NA	9129.57	12399.1
O02705	HSP90AA1	HS90A_PIG	Heat shock protein HSP 90-alpha	0.000568828	76411.3	120799	96512.9	100920	55648.7	44028.9	71041.3	33458.1	60292.9	63967.8	28981.5	36136	91152	208942	38688.7	19521.8	111834	9148.21	146937	52580.6	32850.9	23836	18684	644.332	50602.7	55933.6	54448.6	44820.3	44691.6	32295.4	57788.6	53147.5	44479.5	41667.9	61199.8	41512.9	55261.6	61169.1	37389.8	36190.5	78020.2	38737.1	39033.5	55949.4	40689.8
F1RQU2	HSP90AB1	F1RQU2_PIG	Heat shock protein HSP 90-beta	0.000568828	73662.8	131800	58457.4	75075.2	239076	50236.5	40746.3	28392.4	107616	107721	49173.3	69532	100121	90407.4	89066.6	38138.4	130012	24815.2	79326.2	220577	86476	35984.1	39467	2764.09	64907.2	69943.1	29525.6	31547.7	200200	28093.4	29379.5	46201	72466.9	68677.9	60018.9	69922	57686.5	26528.1	90097.7	69150.5	96217.8	103703	21072.8	127993	80622.5
Q29092	HSP90B1	ENPL_PIG	Endoplasmin	0.000568828	123619	181582	98541.7	145221	185748	117483	97446.7	49775.6	152133	163351	90813.5	58610.3	160558	249159	107432	74352.8	239406	43746.1	218692	126220	87981.1	54486.7	32216.8	18533.1	107150	87200.2	52919.4	70951.2	148923	99714.9	84214.6	65754.9	113701	104628	166512	56597.6	95824.4	82171.4	96919.9	146112	160782	86787.7	58599.9	132631	110150
A0A5G2R1Z5	HSPA14	A0A5G2R1Z5_PIG	Heat shock 70 kDa protein 14	0.0164147	NA	7216.72	NA	NA	9021.31	NA	3103.13	2992.93	NA	7435.13	2009.56	NA	NA	NA	NA	NA	NA	NA	NA	9428.77	NA	NA	NA	NA	NA	3377.23	NA	NA	7189.82	NA	2400.85	4721.93	NA	5290.32	4067.31	NA	NA	NA	NA	NA	NA	NA	NA	9237.31	NA
P34930	HSPA1A	HS71A_PIG	Heat shock 70 kDa protein 1A	0.000568828	59566.4	74170.4	45500.9	69169	53110	40544	40385.6	22220.8	67828.4	54063.9	25968.2	38265.6	77050.2	82578.4	36906	21136.9	58930.5	9045.04	127265	37849.5	9473.07	15912.7	11543.3	NA	46985.4	42435	31496	34922.8	53588.1	36081.4	37304.5	25136.5	48251.4	36907.6	37890.4	49935.3	51306.2	27430.4	41290	47976.2	45795.1	40341.2	38893.2	40852.2	12572.8
Q6S4N2	HSPA1B	HS71B_PIG	Heat shock 70 kDa protein 1B	0.000568828	NA	NA	NA	29255	NA	NA	NA	9593.37	28708.1	NA	NA	17599.6	22212.5	NA	NA	NA	NA	NA	NA	23909.3	NA	NA	NA	NA	NA	NA	NA	13272.2	NA	NA	NA	8657.25	17983.5	NA	NA	16213.2	11992.3	NA	NA	NA	NA	NA	NA	18625.4	NA
A5A8V7	HSPA1L	HS71L_PIG	Heat shock 70 kDa protein 1-like	0.000568828	49582.1	57415.3	38384	50170	40427.8	46334.6	38233.8	46875.9	61382.7	57832.6	38488.6	52229.2	39767.8	67919.9	32560.7	25833	60710.6	11901.4	80119.2	37815.6	43331.5	98665.3	11315.7	1232.42	37839.5	33137	26861.9	24647.7	46004.4	38130	35123.6	39721.5	41081.4	42331.8	53480.2	52335.2	29314.1	23181.1	39440.2	62191.1	52058	42504.9	24175	43550.2	47969.8
A0A4X1UWJ9	HSPA4	A0A4X1UWJ9_PIG	Heat shock 70 kDa protein 4	0.000568828	12331.2	12072.3	4687.14	18306.5	5164.28	5550.78	7159.64	6900.31	13431.6	7336.98	3739.94	8419.98	11351.5	17842.4	6373.77	4368.09	5036.19	NA	11263.4	10256.2	7931.72	11606.9	NA	NA	8373.91	5890.01	2892.69	8837.31	7297.96	5078.68	7258.58	11048.1	9926.39	5352.84	6522.41	8329.22	6845.2	6710.08	7990.04	8583.81	3641.13	NA	4356.77	6888.9	7364.68
A0A287BIL8	HSPA5	A0A287BIL8_PIG	78 kDa glucose-regulated protein	0.000568828	142888	201863	67787.1	170292	142937	124837	100467	70880.8	141949	208314	110711	103575	173574	124428	148495	90906.2	151267	46801.8	113537	297198	168834	61302.7	38228.3	2449.68	108756	109761	35631.9	81879.9	120968	71905	68855.3	93009.8	80826.2	136185	113012	100696	103795	36804.2	130952	189305	127094	93373.4	32518.8	165607	123653
Q04967	HSPA6	HSP76_PIG	Heat shock 70 kDa protein 6	0.00521327	2772.54	7310.35	13592.2	NA	8466.23	7622.64	17614.6	6347.75	8052.53	9004.65	NA	NA	5178.55	20387	NA	NA	NA	NA	NA	NA	5215.54	11052.2	NA	NA	2216.44	3388.82	6840.94	NA	6578.48	4289.87	12297.9	10733.6	7355.12	5481.69	NA	NA	2792.76	5559.47	NA	NA	NA	NA	NA	NA	5628.67
A0A286ZWK2	HSPA8	A0A286ZWK2_PIG	Heat shock cognate 71 kDa protein	0.000568828	149929	182507	88731.5	117512	138789	59700.5	60814.9	54843.6	93515.5	141670	58200.9	98637.9	127667	217723	69798.8	47030.9	114381	16559.4	226902	169044	85660.3	299238	18707.8	1639.41	108940	98311.9	62734.6	58885	124407	53724	61559.5	86947.5	76061.3	96836.1	93525.3	89790.5	84995.9	72470.4	68338.3	92652	111294	72556.5	67474.7	104950	112869
A0A287ADJ2	HSPA9	A0A287ADJ2_PIG	Stress-70 protein, mitochondrial	0.000568828	12313.3	20826	6699.23	18054.6	15228.1	7618.2	10146.1	12660.2	17997.9	16935	6328.3	20709.9	9830.65	15070.5	13966.7	17731.5	20195.2	2852.89	5829.35	9604.82	11302.7	67634.1	21420.7	990.785	8464.11	9865.98	4212.62	7812.34	11874.7	5448.2	8177.52	20532.6	12760.3	12820.3	12016.3	20591	5662.29	4439.99	13428.4	31214.5	14181.3	13995	2194.26	9995.37	13672.1
Q5S1U1	HSPB1	HSPB1_PIG	Heat shock protein beta-1	0.000568828	104768	110499	100812	155861	177146	83897	71815.9	92121.2	127885	116774	38586	50644.9	121594	230923	66029	23650.7	161114	22499.6	162228	169704	82408.1	78899	28688.4	NA	81976.3	62721	71481.2	85663.5	181243	77526.3	72178	89791.2	90918.3	80146.3	64678.4	60664.1	80361.5	70947.5	74772.4	55138.3	129626	93349.6	52319.4	179301	89910.1
A0A287AQR8	HSPB6	A0A287AQR8_PIG	Heat shock protein family B (small) member 6	0.000568828	NA	28939.6	18130.5	16462.1	36469.5	15574.8	16643.5	5358.06	13301.6	16330.3	13729.9	8674.7	27916.8	33046.9	7171.59	11927.7	19433.1	6361.24	17770.7	14009.2	11575.4	6042.84	8117.45	NA	NA	12771.1	8626.1	6874.54	27251	9871.5	11595.3	9043.13	11975.3	9501.06	19326	7880.75	16528.4	8610.55	6618.71	21600.9	13412.6	22106.7	5047.98	10228	12349.5
A0A8W4FMW6	HSPD1	A0A8W4FMW6_PIG	60 kDa heat shock protein, mitochondrial	0.000568828	28008.6	27603.5	15386.7	22928.6	30543.1	10251	22714.1	84542.1	23115.4	27573.6	24665.4	191619	14662.5	40242.1	23139.2	20036.7	10884.2	96968.1	19525.9	105409	35253.8	216391	14129.5	3932.7	22845	13087.2	7727.98	10188.8	45081.5	7094.52	23028	73442	18740.5	16334.5	38658.2	184530	8630.72	11723.7	22345.8	45788.7	7510.6	326003	6030.1	78831	31228.4
F1SMZ6	HSPE1	F1SMZ6_PIG	10 kDa heat shock protein, mitochondrial	0.000568828	44114.3	74995.7	54731.9	87349.4	16619.8	45572.9	48445.4	72152.4	37573.1	67299.1	36871.3	38688.4	31380.6	111247	37954.2	18950	46406.7	14575.1	108942	25127.9	33284.4	35323.6	5880.48	NA	33999.4	41901.8	38680.9	42722.7	18131.7	39269.4	46308.4	67452.8	25973	46189.8	55861.4	38424.3	22171.3	42308	46876.9	44781.3	37396.3	67885.6	33312.3	27132.2	36664.6
A0A286ZHV7	HSPG2	A0A286ZHV7_PIG	Heparan sulfate proteoglycan 2	0.000568828	248461	316864	265602	330002	55209.2	272217	188029	157664	166931	101578	32161	139260	286789	658916	51611.2	49673.7	59418.2	35732.3	508500	71447.2	88042.2	36189.1	28648.3	2651.92	161559	154422	187653	149711	70620	237903	178946	146323	116735	72276.1	54359.2	200468	183598	199342	64865.2	122386	47320.1	78837.3	137123	71651.6	80842.8
F1RST0	HSPH1	F1RST0_PIG	Heat shock protein 105 kDa	0.0315197	NA	NA	NA	NA	NA	NA	NA	NA	NA	NA	NA	NA	NA	NA	NA	NA	NA	NA	NA	NA	NA	8905.35	NA	NA	NA	NA	NA	NA	NA	NA	NA	NA	NA	NA	NA	NA	NA	NA	NA	NA	NA	NA	NA	NA	NA
I3LC46	HTATSF1	I3LC46_PIG	HIV-1 Tat specific factor 1	0.0220441	NA	NA	NA	NA	6658.06	3588.65	NA	NA	NA	NA	NA	5019.52	NA	NA	NA	NA	NA	NA	NA	11820.5	8745.95	NA	NA	NA	NA	NA	NA	NA	5367.53	1913.39	NA	NA	NA	NA	NA	4811.32	NA	NA	NA	NA	NA	NA	NA	6520.48	8043.97
A0A5G2QK35	HTRA1	A0A5G2QK35_PIG	HtrA serine peptidase 1	0.000568828	111615	187262	147526	130703	49957.2	87025	65671.4	71742.8	99401.8	52991.5	39212.1	104933	146467	380228	69101.3	37739.8	71884.6	9513.69	302092	49715.9	79525.2	54458.3	22846.6	1158.33	86831.3	106971	102058	64154.9	54454.9	74987.9	61817.5	66683.9	70025.6	36024.6	59062.9	104069	103860	145507	86425.2	88329.4	58502.6	40757	92431	53092.3	87256.6
F1S7Y0	HTRA3	F1S7Y0_PIG	HtrA serine peptidase 3	0.000568828	9196.07	10441.7	13387	11376.6	19309.5	8373.83	10091.4	4432.8	14332.9	NA	NA	3026.04	41178.4	26371.2	4051.01	NA	NA	NA	8234.15	10776.3	5989.92	8223.32	5283.11	NA	8203.65	6036.82	7474.17	5153.03	15931.9	7110.31	6744.42	6881.54	8411.88	NA	NA	4467.27	21629.3	9707.24	5019.9	NA	NA	NA	2263.04	11252	7175.37
I3L7K4	HTRA4	I3L7K4_PIG	HtrA serine peptidase 4	0.000568828	2453.8	NA	4732.03	6298.8	NA	5522.65	4432.86	2975.9	2607.04	4507.45	NA	2393.03	1573.37	2958.96	NA	NA	NA	NA	7022.69	1910.23	3067.02	NA	NA	NA	1546.16	NA	2619.93	3514.18	NA	4534.94	3926.3	2597.52	1592.1	3352.21	NA	2505.66	1097.45	1103.01	NA	NA	NA	NA	2602.24	1300.22	2847.76
F1S8N5	HTT	F1S8N5_PIG	Huntingtin	0.0662768	2164.1	NA	NA	NA	NA	NA	NA	NA	NA	NA	NA	NA	NA	3662.14	NA	NA	NA	NA	NA	NA	NA	NA	NA	NA	1495.15	NA	NA	NA	NA	NA	NA	NA	NA	NA	NA	NA	NA	1307.81	NA	NA	NA	NA	NA	NA	NA
K7GNJ7	HUWE1	K7GNJ7_PIG	HECT-type E3 ubiquitin transferase	0.000568828	3867.64	3075.33	1613	3745.49	NA	NA	2850.49	NA	2004.42	3858.2	2343.19	NA	1928.72	6338.8	NA	NA	NA	NA	2579.74	NA	NA	14514.4	NA	NA	2517.35	1411.29	815.962	1526.61	NA	NA	1993.23	NA	1820.7	2340.27	3346.34	NA	1041.14	1793.26	NA	NA	NA	NA	755.615	NA	NA
F1SAI8	HYOU1	F1SAI8_PIG	Hypoxia up-regulated protein 1	0.000568828	13983.7	19391.4	10920.7	8959.43	10016.3	9440.2	8180.33	14321.3	14764.4	13144.2	7485.09	7844.24	14366.1	16496.2	6499.71	4861.6	16813.6	2419.36	18516.5	9805.89	10357.4	29013.9	4786.52	NA	9101.58	9753.46	5206.49	5038.91	14784	8637.29	8293.38	12661.5	9211.73	9826.53	11731.4	8369.86	10666.3	6309.01	6574.37	8932.05	12319.8	10188	6338.66	10595.5	10664.6
A0A287BPE6	IAH1	A0A287BPE6_PIG	Isoamyl acetate-hydrolyzing esterase 1 homolog	0.000568828	6843.18	NA	NA	12085.8	NA	NA	NA	3994.4	13519.5	NA	NA	NA	6711.99	NA	5280.1	NA	NA	NA	NA	8540.14	10551.5	NA	NA	NA	6000.9	NA	NA	5528.75	NA	NA	NA	6133.49	8124.89	NA	NA	NA	3532.03	NA	4974.8	NA	NA	NA	NA	4710.95	9503.57
I3LAT6	IARS1	I3LAT6_PIG	isoleucine--tRNA ligase	0.000568828	6057.7	9166.35	NA	13468.3	10879	NA	9469.18	4567.02	8904.51	12694.8	2268.98	NA	6568.13	24439.8	9553.3	NA	5850.19	NA	11110.1	2855.07	4583.02	11013.4	NA	NA	4153.98	4390.05	NA	6176.48	8499.68	NA	6814.85	7543.98	6345.81	8787.2	4365.51	NA	3686.89	7770.69	8530.35	NA	4131.55	NA	3040.88	2871.23	5455.07
P31936	IBSP	SIAL_PIG	Bone sialoprotein 2	0.000568828	9598.88	9377.12	11779	12412.2	13488.6	13077.6	9716.12	NA	23006.5	12636.4	NA	15464.1	18117.7	415644	20310.8	15869.9	5081.49	9344.55	375927	25530.1	14713	NA	4886.77	NA	8615.07	4991.87	6093.01	5221.88	11412.7	7600.45	7020.74	NA	14723.2	7621.29	NA	14461	9487.75	118133	20327	29072	3773.08	20339.6	105620	14304.5	13149.5
Q29545	ICA	ICA_PIG	Inhibitor of carbonic anhydrase	0.000568828	5183.94	8928.86	9968.14	23218.9	NA	3453.58	19673.5	8848.69	8890.06	9176.08	2582.44	NA	9093.96	27957.4	10544.2	NA	8410.42	NA	20922.9	9048.14	4992.58	NA	NA	NA	3403.44	5100.51	5028.66	9041.65	NA	2475.03	13315.6	8352.83	8075.21	6098.46	3733.42	NA	4943.69	7963.99	10674.3	NA	5786.39	NA	6401.76	5121.06	5111.82
A0A287BBS8	IDE	A0A287BBS8_PIG	Insulin degrading enzyme	0.000568828	4181.44	4791.16	5790.64	1330.96	4419.11	3600.15	NA	2052.3	5956.99	5557.31	NA	2982.41	8169.47	13795.7	4149.38	2617.03	NA	4113.6	7820.29	5714.97	5161.06	4137.51	6554.74	NA	2845.64	2697.15	3476.51	638.884	6361.2	2703.38	NA	1791.36	3831.66	3785	NA	3491.07	4478.52	4858.19	4605.25	6315.36	NA	15135.2	2718.18	5670.67	6202.81
A0A287B465	IDH1	A0A287B465_PIG	Isocitrate dehydrogenase [NADP]	0.000568828	55175.3	33931.4	43480.1	73504.3	15742.8	34973.4	13371.8	45758.4	56842.4	33064.6	12755.8	70133.6	22019.3	82043.7	32021.1	17926.3	40772.6	10487.3	44772.5	22552.5	24150	34214.4	7119.02	NA	46083.7	16056	24211.2	34896.4	11954.2	23922.3	9287.38	75030.7	41304.8	21675.3	18212.3	62388.2	13616.5	23407.8	31177.5	33670.2	28631.1	45779.2	15009.3	22892.5	28090.5
P33198	IDH2	IDHP_PIG	Isocitrate dehydrogenase [NADP], mitochondrial (Fragment)	0.000568828	23375.2	27563.1	17056.9	45616.6	14829.8	6766.58	27884.5	59289.8	40097.4	31399.4	10013.6	33589.4	14327.8	52703.3	12004.7	11200.4	11436.8	9918.66	29682.1	36789.6	27294.2	45838	6827.81	2068.79	18003.6	14823.9	8479.28	22494.5	12303.1	6191.07	22403.8	84562.7	23776.4	20826.9	19824.2	47529	9020.85	17349.7	15441.9	21148.3	9523.1	41577.6	8501.44	20030.1	21130.6
A0A480S312	IDH3A	A0A480S312_PIG	Isocitrate dehydrogenase [NAD] subunit, mitochondrial	0.000568828	4224.36	11792	NA	6737.78	8406.9	6829.49	11740.5	11908.5	7900.17	12196.4	4273.9	14667.4	3638.7	12514.6	5458.99	2791.42	9417.23	2833.55	10774.9	4098.74	7963.41	10970.9	1038.56	NA	2896.53	5722.29	NA	3314.76	7106.78	5661.41	9654.03	17092	5937.04	8383.9	8462.1	15909	2135.71	4073.99	4894.27	5382.86	6319.13	12803.7	3015.55	4066.97	9483.55
A0A4X1T1T4	IDI1	A0A4X1T1T4_PIG	isopentenyl-diphosphate Delta-isomerase	0.000568828	3208.08	24003.7	NA	NA	12150.4	7807.48	NA	NA	8635.78	9378.75	2851.91	2460.5	15438.3	3605.82	3929.35	4625.64	13832.3	NA	NA	19850.5	8959.54	NA	NA	NA	2088.05	12383.1	NA	NA	17758.6	6814.03	NA	NA	5185.02	7062.04	4575.6	2422.01	11343.9	1280.87	5214.32	10570.7	10775.6	NA	NA	13211	8338.93
A0A287BC25	IFITM5	A0A287BC25_PIG	Interferon induced transmembrane protein 5	0.000568828	14802.3	NA	NA	20052	NA	20612.4	NA	NA	NA	NA	NA	NA	24709.4	NA	NA	NA	NA	6335.79	NA	NA	18893.1	NA	NA	NA	16349.6	NA	NA	9097.08	NA	12055.3	NA	NA	NA	NA	NA	NA	13340.3	NA	NA	NA	NA	14975.9	NA	NA	13301.5
K7GKD3	IGF2BP2	K7GKD3_PIG	Insulin like growth factor 2 mRNA binding protein 2	0.0155709	1105.77	NA	NA	NA	NA	NA	NA	1173.86	1357.38	2321.97	NA	652.413	NA	NA	NA	NA	NA	NA	1835.52	NA	766.638	2278.44	NA	NA	719.719	NA	NA	NA	NA	NA	NA	1019.74	846.887	1483.16	NA	628.277	NA	NA	NA	NA	NA	NA	709.995	NA	679.099
F1SB67	IGF2R	F1SB67_PIG	Insulin like growth factor 2 receptor	0.000568828	7561.79	4868.58	5435.09	6244.33	39316.2	4809.6	NA	NA	4253	NA	14266.8	27145.1	25475	8479.2	6923.75	8639.23	25115.9	NA	9517.82	5606.55	5817.68	NA	NA	NA	6424.6	2255.76	3075.45	2899.31	29118.8	3158.71	NA	NA	3148.59	NA	20428.5	23493.2	13679.6	2626.57	6574.71	15066.5	17744.2	NA	3220.73	3175.32	5631.19
Q1KS52	IGFALS	Q1KS52_PIG	Acid-labile subunit	0.0165816	NA	NA	NA	NA	NA	NA	NA	2271.34	5741.21	NA	NA	3620.53	NA	NA	1295.71	NA	NA	NA	11544.5	NA	NA	NA	NA	NA	NA	NA	NA	NA	NA	NA	NA	1973.12	3564.18	NA	NA	3486.58	NA	NA	1685.52	NA	NA	NA	4465.5	NA	NA
E2I6L6	IGFBP5	E2I6L6_PIG	Insulin-like growth factor-binding protein 5	0.000568828	19967.1	NA	34053.5	6767.74	4599.15	23296.1	20291.8	13754.5	35990.7	16899.7	12434.7	8846.59	29573.6	19746	4567.41	9436.49	6551.94	12603.3	34841.3	NA	13194.9	6909.66	3734.86	NA	15806.9	NA	20099	3426.69	3669.6	13624.9	14258.1	19168.4	19941.3	11177.5	11479	8149.73	18176.6	6500.3	4383.66	14948.6	6591.57	24628.9	9979.11	NA	9240.66
A6ZIC9	IGFBP6	A6ZIC9_PIG	Insulin-like growth factor-binding protein 6	0.00294985	1281.41	NA	27243.2	20491.7	NA	17509.7	7833.99	13765.8	20653.1	9539.79	NA	3477.17	4356.5	14665.4	NA	NA	NA	NA	35935.7	NA	NA	NA	NA	NA	834.033	NA	15142.8	10449.5	NA	16085.2	8040.79	12642.8	12817.6	6828.1	NA	3348.53	3248.3	5657.51	NA	NA	NA	NA	16200.3	NA	NA
F1RVH7	IGFBP7	F1RVH7_PIG	Insulin like growth factor binding protein 7	0.000568828	NA	NA	1158.26	NA	NA	NA	NA	NA	NA	NA	NA	NA	NA	6067.95	NA	NA	NA	NA	NA	NA	NA	693.807	NA	NA	NA	NA	623.854	NA	NA	NA	NA	NA	NA	NA	NA	NA	NA	1959.99	NA	NA	NA	NA	NA	NA	NA
A0A287ALC1	IGHM	A0A287ALC1_PIG	Immunoglobulin heavy constant mu	0.000568828	31577.3	59382.1	43466.3	43124.7	31206.5	23391.4	16431	25458.8	89934.3	84059.6	67708.4	9357.84	17927.7	141860	95615	7526	29641	1575.18	38478.4	27128.4	124876	1992.14	4555.2	NA	34878.2	27507.1	23523.7	19564.5	24899.3	19580.7	13228	28795.9	56337.2	50147.8	62504.7	12876.1	11375.8	44778.9	91768.4	14135.8	29820.3	6681.19	14883.7	21133	87453.7
F1SRW6	IHH	F1SRW6_PIG	Hedgehog protein	0.00106496	NA	NA	NA	NA	NA	3315.79	NA	NA	3792.31	NA	NA	2387.21	11172.1	NA	NA	1830.71	NA	NA	NA	NA	6991.49	NA	NA	NA	NA	NA	NA	NA	NA	2951.7	NA	NA	2669.41	NA	NA	2580.09	7901.78	NA	NA	4254.3	NA	NA	NA	NA	7693.03
A0A8W4FAS8	IK	A0A8W4FAS8_PIG	IK cytokine	0.0257712	NA	8551.6	NA	NA	NA	NA	NA	4746.44	NA	NA	NA	NA	NA	NA	NA	NA	NA	NA	NA	3073.57	NA	2048.91	NA	NA	NA	4855.15	NA	NA	NA	NA	NA	4626.39	NA	NA	NA	NA	NA	NA	NA	NA	NA	NA	NA	3332.86	NA
A0A287AQU0	IKBIP	A0A287AQU0_PIG	IKBKB interacting protein	0.000568828	6027.02	12874.7	7955.58	3420.16	15135.9	6566.37	2693.97	2283.34	NA	NA	1951.99	NA	5057.05	18697.3	NA	2629.21	10803.3	NA	3519.53	22284.9	5678.67	2276.79	NA	NA	4533.75	6758.3	4518.98	1634.3	12099	4084.34	2010.09	3016.35	NA	NA	3541.05	NA	3189.18	5098.7	NA	4869.53	7695.7	NA	933.189	12834.3	7482.42
A0A142FJB3	IL17B	A0A142FJB3_PIG	Interleukin 17B	0.000568828	29690.4	52867.7	67371.9	76083.2	3339.21	20142.8	30666	27236.4	57382.6	25038.6	6055.08	12941.1	25418.4	58101.2	10561.1	8023.74	2478.01	4744.99	78053.7	9455.06	10943.1	1725.72	NA	NA	21831.2	27787.4	34778.6	38814.5	2698.16	15647.5	21922.6	20618	33295.3	17368.5	6437.97	12332.2	14626.6	22392.8	9827.59	14991.9	1887.12	9307.57	33034.8	12206.2	10272.1
K7GRY9	IL17D	K7GRY9_PIG	Interleukin 17D	0.000568828	23359.7	23417.6	13743.8	14473.2	7952.47	11079.9	12157.2	8386	22125.4	10309.5	4368.82	24777.3	34564.8	25118.3	6404.16	7066.95	7249.42	3796.4	32533.4	4601.41	11880	9226.74	3230.72	NA	21415.5	13377	9683.44	6810.21	10963.9	8986.79	10406.5	6343.56	14231.5	7658.68	6951.26	23198.4	27794.9	9471.19	8241.31	17186.1	6565.32	13680.1	10032.2	5952.43	11146.5
K7GS49	ILF2	K7GS49_PIG	Interleukin enhancer-binding factor 2	0.000568828	39195.1	80438.9	7004.61	59568.5	61288.5	7997.47	NA	7262.52	10395.6	25168.4	4287	7766.18	42694	18388.3	14062.7	15013.7	53021.1	2767.27	11746	10056.3	25943.4	7972.33	4456.75	NA	29653.7	37050.1	3936.84	22088.1	49570.1	4990.61	NA	11705.9	6238.19	15896.6	5983.86	7689.64	23595.1	6064.38	13350.4	29152.5	36768.2	13496.7	3302.5	8838.28	26277.6
K7GL83	ILF3	K7GL83_PIG	Interleukin enhancer binding factor 3	0.000568828	16272.2	12256.1	9916.25	9471.97	16306.3	8935.01	8597.29	6486.1	10511.2	26585.6	3500.49	6472.26	8207.71	8368.16	6227.56	6973.2	9794.29	2162.38	21425.4	10401	3432.15	6274.83	NA	NA	12772	6964.83	4522.1	4562.09	11762.5	5623.8	5741.8	10464.4	5673.81	16104.3	4008.67	6210.32	5424.48	3375.16	7052.19	16224.9	6979.4	4332.63	6697.04	6471.83	3707.85
A0A480Q0Y5	ILK	A0A480Q0Y5_PIG	Integrin-linked protein kinase	0.000568828	4963.5	8290.43	NA	15049.8	2868.76	2080.8	2300.93	5462.64	5255.81	4188.3	3536.32	3074.68	NA	14962.2	NA	NA	4404.44	NA	14427.4	4313.93	3843.16	1917.27	NA	NA	3449.38	4392.02	NA	7116.55	4060.01	1708.65	2172.08	4087.19	3272.22	3098.68	5945.55	3237.32	NA	5725.78	NA	NA	3924.33	NA	4347.61	2921.06	3528.86
A0A8D1YN45	IMMT	A0A8D1YN45_PIG	MICOS complex subunit MIC60	0.000568828	441.933	21917.6	NA	17744.2	NA	NA	6869.8	11440	14028.9	21517.8	2593.77	1560.98	NA	33350.5	11676.1	8862.48	NA	12559.8	26223.3	NA	14573.6	25934.1	2516.04	NA	392.557	10047.9	NA	7572.74	NA	NA	4678.35	19828.3	12425	12945.9	4065.24	1475.01	NA	10794.5	10599.1	20252.9	NA	42225.5	8879.13	NA	13944.1
F1RXX3	IMP4	F1RXX3_PIG	IMP U3 small nucleolar ribonucleoprotein 4	0.00106496	NA	NA	NA	NA	NA	NA	NA	69186.9	NA	NA	NA	NA	33122.9	NA	NA	18165.5	17611.4	NA	NA	NA	NA	NA	NA	NA	NA	NA	NA	NA	NA	NA	NA	105496	NA	NA	NA	NA	20977.3	NA	NA	34728.5	14153.6	NA	NA	NA	NA
O77591	IMPA1	IMPA1_PIG	Inositol monophosphatase 1	0.000568828	NA	NA	NA	45155.1	5858.68	18260.6	NA	21593.6	40834.4	24381.1	20609.7	NA	44769.5	51459.7	24914.9	4639.31	33308.1	NA	5038.04	29880	17864.1	2028.21	12401.3	NA	NA	NA	NA	23343.5	4854.81	16435.4	NA	19907.2	28945.7	16585.6	30972.8	NA	30728.5	20395.7	28149.1	8260.48	26067.8	NA	1520.16	31274.1	19639
F1SML7	IMPDH1	F1SML7_PIG	Inosine-5'-monophosphate dehydrogenase	0.0106336	3068.12	NA	NA	4908.95	4622.72	NA	NA	NA	NA	2567.22	NA	NA	NA	NA	4628.17	NA	2825.78	NA	NA	NA	4884.45	NA	NA	NA	2558.63	NA	NA	2318.53	3731	NA	NA	NA	NA	1786.18	NA	NA	NA	NA	4372.21	NA	1984.3	NA	NA	NA	5593.73
A0A287BMK8	IMPDH2	A0A287BMK8_PIG	Inosine-5'-monophosphate dehydrogenase	0.000568828	7065.89	6401.58	NA	NA	9411.35	7571.17	3502.09	NA	8692.12	3579.72	NA	8273.06	11157.8	NA	9954.11	NA	NA	NA	NA	13651.8	NA	NA	NA	NA	6395.63	3527.59	NA	NA	7803.71	4388.27	3085.82	NA	5536.24	2286.73	NA	7659.08	5826.7	NA	9739.71	NA	NA	NA	NA	7780.64	NA
F1S847	INA	F1S847_PIG	Alpha-internexin	0.0502236	69546.9	43989.4	20326.2	29764.3	34775.6	NA	45051.7	NA	NA	NA	34146.7	NA	24505.5	60830.7	NA	NA	34927.9	5793.17	NA	NA	NA	NA	16028.6	NA	76816.7	18775	6391.67	13503.3	27747	NA	27279.4	NA	NA	NA	31522.4	NA	13230.3	20025.2	NA	NA	35139.1	13693.3	NA	NA	NA
F1SN51	INPP1	F1SN51_PIG	inositol-1,4-bisphosphate 1-phosphatase	0.00106496	9515.59	9142.45	5708.3	7623.51	2491.03	5846.59	3981.27	5521.91	8722.11	NA	4308.64	NA	5349.72	14969.2	4986.54	1817.72	6996.19	NA	10281	5494.67	6600.25	NA	NA	NA	6231.94	4789.01	3030.04	3677.75	3728.91	5370.81	3747.13	5012.6	5413.05	NA	7245.09	NA	4133.68	5882.56	6689.39	4153.93	5233.38	NA	4311.98	3785.75	6104.36
A0A5G2R222	INPP4A	A0A5G2R222_PIG	phosphatidylinositol-3,4-bisphosphate 4-phosphatase	0.0317164	NA	NA	NA	NA	1602.47	NA	NA	NA	NA	NA	NA	NA	NA	NA	NA	NA	NA	NA	NA	NA	3875.14	NA	NA	NA	NA	NA	NA	NA	2365.24	NA	NA	NA	NA	NA	NA	NA	NA	NA	NA	NA	NA	NA	NA	NA	3432.66
A0A287B2D4	INTS11	A0A287B2D4_PIG	Integrator complex subunit 11	0.00606626	1603.73	NA	NA	1799.99	NA	NA	NA	1031.33	NA	2132.55	NA	NA	NA	2414.96	NA	NA	2217.71	NA	1218.19	1833.03	1794.08	NA	NA	NA	1120	NA	NA	959.55	NA	NA	NA	925.738	NA	1552.65	NA	NA	NA	950.955	NA	NA	1650.4	NA	514.898	1221.92	1531.79
A0A5G2R394	IPO4	A0A5G2R394_PIG	Importin 4	0.000568828	808.397	1242.76	1003.69	1054.94	NA	489.894	NA	2051.06	936.541	NA	NA	NA	NA	1360.57	NA	NA	751.188	NA	NA	NA	NA	NA	NA	NA	526.164	625.084	516.608	468.786	NA	448.228	NA	1781.76	584.321	NA	NA	NA	NA	511.675	NA	NA	550.418	NA	NA	NA	NA
A0A5G2RIC0	IPO5	A0A5G2RIC0_PIG	Importin 5	0.000568828	5530.18	14872.1	14163.5	4229.64	2653.56	2327.7	1763.02	4206.41	4564.53	6394.92	3553.41	7821.73	9134.99	18367.4	8301.99	NA	4464.22	NA	3730.28	3032.14	3734.52	4912.19	NA	NA	4433.23	6844.97	7253.78	2153.46	3916.63	1670.84	1604.65	3244.7	2847.87	4373.91	6496.5	6957.91	5927.94	5332.84	8102.65	NA	3271.06	NA	1186.76	2267.61	3308.09
A0A4X1ST54	IPO7	A0A4X1ST54_PIG	Importin 7	0.000568828	4221.2	NA	NA	3444.19	6034.42	NA	NA	7464.57	5977.93	NA	NA	2465.64	NA	1904.29	NA	6581.24	NA	NA	NA	NA	1615.33	24108.4	NA	NA	3514.55	NA	NA	1595.93	5130.01	NA	NA	6076.99	4119.16	NA	NA	2239.11	NA	687.779	NA	12227.2	NA	NA	NA	NA	1818.45
A0A287AMQ7	IQCE	A0A287AMQ7_PIG	IQ motif containing E	0.0313326	NA	NA	NA	44489.8	159570	NA	NA	NA	1715.33	NA	NA	NA	NA	NA	NA	NA	NA	NA	NA	NA	NA	NA	NA	NA	NA	NA	NA	21428.1	141941	NA	NA	NA	971.675	NA	NA	NA	NA	NA	NA	NA	NA	NA	NA	NA	NA
A0A8D1IV93	IQGAP1	A0A8D1IV93_PIG	IQ motif containing GTPase activating protein 1	0.000568828	20936.5	53813.2	38397.8	55159.9	60947.4	27297.6	31755.4	12169.6	34221.6	42330.6	35424.8	24066.3	59043.4	79363.3	17978.2	13056.6	45068.7	3328.37	66082.8	38570.3	20127.1	8343.81	7828.31	5235.66	13373.4	24316.7	18380.3	20539.9	46317.1	17086.6	21709	18431.3	29250.1	26571	33238.3	20394.4	31946.1	20508.6	15647.4	23578	31135.2	13641.5	21139	36568.5	18649
F1SLY1	IQUB	F1SLY1_PIG	IQ motif and ubiquitin domain containing	0.00294985	NA	13013.1	174902	NA	79320.4	NA	NA	NA	NA	NA	NA	NA	NA	NA	88091.3	NA	NA	22217.3	NA	NA	NA	NA	12677.6	NA	NA	6427.53	98543.7	NA	111384	NA	NA	NA	NA	NA	NA	NA	NA	NA	105549	NA	NA	74693.8	NA	NA	NA
F6Q7E6	IRAK4	F6Q7E6_PIG	Interleukin-1 receptor-associated kinase 4	0.0176174	NA	NA	NA	NA	26277.3	NA	NA	NA	NA	NA	15946.9	NA	NA	NA	NA	NA	NA	NA	NA	NA	NA	NA	NA	NA	NA	NA	NA	NA	20966.4	NA	NA	NA	NA	NA	14721.3	NA	NA	NA	NA	NA	NA	NA	NA	NA	NA
F1SIE1	ISLR	F1SIE1_PIG	Immunoglobulin superfamily containing leucine rich repeat	0.000568828	1949.84	1834.76	3687.37	4920.12	1502.5	2869.53	1836.88	NA	3103.3	3356.25	NA	2130.6	1623.99	3805.34	NA	670.596	815.344	NA	5942.19	NA	NA	NA	NA	NA	1461.31	856.205	1978.46	2355.08	1212.67	1873.26	1338.08	NA	2465.06	2320.98	NA	1877.05	951.32	1083.81	NA	1245.67	583.595	NA	1666.33	NA	NA
F1RKJ9	ISOC1	F1RKJ9_PIG	Isochorismatase domain-containing protein 1	0.000568828	14376.5	20084.4	9440.47	17556.2	30280	3232.22	8973.4	4417.33	10436.1	7530.1	9877.56	12810.7	11913.1	32447.3	7121.43	14295.1	19147.8	2744.22	19291.6	28029.6	7470.96	5619.82	2944.01	NA	11160.9	10487.1	5346.63	7793.85	22757.4	2407.28	7338.5	7016.83	6135.52	5628.61	15223.4	12968.2	8609.29	12202.6	6909.71	32667.8	13261.3	9659.23	5124.74	24313.9	9342.86
A0A287AXJ7	ISYNA1	A0A287AXJ7_PIG	Inositol-3-phosphate synthase 1	0.000568828	NA	NA	NA	NA	NA	NA	NA	NA	4711.29	NA	NA	NA	NA	7617.18	NA	NA	NA	NA	2240.28	NA	NA	NA	NA	NA	NA	NA	NA	NA	NA	NA	NA	NA	3154.01	NA	NA	NA	NA	2943.94	NA	NA	NA	NA	866.557	NA	NA
A0A287AQ10	ITGA10	A0A287AQ10_PIG	Integrin subunit alpha 10	0.000568828	7096.91	NA	NA	NA	NA	8319.31	5233.18	NA	8664.18	9497.73	NA	5986.01	NA	18978.9	NA	NA	8217.35	NA	12259.4	4986.62	6481.5	NA	NA	NA	6113.18	NA	NA	NA	NA	4838.85	4211.22	NA	6212.91	5803.87	NA	5608.82	NA	6219.03	NA	NA	5759.79	NA	4369.99	2935.76	5965.59
A0A287B874	ITGA11	A0A287B874_PIG	Integrin subunit alpha 11	0.00390054	NA	NA	NA	NA	NA	NA	NA	NA	NA	3112.06	NA	NA	NA	NA	NA	NA	NA	NA	7058.17	NA	4801.13	NA	NA	NA	NA	NA	NA	NA	NA	NA	NA	NA	NA	1822.1	NA	NA	NA	NA	NA	NA	NA	NA	2046.15	NA	5121.53
F1SR53	ITGA5	F1SR53_PIG	Integrin alpha-5	0.0489824	NA	NA	NA	NA	2445.43	NA	NA	NA	NA	NA	NA	NA	NA	10476	NA	NA	8197.8	2312.14	NA	2218.54	NA	2444.11	NA	NA	NA	NA	NA	NA	1764	NA	NA	NA	NA	NA	NA	NA	NA	2890.79	NA	NA	5701.87	8357.23	NA	1754.3	NA
A0A5K1V6L8	ITGAV	A0A5K1V6L8_PIG	Integrin subunit alpha V	0.000568828	9059.7	17409.7	8645.41	12500.6	5041.23	4690.77	8374.42	3583.38	6411.49	14615.2	3048.25	5610.47	5556.88	10795.3	11080.4	3943.06	7618.67	NA	13042.3	3921.52	10100.6	1775.61	NA	1159.46	5756.98	7872.04	4091.16	4676.42	7305.21	4093.9	5714.29	5497.87	5400.71	9206	4492.62	5650.47	4031.95	4174.25	9643.83	9010.84	5761.38	NA	3841.49	2614.13	10359.2
Q9GLP0	ITGB1	ITB1_PIG	Integrin beta-1	0.000568828	19305.6	13151.2	15798.3	22866	6445.03	11747.9	26206	13375	20511.6	13719.5	NA	22602.9	12318.6	45236	34137.7	4775.24	9844.2	3240.49	45743.2	10965.9	26857	3530.65	2176.52	NA	15018.4	6134.43	9618.39	10867.7	9419.82	8341.38	18112.2	20584.6	17706.6	8756.33	NA	19278.2	7867.89	13050.4	29711.7	8943.98	6920.07	14216.5	12906	9706.76	27544.6
P53714	ITGB2	ITB2_PIG	Integrin beta-2	0.000568828	5438.21	8856.96	37543.9	NA	NA	5034.61	NA	NA	8611.16	NA	NA	NA	NA	16029.4	NA	NA	NA	NA	NA	NA	NA	NA	NA	NA	3836.88	4114.73	17201.3	NA	NA	3291.33	NA	NA	6336.44	NA	NA	NA	NA	4936.23	NA	NA	NA	NA	NA	NA	NA
Q95JH1	ITGB3	Q95JH1_PIG	Integrin beta	0.000568828	NA	4881.26	NA	NA	NA	NA	NA	2069.35	3239.3	4209.05	NA	NA	NA	5658.88	3597.79	NA	NA	NA	NA	NA	3352.84	NA	NA	NA	NA	2629.74	NA	NA	NA	NA	NA	3483.14	2436.83	2592.64	NA	NA	NA	2204.96	3462.44	NA	NA	NA	NA	NA	4135.62
A0A287AZ66	ITGB5	A0A287AZ66_PIG	Integrin beta	0.00158228	5277.77	NA	5668.43	7141.16	NA	5600.71	6767.07	NA	NA	4496.99	NA	NA	3097.12	7072.33	NA	NA	NA	NA	4778.78	NA	2424.84	NA	NA	NA	4105.75	NA	3528.5	3043.37	NA	3812.93	5329.65	NA	NA	3005.49	NA	NA	1817.84	2148.16	NA	NA	NA	NA	1367.98	NA	2905.93
Q1RPR6	ITGB6	ITB6_PIG	Integrin beta-6	0.00294985	NA	15564	NA	3925.86	13311.1	NA	17996.2	8164.02	19046.1	16665.4	1470.27	NA	NA	NA	NA	4701.16	NA	NA	NA	NA	7780.74	NA	NA	NA	NA	7332.12	NA	1688.5	10559	NA	13847.3	13622.1	14325.5	11380.4	2821.57	NA	NA	NA	NA	8809.36	NA	NA	NA	NA	8964.66
A0A287B3S3	ITIH1	A0A287B3S3_PIG	Inter-alpha-trypsin inhibitor heavy chain H1	0.000568828	13459.4	70834.2	50291.9	56892.1	3947.65	43436.4	41498.8	28904.5	64680.6	44706.1	32512.7	34250.8	48107.6	34286.7	78672.5	10631.3	17530.5	19841	28898	27656.6	35400.6	5728.35	5800.24	NA	10105	37451.5	24337.2	25965.6	2909.77	25514.5	27855.6	33282	35375.8	29056.9	29578.3	33701.5	35708.5	12007.8	72235.8	20799.8	13571.5	39556.4	11893.7	16131.5	24945.1
O02668	ITIH2	ITIH2_PIG	Inter-alpha-trypsin inhibitor heavy chain H2	0.000568828	5575.53	21739.8	8003.44	35368.8	7586.88	7873.97	6424.65	7617.59	15604.3	20020.1	13579.7	NA	5741.94	45206.6	33264.4	4763.38	5035.54	3136.07	18066.6	4956.57	16382.9	5140.6	NA	NA	4340.27	9764.89	4998.27	16045.9	6293.07	5506.49	5018.13	11737	13264.4	12243.4	12536	NA	3841.27	12166.9	29457.1	9023.42	5096.81	8959.5	5039.01	5289.56	16930.7
A0A287AP73	ITIH3	A0A287AP73_PIG	Inter-alpha-trypsin inhibitor heavy chain H3	0.000568828	NA	3494.85	NA	5774.22	NA	NA	NA	5506.85	NA	NA	NA	NA	NA	5838.03	5035.79	NA	NA	NA	NA	NA	NA	10589.4	NA	NA	NA	1428.92	NA	2358.95	NA	NA	NA	6092.84	NA	NA	NA	NA	NA	1921.86	4817.84	NA	NA	NA	NA	NA	NA
A0A5G2R7M3	ITIH4	A0A5G2R7M3_PIG	Inter-alpha-trypsin inhibitor heavy chain 4	0.000568828	16719.8	44722.8	35482.5	39500	9182.19	19346.5	18369.1	19903	36578.8	32543.2	14875.7	7177.35	14147.4	38765.1	22276.5	6114.18	6602.07	3031.96	30274.6	7099.43	9037.18	26157.3	2357.5	2090.6	14681.2	22701.8	18472.9	20985.1	7659.77	11562.7	13132.2	30850.7	20296	22133.4	13745.5	6525.71	8237.85	13088.9	20096.8	11501	6620.58	12767.7	8204.31	7443.94	9862.09
P79263	ITIH4	ITIH4_PIG	Inter-alpha-trypsin inhibitor heavy chain H4	0.0155709	NA	4458.16	7564.17	NA	NA	3587.75	3804.44	NA	6379.77	NA	NA	NA	NA	NA	6058.58	NA	4116.77	NA	NA	NA	2676.56	NA	NA	NA	NA	2365.83	3868.71	NA	NA	2087.22	2751.34	NA	4296.04	NA	NA	NA	NA	NA	6116.04	NA	3059.59	NA	NA	NA	2449.41
F1RUM0	ITIH5	F1RUM0_PIG	Inter-alpha-trypsin inhibitor heavy chain 5	0.00253678	NA	5738.21	10312.8	NA	NA	4248.35	NA	NA	NA	NA	NA	NA	NA	NA	NA	NA	NA	NA	9596.93	NA	NA	NA	NA	NA	NA	2657.46	5936.52	NA	NA	3634.95	NA	NA	NA	NA	NA	NA	NA	NA	NA	NA	NA	NA	2322.59	NA	NA
A0A480W0Q1	ITPA	A0A480W0Q1_PIG	Inosine triphosphate pyrophosphatase	0.00294985	5470.06	6723.79	3486.32	6509.8	4081.17	4179.99	3370.08	3370.72	NA	NA	NA	NA	5456.98	2730.55	2637.38	NA	2681.53	NA	NA	2921.25	5878.14	NA	NA	NA	4163.1	3610.74	1782.44	3229.95	3270.12	2464.11	2323.88	4468.06	NA	NA	NA	NA	3263.19	1120.58	2286.44	NA	2292.43	NA	NA	1607.43	4305.11
A0A287AFH4	JAKMIP2	A0A287AFH4_PIG	Janus kinase and microtubule interacting protein 2	0.0586276	NA	NA	NA	NA	NA	9555.03	NA	NA	NA	NA	NA	NA	NA	NA	NA	12847	NA	11298.6	NA	NA	37477	26303.4	NA	NA	NA	NA	NA	NA	NA	5606.72	NA	NA	NA	NA	NA	NA	NA	NA	NA	26033.2	NA	26706.6	NA	NA	25682.1
A0A8D1B184	JCHAIN	A0A8D1B184_PIG	Joining chain of multimeric IgA and IgM	0.000568828	NA	9495.87	2787.94	4281.81	NA	NA	NA	2821.38	13451.9	10925.7	4345.36	NA	NA	1255.16	6728.69	NA	4575.33	NA	NA	6162.35	10412.5	NA	NA	NA	NA	4984.65	1376.35	1862.29	NA	NA	NA	4343.34	7489.24	7441.18	3938.62	NA	NA	392.215	6411.45	NA	4077.56	NA	NA	3520.09	7449.02
Q8WNW3	Jup	PLAK_PIG	Junction plakoglobin	0.000568828	12911.5	23403.1	13035.4	23943.1	15608.2	17132.1	3711.77	10485.5	19458.2	6709.4	6740.48	20569	21768.5	23454.7	20394.7	15978	20513.7	14922.2	12413.6	41868.4	24228.7	23726.2	13348.8	NA	10075	12665.7	6709.45	10639.7	17576.1	11742.5	3763.06	17650.1	14882.9	4542.78	13203.6	18388.8	14386.8	7645.89	24922.3	31745.2	16362.1	42477.1	4801.67	28971.7	25197.3
A0A287B2K8	KANK2	A0A287B2K8_PIG	KN motif and ankyrin repeat domain-containing protein 2	0.0165816	3921.01	3458.81	NA	NA	NA	NA	NA	NA	3298.81	NA	NA	2840.12	NA	NA	3990.48	1199.84	NA	NA	NA	NA	NA	NA	NA	NA	3273.35	1801.94	NA	NA	NA	NA	NA	NA	1945.03	NA	NA	2848.81	NA	NA	3713.32	2261.36	NA	NA	NA	NA	NA
F1S458	KARS1	F1S458_PIG	Lysine--tRNA ligase	0.000568828	6695.55	8658.25	7778.15	11615.3	8620.66	5431.77	2527.72	2802.86	7133.87	8015.6	5116.91	1510.64	10711.3	15026.2	9570.92	NA	14883.7	NA	12240.7	12142.9	6267.76	2475.01	NA	NA	5557.55	4354.92	5379.96	7274.87	7774.51	3434.04	2562.66	2434.86	6322.77	5152.11	8019.78	1454.75	6080.5	5650.96	9041.88	NA	10282.3	NA	4734.8	9055.19	4298.67
A0A480EEK4	KATNAL2	A0A480EEK4_PIG	Katanin p60 ATPase-containing subunit A-like 2	0.0176174	NA	NA	NA	NA	56272.5	NA	39109.3	13617.9	NA	NA	NA	NA	NA	NA	NA	NA	NA	NA	NA	NA	NA	NA	NA	NA	NA	NA	NA	NA	45417.6	NA	28892.6	21671.8	NA	NA	NA	NA	NA	NA	NA	NA	NA	NA	NA	NA	NA
A0A480L8N8	KAZALD1	A0A480L8N8_PIG	Kazal type serine peptidase inhibitor domain 1	0.0211726	13293.9	23344.2	20342.4	NA	NA	NA	NA	9243.61	NA	12621.3	NA	NA	23176	NA	NA	NA	NA	NA	NA	NA	42361.3	NA	NA	NA	14683.5	9963.48	6396.76	NA	NA	NA	NA	10455.3	NA	7476.79	NA	NA	12512.5	NA	NA	NA	NA	NA	NA	NA	29666.6
O18866	KCNMA1	KCMA1_PIG	Calcium-activated potassium channel subunit alpha-1 (Fragment)	0.0345461	NA	NA	NA	NA	NA	NA	NA	NA	NA	NA	NA	NA	NA	NA	NA	NA	2172.76	NA	8865.3	NA	NA	NA	NA	NA	NA	NA	NA	NA	NA	NA	NA	NA	NA	NA	NA	NA	NA	NA	NA	NA	1515.82	NA	2368.49	NA	NA
A0A8W4FMQ4	KCTD12	A0A8W4FMQ4_PIG	Potassium channel tetramerization domain containing 12	0.000568828	7059.37	11884.7	NA	NA	2144.59	4866.58	NA	5631.15	6703.56	4366.6	NA	5532.81	NA	4803.38	3955.49	2045.9	3268.12	NA	6900.55	2564.99	4275.64	NA	NA	NA	5759.35	5200.79	NA	NA	3050.55	3367.39	NA	4829.43	3982.53	3294.23	NA	5390	NA	1736.29	4896.91	5027.06	2370.23	NA	2574.53	2180.52	3905.31
F1SQ08	KERA	F1SQ08_PIG	Keratocan	0.00106496	NA	NA	5278.64	9318.42	NA	NA	NA	2662.33	6132.42	10769.8	NA	3807.59	NA	NA	NA	NA	NA	NA	15661.8	NA	NA	NA	NA	NA	NA	NA	2519.89	4045.84	NA	NA	NA	4466.07	5294.66	6547.53	NA	3698.57	NA	NA	NA	NA	NA	NA	4821.89	NA	NA
I3LP11	KHDRBS1	I3LP11_PIG	KH RNA binding domain containing, signal transduction associated 1	0.00566572	8257.35	NA	NA	NA	4353.16	6190.88	NA	NA	9689.01	8010.01	NA	NA	3791.57	7136.92	5859.15	5340.97	6048.29	3067.73	4921.8	10904	3157.7	2514.67	NA	NA	5827.34	NA	NA	NA	3657.92	3544.07	NA	NA	5214.78	5230.88	NA	NA	2144.13	3095.22	4962.48	9502.55	5195.38	6163.22	2118.98	6050.32	2297.19
A0A287BLB3	KHSRP	A0A287BLB3_PIG	KH-type splicing regulatory protein	0.000568828	11315.1	9682.17	6698.34	11293.1	11724.8	7995.19	7397.04	11613	11945.4	6822.06	5440.24	6725.53	6946.64	19639.4	6612.13	5739.26	7707.43	3542.19	9346.56	6556.4	8334.45	2185.54	2018.31	NA	8936.97	5493.59	5069.67	5578.15	8768.09	4739.42	5155.8	9676.57	8113.17	4355.42	5406.92	5944.94	4121.5	4946.45	5991.88	10459.3	6624.92	7072.59	2942.05	6331.37	7144.25
F1S679	KIAA1614	F1S679_PIG	KIAA1614	0.0352552	NA	NA	4780.12	NA	21528	18717	4748.78	3130.84	NA	NA	25848.1	3182.37	NA	NA	20031.4	NA	NA	NA	7218.86	NA	12330.2	NA	14656.5	NA	NA	NA	2384.98	NA	18395.9	11021.6	3278.26	4117.46	NA	NA	24135.9	3093.9	NA	NA	18290.6	NA	NA	NA	2782.84	NA	8756.22
F1RWC5	KIF5B	F1RWC5_PIG	Kinesin-like protein	0.000568828	3585.69	NA	5389.68	NA	5014.23	NA	NA	NA	NA	1318.69	NA	NA	NA	NA	4295.44	1890	7416.53	NA	NA	NA	2662.16	NA	NA	NA	2295.92	NA	2646.31	NA	7400.97	NA	NA	NA	NA	867.242	NA	NA	NA	NA	3910.39	3582.3	5222.49	NA	NA	NA	3366.36
A0A8D1M4K5	KLKB1	A0A8D1M4K5_PIG	Kallikrein B1	0.0313326	NA	NA	7469.16	NA	NA	5846	NA	NA	4727.06	NA	NA	NA	NA	NA	NA	NA	NA	NA	10305.3	NA	NA	NA	NA	NA	NA	NA	3712.38	NA	NA	3378.94	NA	NA	4110.75	NA	NA	NA	NA	NA	NA	NA	NA	NA	3178.18	NA	NA
A0A480Y2E3	KNG1	A0A480Y2E3_PIG	Kininogen 1	0.000568828	NA	183143	NA	276810	NA	169283	NA	NA	8994.08	NA	NA	NA	NA	NA	10888.8	NA	NA	NA	16679.9	NA	NA	NA	NA	NA	NA	82918.3	NA	104163	NA	108757	NA	NA	7263.49	NA	NA	NA	NA	NA	10356.6	NA	NA	NA	5228.89	NA	NA
A0A8W4FGN1	KPLCE	A0A8W4FGN1_PIG	KPRP N-terminal and LCE C-terminal like protein	0.000568828	52112.5	82194.2	80002.1	57423.4	32728.8	55642.2	NA	24371.7	80559.7	33859.7	40252.7	54073	79971.4	75893.2	48766.7	40927.9	82402.6	16759.8	33696.1	144491	46173	46162.3	37094	NA	44889	39560.3	40106.1	25009.6	24643.2	43375.7	NA	40796.5	57108.5	20691	57259	50110.4	50790.7	24037.2	45621.3	68961.6	58081.9	46780.9	11167.1	86475.4	47617.9
I3LS70	KPNA2	I3LS70_PIG	Importin subunit alpha	0.00106496	NA	3415.81	NA	NA	NA	NA	819.153	2778.74	3604.81	2043.74	NA	944.655	NA	NA	NA	NA	2775.39	NA	NA	NA	3525.9	NA	NA	NA	NA	1841.86	NA	NA	NA	NA	848.886	2193.28	2131.37	1519.21	NA	961.399	NA	NA	NA	NA	2088.73	NA	NA	NA	3231.46
F1RWJ5	KPNB1	F1RWJ5_PIG	Importin subunit beta-1	0.000568828	12975.9	16240.2	13421	11678.6	6900.96	4830.92	4380.97	9865.85	16147.8	15697.5	5126.42	7889.71	4859.09	21691.3	8047.94	2927.95	12536.8	4111.17	17341.7	9338.52	11455.6	13395.5	NA	NA	8445.68	8603.56	4950.12	5189.64	6039.23	4208.02	4082.56	8570.5	10074.8	10026.8	8460.78	7597.83	3607.7	8157.55	7777.87	6691.08	9835.01	9717.58	6707.92	6983.89	8125.38
F1SGG3	KRT1	F1SGG3_PIG	Keratin, type II cytoskeletal 1	0.000568828	2497930	3642160	1751450	1618210	2982300	3022920	814738	1526050	2956590	1082480	2808530	3544040	3642210	2329930	4339880	2713030	3553440	2250800	1124600	5583100	3011400	3296920	2045190	15301.3	2258010	1964720	905992	872089	2587880	1852960	572194	2504200	2196540	709584	3220250	3250480	2635200	929623	4336940	5022620	2555140	5051060	400943	3486870	3921440
I3LDS3	KRT10	I3LDS3_PIG	Keratin, type I cytoskeletal 10	0.000568828	2126290	3026520	1838200	1149990	2315040	2180900	451711	1637460	3868400	1236060	1952420	2022250	3084260	2349200	2837220	2036310	2718260	1614110	1169460	2576220	3540980	2407940	1683480	9923.06	1566020	1354520	906852	531075	1826490	1285550	310804	1710140	2073000	754217	1828330	1775330	2257320	638675	2560060	3813450	1868290	3213190	328570	2147490	2437830
A0A286ZP27	KRT12	A0A286ZP27_PIG	Keratin 12	0.031155	NA	13230.2	790.653	1934.93	NA	NA	NA	NA	NA	NA	NA	NA	5337.71	9103.86	NA	NA	3198.14	NA	NA	NA	NA	NA	NA	1479.93	NA	6654.54	406.956	859.832	NA	NA	NA	NA	NA	NA	NA	NA	3963.06	3423.73	NA	NA	2343.37	NA	NA	NA	NA
A0A5G2RFR0	KRT15	A0A5G2RFR0_PIG	Keratin 15	0.000568828	35923.9	48791.4	59755.8	24611.1	39011.8	116582	19727.5	21806.7	57757.9	39945.9	69062.1	33669.1	90044.2	45393.2	65268.4	32991.8	17803.5	17599.8	22320.4	88408.5	87278.3	129096	23061.6	NA	31982	25584.1	18790.5	11165.4	31127	88058.3	11945.3	32991.8	34902	23830.7	95766.5	33268.5	46885	14943.3	61883.3	59856.5	12932.9	34288.8	6392.93	53664	76560.1
A0A287AXN9	KRT17	A0A287AXN9_PIG	Keratin, type I cytoskeletal 17	0.000568828	41237.2	100868	34892.9	19022.2	87292	36561.4	14692.2	71270.9	110933	24206.2	60750.2	56222.8	138484	52016.3	106391	91553.2	46052.8	51912.3	38914.8	206641	170133	112507	36324.3	NA	54520.1	48196.7	16607.5	8745.14	72488.2	21747.8	10144.8	72624.7	57207.7	15156	52770.1	54002	77139.4	17821	98068.1	188780	45962.5	124604	13341.6	141601	117260
A0A5G2RBD3	KRT18	A0A5G2RBD3_PIG	Keratin 18	0.000568828	1384810	NA	54883.9	26323.3	2152440	1451120	483058	1925500	3079790	606674	1872780	1857900	112212	852140	129227	102072	NA	1668350	397592	3616140	4044420	3211690	1254060	9579.46	1553370	NA	22679.5	10209.7	1872190	877210	289555	2126540	1824040	368683	1721980	1674280	61689.1	284831	121912	206841	NA	3943490	115947	2816970	2825620
A0A480J3V8	KRT19	A0A480J3V8_PIG	Keratin, type I cytoskeletal 19	0.000568828	243002	284490	152571	224823	269143	294151	110612	113280	230575	81276	299836	327703	666702	257880	481301	302840	389196	135218	211201	381515	373415	334000	255801	2619.36	184382	132088	69983.8	90270.2	198321	175639	79187.8	182180	203653	51604.7	445403	276622	409380	69743.2	428602	549989	270700	563047	62797.9	357211	391603
A0A287BHY5	KRT2	A0A287BHY5_PIG	Keratin 2	0.000568828	638662	901550	621308	337017	597473	456433	110686	277491	736187	405620	731892	563683	1150110	650343	752484	667928	568386	375585	300888	1101240	830950	769023	470926	4383.86	540769	430152	298544	149445	479543	377458	101184	429364	594241	246923	697807	550909	732683	196071	714396	1192810	548800	812974	99397.4	657048	856074
I3L6B5	KRT24	I3L6B5_PIG	Keratin 24	0.00253678	3322.11	NA	NA	NA	NA	NA	NA	3281.11	10754.1	NA	NA	3877.64	NA	NA	17196.5	30488.2	3379.16	NA	NA	11392.9	NA	NA	13643.8	NA	3158.46	NA	NA	NA	NA	NA	NA	3877.58	6234.01	NA	NA	4124.23	NA	NA	16461.5	62693	3018.65	NA	NA	6852.15	NA
F1RXF9	KRT25	F1RXF9_PIG	Keratin, type I cytoskeletal 25	0.0233478	NA	NA	NA	NA	NA	NA	NA	NA	NA	NA	NA	NA	NA	NA	NA	NA	NA	NA	NA	NA	NA	9204.26	NA	NA	NA	NA	NA	NA	NA	NA	NA	NA	NA	NA	NA	NA	NA	NA	NA	NA	NA	NA	NA	NA	NA
F1RXG1	KRT27	F1RXG1_PIG	Keratin, type I cytoskeletal 27	0.000568828	NA	NA	NA	NA	NA	NA	NA	NA	NA	NA	NA	NA	NA	NA	NA	NA	NA	NA	NA	NA	NA	10482.3	NA	NA	NA	NA	NA	NA	NA	NA	NA	NA	NA	NA	NA	NA	NA	NA	NA	NA	NA	NA	NA	NA	NA
A0A5G2QSE8	KRT3	A0A5G2QSE8_PIG	Keratin 3	0.000568828	83950.5	61787.7	40388.4	35600.8	30434.4	65817	22688.1	29833.3	44269.5	31284.5	91015.9	61155.9	152793	77087.9	101270	113052	64933.9	28965.1	61995.9	152993	65171.1	107983	33218.8	NA	67387	29107.8	24921.2	15204.7	21994.2	46009.7	18709.1	49547.8	38538.1	21766.6	126461	55836.7	93389.8	21993.9	91847.5	211527	45597.4	84880.2	19067.2	96882.9	67538.5
A0A5G2R7N4;I3LUM7	KRT31;LOC100516036	A0A5G2R7N4_PIG;I3LUM7_PIG	IF rod domain-containing protein	0.000568828	10590.3	NA	NA	NA	NA	NA	NA	NA	NA	NA	NA	NA	NA	NA	NA	NA	NA	NA	NA	NA	NA	NA	NA	NA	8781.6	NA	NA	NA	NA	NA	NA	NA	NA	NA	NA	NA	NA	NA	NA	NA	NA	NA	NA	NA	NA
F1S0K7	KRT35	F1S0K7_PIG	Keratin 35	0.00253678	9457.23	NA	NA	NA	NA	NA	NA	NA	NA	NA	NA	NA	NA	NA	NA	NA	NA	NA	NA	NA	NA	NA	NA	NA	8286.63	NA	NA	NA	NA	NA	NA	NA	NA	NA	NA	NA	NA	NA	NA	NA	NA	NA	NA	NA	NA
A0A5G2QI29	KRT4	A0A5G2QI29_PIG	Keratin 4	0.000568828	116606	158274	141974	228096	7779.03	63732.9	47403.4	58903.4	65213.3	45997.2	37139.5	30738.7	72072.9	269226	21156.5	29512.3	51336.9	13998.9	173277	30760.8	28298	39868	22987.1	37751.6	83504	89990.7	98995.9	106335	10756.6	49509.5	40605.7	44607.4	40158.2	34330.9	59317.6	29292.4	56247.6	88598.5	27449.5	74133.8	46175.2	51147.5	54010.8	26744.8	28964.1
F1SGG6	KRT5	F1SGG6_PIG	Keratin, type II cytoskeletal 5	0.000568828	1005710	1004640	608365	449721	483609	675843	196642	936183	1341820	528721	525584	661576	1111060	662740	932868	543621	925668	203990	471675	1212910	1299120	363204	135162	14180.6	636652	497081	335606	252930	696239	583210	189325	827681	797187	395268	883654	662772	795045	252200	1142640	1311230	693142	568825	163945	828685	1208200
A0A287ABD5	KRT6A	A0A287ABD5_PIG	IF rod domain-containing protein	0.000568828	73010.1	21789.9	6818.76	NA	15734.8	3763.11	9417.39	1130.41	45395.9	20129.7	2728.71	NA	NA	10501.3	58370.6	49283	NA	17994.2	48715.3	2475.78	47236.5	69935.7	11313.8	NA	53743.2	11861.4	4754.6	NA	21831.8	3195.03	8022.69	878.097	27131.3	14875	4616.27	NA	NA	4278.03	73827.1	118333	NA	71406.6	16360.3	2980.38	41939.7
A0A287AG48	KRT7	A0A287AG48_PIG	Keratin, type II cytoskeletal 7	0.0211726	NA	NA	NA	NA	1796830	NA	NA	NA	3220110	NA	NA	NA	NA	NA	3721.04	NA	549770	NA	NA	NA	3194110	NA	NA	NA	NA	NA	NA	NA	2582410	NA	NA	NA	1921830	NA	NA	NA	NA	NA	4649.84	NA	417685	NA	NA	NA	2976230
A0A287A2G9	KRT71	A0A287A2G9_PIG	Keratin 71	0.000568828	26380.9	35962.8	NA	16902.9	NA	NA	NA	11999.3	38313.9	15342.5	NA	NA	35866.2	NA	27962	27123.9	NA	19474.1	11056.5	NA	47595.9	34856.5	34528	NA	22134	17299.6	NA	7048.05	NA	NA	NA	19405.6	25582.5	10039.5	NA	NA	21342.7	NA	27109.9	47640.4	NA	53667.9	4064.57	NA	44101.9
F1SGI7	KRT75	F1SGI7_PIG	Keratin 75	0.000568828	81093.9	3072250	1524220	1530490	61915.1	2002440	726190	635473	70484.6	1138590	129517	2154770	1798870	1728190	341193	899459	60755.6	42344.2	1086480	175910	115956	54411.3	412942	26169.6	68665.9	1516270	833444	811825	88984.8	1742060	724778	545677	40470.9	839622	130103	2213330	1321790	657169	432990	2055480	53591.2	84547.3	459774	118761	97444.3
A0A287BEI1	KRT77	A0A287BEI1_PIG	Keratin 77	0.000568828	794443	17476.3	10640.1	20075.1	5556.12	10577.3	8419.31	7195.68	35370.8	8222.66	5271.18	7656.73	14620.5	453226	13225.3	4538.67	29811.9	5889.45	28237.8	25972.8	14176.9	6945.25	385465	8633.54	714979	9927.06	5497.78	10534.9	4600.81	9409.88	8047.09	6232.25	23052.2	5323.69	6405.97	7445.9	14325.6	179374	13243.8	7994.13	22087.7	13230	8101.47	14916.9	13079.6
A0A287B7K6	KRT78	A0A287B7K6_PIG	Keratin 78	0.000568828	13004.3	NA	NA	NA	13045.9	NA	NA	6298.12	9892.67	NA	NA	10150.4	20986.8	NA	18086.8	12707.8	12563.4	5467.07	NA	12529.4	15600.8	9857.19	11282.1	NA	8358.79	NA	NA	NA	10408.5	NA	NA	10094.4	8312.04	NA	NA	8784.82	12224.8	NA	18344	22230.9	8679.26	18355.6	NA	9770.07	16221.7
A0A4X1WBI1	KRT8	A0A4X1WBI1_PIG	Keratin, type II cytoskeletal 8	0.000568828	79980.3	192812	131171	113895	162895	115125	58008.3	169386	310602	83908.2	189138	151235	233058	NA	244958	133768	128884	138243	NA	313012	364764	286948	93369.8	NA	108905	80693.8	52270.7	47961.2	140501	67553.5	35716.7	169402	167767	52103	163538	144231	124572	NA	231310	271068	131734	326765	NA	236077	249964
A0A286ZL11	KRT80	A0A286ZL11_PIG	Keratin 80	0.000568828	NA	NA	NA	NA	4477.95	7588.02	NA	NA	3381.69	NA	NA	4508.36	NA	NA	5354.81	8079.94	NA	8388.18	NA	3001.44	NA	8477.34	4871.27	NA	NA	NA	NA	NA	4108.18	4573.28	NA	NA	1906.03	NA	NA	4753.58	NA	NA	5120.9	16656.1	NA	17806.1	NA	1717.28	NA
A0A4X1VZL2	KRTCAP2	A0A4X1VZL2_PIG	Keratinocyte-associated protein 2	0.000568828	6306.38	6534.94	2695.55	NA	6880.3	3319.66	2111.42	NA	NA	6689.45	3477.87	5597.92	8742.43	8559.35	7186.74	2794.82	8581.06	NA	2209.05	8056.74	4217.54	1609.07	2866.28	NA	4384.28	3042.85	1551.68	NA	5525.59	2420.1	1734.69	NA	NA	4675.35	7316.63	6289.03	5572.01	2578.67	6987.93	5342.59	5997.74	NA	595.697	8606.84	5239.11
F1RJ53	KSR1	F1RJ53_PIG	Kinase suppressor of ras 1	0.00294985	NA	4922.27	NA	8646.69	NA	7775.62	NA	5305.47	NA	NA	NA	6172.84	10795.4	11511.4	NA	NA	NA	NA	12602.2	NA	NA	NA	NA	NA	NA	2874.89	NA	4311.81	NA	6764.79	NA	4439.23	NA	NA	NA	6260.01	7906.02	4259.67	NA	NA	NA	NA	3952.35	NA	NA
F1SSN5	KTN1	F1SSN5_PIG	Kinectin 1	0.00294985	NA	NA	NA	NA	NA	NA	NA	NA	NA	NA	NA	NA	NA	NA	NA	NA	NA	NA	NA	NA	NA	6259.29	NA	NA	NA	NA	NA	NA	NA	NA	NA	NA	NA	NA	NA	NA	NA	NA	NA	NA	NA	NA	NA	NA	NA
A0A4X1UBK2	KYAT3	A0A4X1UBK2_PIG	Kynurenine--oxoglutarate transaminase 3	0.000568828	NA	NA	3136.96	4843.88	2401.72	3409.27	4149.29	NA	4598.47	4003.57	NA	NA	2293.47	4549.88	NA	NA	NA	NA	10182.2	2825.63	NA	NA	NA	NA	NA	NA	1582.67	1890.69	1919.1	2126.57	2985.64	NA	3908.92	2442.33	NA	NA	1239.33	1278.15	NA	NA	NA	NA	2799.46	2515.62	NA
A0A286ZTS1	L3HYPDH	A0A286ZTS1_PIG	trans-L-3-hydroxyproline dehydratase	0.02607	NA	5518.23	NA	NA	NA	NA	NA	NA	NA	NA	NA	NA	NA	NA	NA	NA	NA	NA	NA	NA	NA	NA	NA	NA	NA	3152.59	NA	NA	NA	NA	NA	NA	NA	NA	NA	NA	NA	NA	NA	NA	NA	NA	NA	NA	NA
Q31072	LA-DRB-d	Q31072_PIG	HLA class II histocompatibility antigen, DRB1-4 beta chain isoform X2	0.000568828	4287.69	4781.33	NA	NA	NA	NA	NA	6860.18	3109.53	5691.31	NA	NA	NA	4913.47	NA	NA	NA	NA	NA	NA	2955.07	NA	NA	NA	3327.05	2739.58	NA	NA	NA	NA	NA	9166.93	2177.77	3890.2	NA	NA	NA	1929.84	NA	NA	NA	NA	NA	NA	3331.53
F1RZM4	LAMA4	F1RZM4_PIG	Laminin subunit alpha 4	0.000568828	16048	15644	19621.8	26354.3	6991.16	20430	13531.9	10839.5	15969.1	13547.6	4514.73	14806.3	15350.9	27778.1	6219.09	2563.79	5142.64	NA	32719.4	4388.29	2589.43	1754.46	3424.7	NA	10606.8	7917.57	10672.7	14335.4	5272.98	17773.5	13209.2	9275.55	9963.35	10199.7	7507.03	14424.2	9897.9	10844.3	5602.18	6382.48	3499.76	NA	14627.7	3603.84	2414.06
A0A287AWV5	LAMB2	A0A287AWV5_PIG	Laminin subunit beta-2	0.000568828	8800.66	14516.5	10819.6	22809	6090.49	13190.4	12930.6	4285.47	16267.6	13641.7	5647.32	19176.3	8860.59	23011.8	NA	4369.46	3329.12	NA	20911.3	2697.95	4665.24	NA	NA	2613.46	8068.19	7301.52	5985.96	10090	5053.75	12068.5	13109.3	3570.89	9340.54	9230.53	10021.7	18853.7	6308.94	8553.15	NA	7643.9	2439.34	NA	6397.03	2157.73	4345.96
F1S663	LAMC1	F1S663_PIG	Laminin subunit gamma 1	0.000568828	26679.1	19568.4	27958.4	47638.6	8453.05	25858.9	19665.4	19447.5	28505.5	11225.3	5752.97	27111.6	25679.2	33005.7	5103.46	4955.06	4973.61	2374.28	43030.8	2682.01	20428.7	12000.5	NA	NA	19443	11146.2	18345.3	23609.3	11484.3	20053.2	18350.5	29962.5	16967.5	8448.69	9157.16	24514.8	15506.3	11877	6640.41	10835.9	4331.56	11537.6	14275.5	2765.88	16136.5
F1RN44	LAMP1	F1RN44_PIG	Lysosomal associated membrane protein 1	0.000568828	27190.1	NA	NA	NA	22928.7	NA	NA	NA	28912.9	NA	17756	NA	11057.3	NA	22434.9	NA	NA	NA	NA	26650.8	10473.1	3127.88	6891.94	NA	30032.4	NA	NA	NA	18294.6	NA	NA	NA	18111.8	NA	16391.4	NA	5969.75	NA	21532.4	NA	NA	NA	NA	20761	7334.52
A0A8D1RD34	LANCL1	A0A8D1RD34_PIG	Glutathione S-transferase LANCL1	0.000568828	6212.4	4462.07	NA	23466.4	6417.37	NA	13704.8	3334.21	NA	5680.72	NA	NA	NA	NA	NA	NA	12187.2	6121.05	NA	NA	NA	NA	NA	NA	4691.58	2367.11	NA	10384.7	4895.94	NA	11301.2	5543.69	NA	3420.05	NA	NA	NA	NA	NA	NA	8699.23	17616.3	NA	NA	NA
P28839	LAP3	AMPL_PIG	Cytosol aminopeptidase	0.000568828	7083.36	19295.6	12365.3	19908.4	9080.44	3831.5	13576.6	8495.59	16617.2	15670.5	4031.68	1669.34	7115.2	36084.1	6877.22	2850.85	16367.3	2129.64	26515.1	7228.48	6560.78	3592.86	NA	NA	4923.6	8956.32	6438.95	8808.32	7190.05	2920.95	11154.2	7418.69	10357.3	10689.4	6318.89	1607.58	4511.26	11524.3	6633.08	5403.91	11418.6	5033.83	7150.11	5630.99	8039.36
A0A5G2R6F2	LARS1	A0A5G2R6F2_PIG	leucine--tRNA ligase	0.000568828	NA	2349.96	NA	NA	2576.09	NA	NA	NA	NA	4125.91	NA	2087.12	NA	7006.52	868.987	NA	2008.35	NA	NA	2106.39	NA	19018.9	NA	NA	NA	1181.98	NA	NA	3802.29	NA	NA	NA	NA	2926.78	NA	2939.83	NA	2211.64	842.493	NA	1551.26	NA	NA	2297.43	NA
M3VJZ7	LASP1	M3VJZ7_PIG	LIM and SH3 domain protein 1	0.000568828	47437.8	44895.5	32766.2	38654.6	46014.9	20200.1	21210.5	16110.2	55311.7	56315.8	27718.4	30922.4	27193.7	70688.3	37844.7	8248.94	48344.6	11599.5	45566.8	53902.6	50139.2	11686.7	5466.92	NA	34715.7	23705.7	18001.6	19587.1	37321.2	13067	15196.2	22195.2	30705.3	37247.4	26755.9	30175.5	16822.8	21587.7	32753.5	15358.7	40608.7	23015	12049.6	29335.9	37028.9
M3VH35	LBR	M3VH35_PIG	Delta(14)-sterol reductase LBR	0.00106496	NA	NA	NA	NA	NA	NA	NA	NA	NA	22518.5	NA	NA	NA	NA	6454.31	NA	NA	NA	NA	NA	NA	NA	NA	NA	NA	NA	NA	NA	NA	NA	NA	NA	NA	14934.6	NA	NA	NA	NA	8396.04	NA	NA	NA	NA	NA	NA
F1RRX1	LCN2	F1RRX1_PIG	Lipocalin 2	0.000568828	378184	162484	334295	292117	6771.9	120503	81976.5	155319	314779	180196	50382.8	65784.8	14056.4	182825	100847	219541	116888	28338.9	616962	9743.82	16331.9	3018.86	3732.39	9178.08	244441	78911.6	189960	123021	9995.28	100304	65436.9	241117	236743	127729	99875.4	63843.6	8273.92	58129.6	90657.3	428283	79133.4	119445	171543	10191.4	19449.6
A0A287ANV7	LCP1	A0A287ANV7_PIG	Lymphocyte cytosolic protein 1	0.000568828	42617.7	58167.2	18218	25195.7	24653.7	7868.22	10740	32582.9	47289.5	52239.4	10504.7	14766.9	10580.1	51133	30739.3	7056.65	9980.51	3530.06	42388.2	15692	50451.5	10893.3	3581.66	NA	33069.4	32247.2	12879	12567.3	26870.5	7135.51	10233.3	30747.7	33069.8	35374.5	10770.5	15775.7	7373.38	19799.5	35955.8	16675.7	7878.48	13093.3	12755.8	16800.4	55706.2
A0A287AM97	LDB3	A0A287AM97_PIG	LIM domain binding 3	0.000568828	NA	NA	NA	NA	NA	NA	2955.98	3102.82	2612.23	1800.57	NA	NA	NA	NA	NA	NA	NA	NA	NA	NA	NA	4475.09	NA	1246.03	NA	NA	NA	NA	NA	NA	3023.84	4840.04	2133.69	1223.19	NA	NA	NA	NA	NA	NA	NA	NA	NA	NA	NA
P00339	LDHA	LDHA_PIG	L-lactate dehydrogenase A chain	0.000568828	74843.4	169196	287684	266189	341268	97724.8	146421	141217	251639	152028	112569	251565	395639	334009	69520.2	27130.5	312653	57149.1	368157	430975	135631	218769	30070	13311.1	50490.4	96900.6	153498	119088	284010	84431.9	148444	122676	145580	98427.8	138661	242258	202201	139741	86981.6	64041.1	232535	192133	137711	243469	120588
P00336	LDHB	LDHB_PIG	L-lactate dehydrogenase B chain	0.000568828	88141	91998.2	63908	78604.3	32219.4	48949.4	67247	179396	89735.7	82067	39359.7	125495	46550	103667	40834.7	19419.6	69621	19546.9	100110	39624	54425.3	192027	19534.3	22929.3	57368.6	46273.2	32894	38079.6	47555.6	44786.2	63734.2	150823	55987.3	52420.4	61688.7	125880	34561.7	38986.6	53119.6	44378.4	51013.3	73069.9	38723.3	45741.2	57899.1
F1SFX0	LDHC	F1SFX0_PIG	L-lactate dehydrogenase	0.000568828	NA	253343	NA	9068.02	NA	3270.66	7028.96	69499.9	NA	NA	80028.2	NA	NA	11704.3	10758.3	55412.7	NA	NA	10042.1	NA	NA	NA	54463.8	3370.34	NA	132286	NA	4029.58	NA	2992.49	7126.1	108061	NA	NA	101677	NA	NA	4511.2	10828.8	95355.7	NA	NA	3925.03	NA	NA
F1RHA9	LECT2	F1RHA9_PIG	Leukocyte cell derived chemotaxin 2	0.000568828	140532	267864	282370	217707	45652.7	165466	8893.99	80271.2	138934	121254	29832.9	66740.8	205884	255083	92831.8	43531.7	54044.1	25387.7	459554	70747.4	59466.9	39388.4	13978.6	NA	96126.6	127955	157471	94675.6	34524.1	115566	7450.29	130371	98503.3	82173.6	57042.2	68643.7	116797	76230.3	91201.1	82156.1	37990.8	116111	127205	73308.1	71493.5
A0A287ATT0	LEMD2	A0A287ATT0_PIG	LEM domain nuclear envelope protein 2	0.00106496	NA	5652.32	NA	NA	15682.4	2610.33	NA	NA	2188.28	3932.25	1928.91	745.153	NA	NA	NA	NA	NA	NA	NA	NA	NA	NA	NA	NA	NA	3041.18	NA	NA	13268.9	2348.46	NA	NA	1677.1	2696.54	3166.86	1047.43	NA	NA	NA	NA	NA	NA	NA	NA	NA
A0A4X1V4X4	LGALS1	A0A4X1V4X4_PIG	Galectin	0.000568828	10053.7	20814	11528.3	15788.4	20815.7	7996.75	8198.91	5228.33	8879.33	16720.1	4214.22	9612.24	18408.1	22347.6	NA	NA	12613.5	NA	23075.9	12058.3	7776.91	NA	NA	4956.9	7089.59	9713.82	6404.67	8162.13	16678.7	5546.85	6411	8412.1	6484.61	11407.7	7188.98	9716.08	10732.1	6790.96	NA	NA	8523.85	NA	6746.97	12922.8	9285.48
B7U2G5	LGALS13	B7U2G5_PIG	Galectin	0.00810081	3034.8	NA	3312.07	2896.98	NA	2491	NA	2702.17	3993.28	6519.95	NA	NA	NA	4411.29	NA	NA	NA	NA	3417.98	NA	NA	NA	NA	NA	2318.21	NA	1741.4	1133.86	NA	1551.57	NA	4537.12	3338.12	3991.03	NA	NA	NA	1240.68	NA	NA	NA	NA	961.394	NA	NA
A0A8D1I2F1	LGALS3	A0A8D1I2F1_PIG	Galectin	0.000568828	896.117	15342	19303.1	25777.6	6401.38	8242.86	7393.4	5204.14	9739.19	7547.97	3735.51	6491.34	9720.82	21497.6	NA	NA	5062.97	NA	21767.8	20334.4	5326.57	2131.41	NA	NA	667.522	7479.69	9742.85	10861.8	5079.76	5143.75	5342.01	8068.5	6493.93	4766.14	5114.48	6158.26	5342.28	8579.64	NA	NA	3613.96	NA	7759.37	12106.3	5450.37
A0A287AW67	LGMN	A0A287AW67_PIG	Legumain	0.000568828	4371.61	NA	NA	11839.4	2501.95	5725.66	4854.09	NA	NA	NA	NA	NA	NA	20264.2	NA	NA	NA	NA	NA	6184.98	NA	NA	NA	NA	3601.77	NA	NA	4956.42	3692.86	5238.69	3165.34	NA	NA	NA	NA	NA	NA	5479.55	NA	NA	NA	NA	NA	4517.66	NA
A0A480STU2	LHPP	A0A480STU2_PIG	Phospholysine phosphohistidine inorganic pyrophosphate phosphatase	0.0165816	NA	2276.34	NA	NA	NA	NA	1424.08	NA	2759.99	3899.36	NA	NA	NA	5073.04	1674.4	NA	2035.03	NA	5977.4	NA	667.841	NA	NA	NA	NA	1236	NA	NA	NA	NA	1385.73	NA	2115.35	2644.71	NA	NA	NA	1653.74	1645.27	NA	1532.19	NA	1895.08	NA	832.781
I3L9T2	LIG3	I3L9T2_PIG	DNA ligase	0.0393138	NA	NA	NA	NA	NA	NA	1131.94	NA	1424.81	1948.12	NA	NA	NA	4109.56	NA	NA	NA	NA	NA	NA	NA	NA	NA	NA	NA	NA	NA	NA	NA	NA	1155.02	NA	873.502	1449.74	NA	NA	NA	1719.99	NA	NA	NA	NA	NA	NA	NA
A0A287AMS3	LIMCH1	A0A287AMS3_PIG	LIM and calponin homology domains 1	0.0088968	4659.62	NA	NA	NA	NA	7806.93	NA	NA	NA	NA	NA	3786.44	NA	NA	NA	NA	NA	NA	NA	NA	5723.48	NA	NA	NA	3242.33	NA	NA	NA	NA	5784.67	NA	NA	NA	NA	NA	4740.9	NA	NA	NA	NA	NA	NA	NA	NA	7013.36
A0A5G2QPY8	LIMS1	A0A5G2QPY8_PIG	LIM zinc finger domain containing 1	0.00479157	2886.85	NA	NA	NA	4763.16	3568.51	NA	NA	NA	2264.81	NA	4569.59	NA	9876.96	2787.77	NA	NA	NA	NA	3679.81	4466.3	NA	NA	NA	2204.06	NA	NA	NA	3435.88	2015.91	NA	NA	NA	1383.97	NA	4234.1	NA	2792.4	2760.89	NA	NA	NA	NA	2867.03	4788.79
F1SMS8	LMAN1	F1SMS8_PIG	Lectin, mannose binding 1	0.000568828	32885	36447.6	15782	38031.6	43838.7	28667	24591.4	11184.9	46936.4	53417.9	21548.2	30348.6	50673.6	49296.1	43596.6	3627.38	56910.9	11051.5	24189.8	87075.5	52306.1	17003	11505.8	NA	27577.3	17361.3	7874.2	16402.8	33275.9	14973	15903.5	18101.8	32741.3	35230.4	30922.7	29340.6	31656	18079.6	40203.6	6294.13	40657.5	31690.9	9898.89	49321.2	51923.8
F1S3D5	LMAN2	F1S3D5_PIG	Lectin, mannose binding 2	0.000568828	NA	6885.86	11754.9	NA	21718.5	18101.5	NA	NA	18366.9	7954.33	7564	17157.8	17282.8	25485.8	17627.7	4753.55	7354.34	7059.29	27679.2	9571.24	9143.11	NA	NA	NA	NA	3618	6106.4	NA	17124.4	10077.3	NA	NA	13327.3	4904.24	14004.4	15294.4	11132.7	7396.87	17296.1	8180.06	5278.43	14384.9	8512.92	7654.77	8181.34
Q5PXT2	LMCD1	LMCD1_PIG	LIM and cysteine-rich domains protein 1	0.000568828	5175.31	12251.7	9003.07	8582.92	11174.7	NA	NA	NA	10293.4	5686.56	8143.22	7231.85	7818.4	12093.2	4155.18	3469.36	10547.3	NA	10541.1	14668.3	4781.27	2171.01	3614.53	NA	3587.5	6602.9	4554.14	3802.13	8794.93	NA	NA	NA	6029.7	3830.74	9633.96	7209.46	5240.08	3858.87	3906.44	6121.23	7684.11	NA	3931.75	8089.43	6166.12
A0A287BK80	LMF2	A0A287BK80_PIG	Lipase maturation factor	0.000568828	3781.41	9104.23	5383.38	18594.9	5602.38	8329.19	9290.75	7328.34	12547.8	8449.97	12264.3	4542.81	13504.6	19057.4	7849.98	2196.02	11953	NA	13599.6	16232.9	10756.9	5533.13	1751.26	NA	2501.27	3851.79	2148.62	7240.45	8366.43	5038.8	6667.4	7474.74	6483.47	5279.34	11151.3	4310.81	7378	6851.47	7373.84	4463.19	12472.8	NA	5072.56	12397.1	7611.39
A0A287AE06	LMNA	A0A287AE06_PIG	Lamin A/C	0.000568828	NA	NA	NA	NA	NA	NA	41388.3	NA	NA	NA	NA	45558.8	91513.4	NA	NA	NA	NA	9504.06	NA	NA	NA	15040.3	12926.9	NA	NA	NA	NA	NA	NA	NA	29257.4	NA	NA	NA	NA	44474.4	49695.9	NA	NA	NA	NA	32839.2	NA	NA	NA
Q3ZD69	LMNA	LMNA_PIG	Prelamin-A/C	0.000568828	45193.4	187186	99911.9	174702	294743	98727.5	108399	61572	156837	200737	140987	108673	237892	211398	90241.6	77715.5	196229	31216.3	209250	385393	170056	63149.7	47863.8	987.465	62350.6	98806.4	46296.8	74984.6	241188	62081.9	70577.5	68189.4	93303.8	140064	161508	113183	125068	78781.2	82227.9	136996	150164	73786.1	63232.2	213701	115603
F1RKM0	LMNB1	F1RKM0_PIG	Lamin B1	0.000568828	38468.8	109689	66795.1	130377	86895	18859.2	6836.12	14102.3	88811.4	95745.7	78459.8	14691.5	87381.7	93999.7	36792.9	26955.6	21465.6	10842.2	16471.8	30639.9	84154	8006.28	2392.57	NA	42490	46815.8	21004	59148.6	69332.5	11029.9	6265.88	15837.8	55633.8	57119.4	72429.7	14637.9	47176.5	30944.3	35312.8	54623	19004.4	25627.6	6294.14	17162.7	58934.9
A0A287ADV8	LMNB2	A0A287ADV8_PIG	Lamin B2	0.000568828	23931.4	14044.4	9661.56	13958.5	14996.5	7607.86	2970.09	4633.7	30622.2	49606.2	17747.2	7270.45	15269.3	16254.5	30490.2	12195.8	19651.7	5534.36	14442.7	32631	8733.91	3344.86	3787.56	NA	20214.6	7297.75	4890.48	6265.02	12745.1	5477	2079.49	4925.72	21213.1	31656.7	16992.5	7386.94	9015.84	6631.7	29358.6	21851	17436	14506.2	5554.32	18468.5	6131
A0A287B4N1	LNPEP	A0A287B4N1_PIG	Leucyl and cystinyl aminopeptidase	0.00434153	NA	NA	4463.17	5683.89	3537.8	3926.25	5457.14	NA	NA	NA	NA	2304.25	NA	9229.7	NA	NA	NA	NA	NA	NA	NA	NA	NA	NA	NA	NA	2411.41	2711.13	2889.01	2713.93	4076.66	NA	NA	NA	NA	2033.43	NA	2702.13	NA	NA	NA	NA	NA	NA	NA
A0A8D1XLX7	LNPK	A0A8D1XLX7_PIG	Endoplasmic reticulum junction formation protein lunapark	0.000568828	NA	13399.6	NA	11679.5	17253.5	7579.21	NA	NA	NA	NA	NA	NA	8341.18	8508.91	NA	NA	9563.31	NA	NA	6526.73	NA	NA	NA	NA	NA	6239.58	NA	5013.47	12841.2	5184.09	NA	NA	NA	NA	NA	NA	4782.66	2584.52	NA	NA	6651.63	NA	NA	6792.12	NA
A0A286ZSX6;A0A287BAB3;A0A8W4F6L3;A0A8W4FA34;A0A8W4FC14;A0A8W4FHQ3;A0A8W4FI53	LOC100125542	A0A286ZSX6_PIG;A0A287BAB3_PIG;A0A8W4F6L3_PIG;A0A8W4FA34_PIG;A0A8W4FC14_PIG;A0A8W4FHQ3_PIG;A0A8W4FI53_PIG	Ig-like domain-containing protein	0.000568828	6871.63	53963	48996	64238	13080.9	16580.9	31815.2	6977.28	40645.8	76172.8	NA	12859.5	NA	93429.9	36410.9	4614.43	7394.05	NA	109343	13764.6	30617.3	NA	NA	NA	5229.52	24431.8	22974.4	24031.3	10497.5	10383.3	21865.6	11124.6	35068.6	48005.3	NA	10556.5	NA	24314.2	31770	8566.2	5198	NA	33161.5	12032.7	31330.2
F1SHC1	LOC100127131	F1SHC1_PIG	Tubulin alpha chain	0.00479157	1993.52	2213.35	4190.02	NA	NA	NA	NA	NA	NA	NA	NA	NA	NA	8693.56	2429.94	NA	5720.65	1285.16	NA	NA	3119.91	NA	NA	1809.27	1314.73	1143.91	2307.96	NA	NA	NA	NA	NA	NA	NA	NA	NA	NA	3456.86	3160.97	NA	4191.69	4320.67	NA	NA	2763.66
A0A287AT48	LOC100153899	A0A287AT48_PIG	Serpin domain-containing protein	0.000568828	NA	10629.7	11431.8	13247.7	NA	13289.2	14578.5	8806.08	8960.27	7549.44	NA	14262.5	15503.6	13594	NA	NA	NA	6359.03	11258.7	5625.07	7719.68	NA	NA	NA	NA	6053.72	7498.74	6607.78	NA	11447.2	13890.6	8255.49	6265.96	5125.63	NA	15377.2	10216.1	5209.91	NA	NA	NA	23317.2	3397.19	6203.91	8544.28
A0A287BDI2	LOC100154047	A0A287BDI2_PIG	Peptidase S1 domain-containing protein	0.000568828	33697.5	9012.44	78158.4	66332.4	NA	43521.3	20995.1	14944.3	80076.7	20761.6	17375.5	11062.5	5420.92	23170.4	12270.8	14843.6	13355.9	9352.07	118459	2827.92	3843.54	NA	NA	NA	29476	4103.41	39119.4	32719.2	NA	36493.3	19393	25007.8	44071.8	13019.4	22037	10789.4	3228.17	7592.51	11114.1	25765.7	9533.49	17701.1	39513.8	1732.14	3991.67
A0A287BM11	LOC100156325	A0A287BM11_PIG	Serpin domain-containing protein	0.000568828	22903	59032.2	56322	57735	7489.15	15371.1	15164.4	26229	55675	45233.3	7913.97	5456.68	11612	126825	48905.8	4626.16	40466.2	2577.3	47628.6	27115.7	32468.8	NA	1222.48	2340.41	14907	29692	28989.5	25655.9	11053.9	14063.8	15374	22785.2	34736.4	28892.8	12403.6	5976.18	8621.51	47695.8	63618.8	10571.9	29650.7	8664.79	18423.1	20278.7	28761.3
A0A4X1SD82	LOC100157017	A0A4X1SD82_PIG	Glyoxylate reductase/hydroxypyruvate reductase	0.00106496	NA	NA	NA	NA	4013.83	NA	NA	NA	NA	NA	NA	NA	4187.51	3233.26	2036.97	NA	2476.56	NA	NA	2340.78	NA	NA	NA	NA	NA	NA	NA	NA	3416.52	NA	NA	NA	NA	NA	NA	NA	2295.69	969.621	1960.34	NA	1710.16	NA	NA	2500.91	NA
A0A8W4F9H3	LOC100158011	A0A8W4F9H3_PIG	BPTI/Kunitz inhibitor domain-containing protein	0.000568828	23583.1	3682.12	20571.4	7569.16	NA	NA	6591.83	3440.69	6808.79	2776.01	5682.04	9307.87	NA	9605.98	NA	8766.98	4001.57	NA	NA	NA	3269.46	NA	NA	NA	17842.2	1713.19	10331.1	2832.6	NA	NA	4705.06	5539.93	5926.81	1744.48	7842.28	8355.07	NA	2637.78	NA	16846.3	2787.35	NA	NA	NA	3306.04
I3LS74	LOC100512873	I3LS74_PIG	Antileukoproteinase	0.000568828	49169.8	6851.26	9028.55	NA	NA	NA	NA	NA	4975.28	2693.84	11227.7	7461.09	NA	NA	NA	15123.3	NA	NA	6551.46	NA	NA	NA	NA	NA	41254.1	2924.17	2839.07	NA	NA	NA	NA	NA	2861.33	1607.07	16355.5	6873.36	NA	NA	NA	26657.4	NA	NA	1876.44	NA	NA
A0A286ZXS6	LOC100516039	A0A286ZXS6_PIG	C-C motif chemokine	0.00294985	7258.35	4510.14	7852.35	10167.4	NA	5215.27	3273.72	3800.63	6724.46	5585.36	NA	NA	NA	5015.56	NA	3369.18	NA	NA	18538.5	NA	NA	NA	NA	NA	5646.51	2125.39	4845.22	4970.88	NA	3565.27	2557.9	6251.33	4948.13	3823.77	NA	NA	NA	1455.69	NA	6356.82	NA	NA	5224.99	NA	NA
A0A287AX84;A0A286ZRG3	LOC100517101	A0A286ZRG3_PIG;A0A287AX84_PIG	Uncharacterized protein	0.00294985	172954	200064	424155	56675.3	113887	354949	299669	110956	240885	304292	6436.64	324787	579553	988434	142823	58259.6	21560	63586.4	1005620	90215.6	131646	83706.1	102332	3640.5	126258	92794.7	219031	26219.2	85559.1	219010	218210	178597	197151	200197	10913.8	274183	339685	289591	137640	99115.6	15139.7	267813	285905	85491.1	146966
A0A480ZG93	LOC100517166	A0A480ZG93_PIG	Transmembrane protein 14C	0.000568828	NA	NA	NA	NA	NA	NA	5346.6	13188.2	2960.09	NA	NA	10120.6	NA	NA	NA	1313.56	NA	NA	NA	2302.77	NA	25232.2	1514.2	NA	NA	NA	NA	NA	NA	NA	5420.49	11456.6	1846.84	NA	NA	9746.18	NA	NA	NA	3001.79	NA	NA	NA	1722.15	NA
I3L629	LOC100519130	I3L629_PIG	Peptidase M20 dimerisation domain-containing protein	0.00209534	NA	NA	NA	7150.52	NA	NA	NA	NA	5653	6734.29	NA	NA	NA	NA	4429.99	NA	NA	NA	NA	7385.08	5375.3	NA	NA	NA	NA	NA	NA	3701.85	NA	NA	NA	NA	3068.54	4397.78	NA	NA	NA	NA	3757.24	NA	NA	NA	NA	4092.53	4008.31
A0A4X1TPT1	LOC100519675	A0A4X1TPT1_PIG	Large ribosomal subunit protein eL33	0.000568828	28359.2	42001.5	27549.6	33773.2	27877.2	27003.5	13868.1	11773.8	21383.9	32890.3	17431.1	21369.4	20940.5	38480	32197.1	NA	32267.3	14113	40099.4	26381.1	22407.4	9761.52	8365.56	NA	24836.3	18186.5	13502.8	15322	21328.1	14974.4	8397.35	17760.8	12629.1	19658.2	24419.6	20832.4	12644.6	12667.5	30956.9	NA	24692.5	27579.1	11352	20011.1	20065.5
A0A5G2R332	LOC100522130	A0A5G2R332_PIG	Fumarylacetoacetase-like C-terminal domain-containing protein	0.000568828	7041.27	15034.2	8272.83	10768.2	9711.07	6216.29	5925.8	2527.61	10673.4	9239.36	3287.6	NA	8297.58	15266.4	6526.13	3992.16	4450.9	727.191	17628.2	6247.64	6393.82	1469.82	1503.06	4297.18	5770.26	7561.91	4586.99	4780.14	7610.48	5365.44	5477.12	4405.51	6659.26	5901.65	4718.19	NA	5027.12	4929.94	6202.2	7165.64	3116.26	3165.01	5055.68	6880.48	8432.6
F1S7F5	LOC100523076	F1S7F5_PIG	Olfactory receptor	0.0211726	NA	NA	NA	13782.5	NA	NA	NA	NA	NA	5305.69	NA	NA	NA	NA	12617.6	NA	22080.7	NA	NA	NA	NA	NA	NA	NA	NA	NA	NA	6515.92	NA	NA	NA	NA	NA	3671.67	NA	NA	NA	NA	12226	NA	15729.8	NA	NA	NA	NA
F1RL06	LOC100523213	F1RL06_PIG	Ig-like domain-containing protein	0.000568828	10688	36849.3	12869.6	67827.8	NA	16714.8	5296	16285.5	49555.4	35034.8	11781	5536.34	5204.48	50680.4	13984.6	2733.56	18169.2	NA	91556	8924.31	30076.6	NA	NA	4244.04	9035.74	20915.5	8625.12	34245.6	NA	15194.1	5138.71	24875.4	28715.7	24033.8	17666.4	4763.23	3679.15	17137.6	15800	5094.96	14319.5	NA	27465.6	9428.95	25484.7
A0A286ZIH3	LOC100620900	A0A286ZIH3_PIG	Elongation factor 1-alpha	0.000568828	NA	NA	NA	15474.7	NA	NA	NA	8245.06	NA	2496.63	NA	6597.69	NA	6502.27	NA	NA	25795.9	NA	15187.3	NA	NA	4727.58	NA	NA	NA	NA	NA	7372.08	NA	NA	NA	13375	NA	1668.69	NA	5881.16	NA	1843.08	NA	NA	18245.6	NA	4066.43	NA	NA
A0A287AC61	LOC100621844	A0A287AC61_PIG	IF rod domain-containing protein	0.000568828	NA	75503.1	NA	NA	NA	27487.9	NA	31876.8	31768	NA	NA	NA	NA	NA	NA	NA	NA	NA	NA	6859.18	12850.4	NA	NA	NA	NA	41458.3	NA	NA	NA	21520.3	NA	24055.2	20447.5	NA	NA	NA	NA	NA	NA	NA	NA	NA	NA	8855.01	12062.4
A0A287BL83	LOC100622246	A0A287BL83_PIG	Carbonyl reductase (NADPH)	0.000568828	4659.55	3751.3	11183.3	11535.9	9052.84	1910.55	9047.45	3068.42	7887.88	16902.6	5060.16	3869.14	9622.34	14208.6	NA	NA	11556.6	1734.69	7113.75	7116.46	NA	8545.79	NA	NA	6196.4	2109.67	5487.97	4633.77	7112.67	1591.68	6051.6	4975.93	5258.01	10475.6	4618.34	3720.4	6011.11	5265.48	NA	NA	8355.32	4143.7	2330.05	4847.76	NA
A0A286ZSN6;A0A287B444	LOC100622780;TMPO	A0A286ZSN6_PIG;A0A287B444_PIG	Thymopoietin	0.000568828	12656.4	13191.2	14052.4	17454.6	1883.27	3760.82	5757.02	7246.5	5735.46	12355	12057.8	6302.31	9839.04	20503.2	9982.92	9132.29	8088.66	5341.02	19740	5205.63	6115.86	2506.17	5160.75	NA	10831.6	6345.05	6975.26	7449.14	1356.21	2128.61	4512.19	11556.7	5209.77	7907.27	16509.7	5984.34	5994.35	6492.38	9192.38	15220.9	5697.47	14829.4	6629.52	3108.75	5766.42
A0A287ANQ8	LOC100625180	A0A287ANQ8_PIG	C-type lectin domain-containing protein	0.000568828	214025	144605	280864	283146	NA	175279	75690.5	120845	404376	420540	40617.4	33605.3	8712.13	197761	47681.8	15908.8	29497.1	13250.4	521151	8588.24	57551.5	1378.53	3042.03	1354.36	196342	78709.4	145879	124090	NA	104263	53226.7	219228	253248	258306	49184.9	31966.4	4635.06	82882.6	48235.9	28844.8	21886.1	29711.8	197373	5012.76	51687.4
A0A287BG93	LOC100626015	A0A287BG93_PIG	Nodal modulator 1	0.000568828	1356.18	16898.5	NA	7001.32	8298.33	NA	5638.94	4946.64	NA	7821.01	NA	NA	5961.31	7685.4	9568.37	5275.54	13179.3	NA	13790.5	13882.2	NA	851.555	4160.73	NA	1044.02	7495.36	NA	3770.01	6272.01	NA	4076.96	7938.13	NA	4532.06	NA	NA	3987.16	2560.9	8746.86	9947.95	9218.79	NA	4229.34	8941.58	NA
F1SNU4	LOC100736951	F1SNU4_PIG	15 kDa protein B-like	0.000568828	36062.3	17682.1	63806.3	53887.6	NA	31838.5	16258.8	17780.5	34813	23484.5	27079.4	18189.5	9569.98	20835	13933.8	20734.1	20488.1	7567.55	91886.6	NA	NA	NA	2286.63	NA	31663.7	7942.3	32044	20277.7	NA	19534.1	11437.5	28494.8	29465.7	14383.5	25962.1	14727.3	5204.04	5607.55	13140.4	44918	14081.7	29039.5	25602.6	NA	NA
A0A287AHM5	LOC100737030	A0A287AHM5_PIG	IF rod domain-containing protein	0.000568828	75283.5	103002	51760.7	36619	82512.7	92602.1	14645.4	42173.2	34630.4	12196.9	108786	124089	236296	52721.6	142749	59326	69459.3	98231.5	36244.1	289603	76747.5	106050	78739.4	NA	67552.1	54755	24325	15226.5	68429.8	55048.1	10159.3	64779.7	20728.7	7554.17	131394	117468	120438	21855.9	141303	111460	51522.3	191546	14000.9	163433	54030
A0A287BH52;A0A8W4FD39;A0A8W4FM80	LOC100737483;LOC110260665	A0A287BH52_PIG;A0A8W4FD39_PIG;A0A8W4FM80_PIG	IF rod domain-containing protein	0.000568828	21507.1	12050.1	NA	26812.5	NA	14648.6	5659.31	16631.5	23441.4	11992.2	10859.9	11218.1	61683.7	NA	33627	8537.74	23860.4	11053.7	27607.9	28046.2	26027.7	28161.6	12696	NA	13771	6199.87	NA	12326.3	NA	12233.5	5135.83	26470.5	17362.9	7518.31	18744.5	11115.6	37491.2	NA	32826.9	21487.2	16127.8	45838.3	7482.97	24997.5	34544.4
A0A286ZJU5	LOC100738684	A0A286ZJU5_PIG	Malignant T-cell-amplified sequence	0.000568828	964.353	11529.3	NA	16312.1	4954.06	NA	NA	4110	NA	NA	5662.06	10548.5	7134.44	20576.8	8956.07	NA	6379.62	NA	21986.3	NA	3948.85	NA	NA	NA	744.219	5392.68	NA	7502.2	3654.62	NA	NA	6763.88	NA	NA	7986.5	8928.44	3875.53	5289.28	7894.96	NA	4437.25	NA	7150.48	NA	4054.81
F1SGS2	LOC100739080	F1SGS2_PIG	Peptidase S1 domain-containing protein	0.000568828	58265.2	9673.82	69966.7	32336.5	NA	25589	19822.2	7604.38	80062.4	72676.4	23367.1	5682.27	NA	38970.8	26076.1	22817.4	14734.2	9425.81	58976.9	NA	24024.3	NA	2852.98	NA	51355.3	4473.92	36317.2	15128	NA	14757.5	14135.3	12210.5	46858.3	49458.1	26428.8	4796.93	NA	15552.1	24487.6	40636.3	11328.1	18467.9	24281.4	NA	21235.9
F1SB21	LOC102157639	F1SB21_PIG	Multidrug and toxin extrusion protein	0.0233478	50181.1	NA	NA	NA	24458.3	60614.8	44388.9	40786.6	54292	56582.7	NA	68404.2	93593.2	NA	25860.1	13458.9	NA	5969.76	NA	18820.3	27252.3	26516.4	9417.19	NA	37802	NA	NA	NA	28954.2	50783.5	42154.4	34127.3	36893.1	41479.6	NA	68543.1	69065.8	NA	32045.2	32915.4	NA	22290.9	NA	21746.3	29204.7
A0A287AXH2;A0A5G2QBD6	LOC102158609;PHOSPHO1	A0A287AXH2_PIG;A0A5G2QBD6_PIG	Phosphoethanolamine/phosphocholine phosphatase	0.000568828	20666.3	55787.1	74931.4	84031.4	12606.7	53596.6	63592.6	20595.9	62198.3	37888.1	18662.9	19991.3	29560.4	60999	18376.1	8506.73	18244.1	4233.7	117717	19271.5	26983.1	4846.68	NA	NA	19939	28739.3	35070.2	36975.4	11284.9	32302.5	45227.8	21765.7	36703.1	25342.3	17647	21062.2	18132.4	25542	17386.3	17623.9	17615.4	8987.12	33643.9	11925.8	18536.6
A0A287AE25	LOC102163838	A0A287AE25_PIG	Non-secretory ribonuclease	0.000568828	101550	43019.1	85491.1	88898.2	4215.91	50657.3	36710.1	80041.9	93010	85129.4	25340.7	24517.1	22627.7	37730.9	28275.4	47839.8	39258.3	11448.8	189063	14268.3	25898.7	1454.01	2140.15	1355.94	70159.8	22324	49626.9	48307.4	6009.64	44211.5	36688	68330.9	55258.3	63119.1	43908.5	24604.6	16672.8	13474.3	35832.3	109325	30582.8	33550	64852.3	9511.4	24006.3
F1SCC9	LOC106504545	F1SCC9_PIG	Serpin domain-containing protein	0.000568828	26872.1	45289.4	68151.4	58418	11005.7	71571.4	58971.3	40536.8	63179.7	44901.5	23228.4	25424.7	63695.3	125316	62377.8	9533.25	46586.8	15639.1	78452.2	40955.9	35868.8	6850.65	10393.4	2116.9	17722.3	23638.7	36043.5	27397.8	16366.9	60532.6	54598.6	35682.8	37953.2	31379.7	36423.1	28496.1	41862.3	48814.4	82989.4	21785.8	35345.3	62367.3	30016.7	29431	33098.3
[truncated: 1,267 more rows]
[truncated: 149 more columns]

## Sheet: Filtered data - t-test_ANOVA
A_01	B_01	C_01	A_02	B_02	C_02	A_03	B_03	C_03	A_04	B_04	C_04	A_05	B_05	C_05	A_06	B_06	C_06	A_07	B_07	C_07	A_08	B_08	C_08	C: Student's T-test Significant 1_3	C: Student's T-test Significant 2_5	C: Student's T-test Significant 2_6	C: Student's T-test Significant 2_7	C: Student's T-test Significant 2_8	C: Student's T-test Significant 3_5	C: Student's T-test Significant 3_6	C: Student's T-test Significant 3_7	C: Student's T-test Significant 3_8	C: Student's T-test Significant 4_6	C: Student's T-test Significant 4_8	C: Student's T-test Significant 6_8	C: Student's T-test significant	C: ANOVA Significant	N: Lib.PG.Q.Value	N: count.stripped.sequence	N: -Log Student's T-test p-value 1_2	N: Student's T-test q-value 1_2	N: Student's T-test Difference 1_2	N: Student's T-test Test statistic 1_2	N: -Log Student's T-test p-value 1_3	N: Student's T-test q-value 1_3	N: Student's T-test Difference 1_3	N: Student's T-test Test statistic 1_3	N: -Log Student's T-test p-value 1_4	N: Student's T-test q-value 1_4
[truncated: 1,572 more rows]
[truncated: 109 more columns]

[truncated: 11 more sheets: GOterms added, abundance, enrichment_M1, enrichment_M2, enrichment_M3, enrichment_M4, enrichment_L1, enrichment_L2, enrichment_L3, enrichment_L4, PCA]
